# Supplementary material for: Development of genome-wide insertion/deletion markers and genetic diversity in Sipunculus nudus along the Beibu Gulf of China
Source: Front Genet. 2025 Apr 10;16:1542287. doi: 10.3389/fgene.2025.1542287 (PMC12020434; doi:10.3389/fgene.2025.1542287)
Supplement: Supplementary file 1 [file Table1.xlsx]

## Sheet: Sheet1
	CHROM		LeftPrimer1		Tm	size	RightPrimer1		Tm	size
1	Chr01-9844052		CTCTGAGACGGGAGCAGTTTT		59.999	21	ACCAAATGCTCGGCTGTAAAC		59.46	21
2	Chr01-10291722		TCTGTGAAGACGTGAAGGATCA		59.109	22	GTGACCCTGCTGTAATGTTTCC		59.512	22
3	Chr01-13898196		ACAACAACCCTTTCGTCAAGTT		58.914	22	AGCAAACACCTGGGTTCATATC		58.644	22
4	Chr01-14294396		GTCTTTGTAGCAGCTGGGTTAT		58.389	22	ACAAACAAGCACACGGGATATC		59.253	22
5	Chr01-17702118		CCCTGTGTTGTCCGTTGTAAAT		59.118	22	GTGCTCAGTGAACATACATGCT		58.994	22
6	Chr02-2428552		GGTCATACGCCATTCCTGAAAT		58.786	22	TTGAAACACTGCCACTGGTAAC		59.314	22
7	Chr02-6393254		TCAGAAACAAGAGGTGCCATTT		58.435	22	ACCTCCAGTCAACCCATACAA		58.655	21
8	Chr02-17882131		GCCACTTCAGTTTGCCGATATT		59.576	22	GACTGGGTCGGATGTACAACTA		59.243	22
9	Chr02-21968485		ACATGTGTGCTGACCATCTTCT		59.961	22	CCGTCGGACCCTCATCTTTATA		59.111	22
10	Chr02-52151833		CGGGATGTTGTACAGGCTTTAT		58.458	22	TCGCAAACCTGTCTCTGTAAAC		58.872	22
11	Chr03-57264917		CATCCATGACGAGGAGGGAAAT		59.895	22	GCATTGCAAGATTCCCAGAGAC		59.901	22
12	Chr03-62349333		GGCCCAAATTCCGAGGTTTATT		59.236	22	TCGCTCGTGTGTTTGTGTTTAC		59.971	22
13	Chr03-77636713		TGCATGAATCTGCACACATAGA		58.124	22	ATCGGACTGTAAGGAGGATTCT		58.083	22
14	Chr03-80826611		TCCCACGTCAACTCACTGATAT		58.903	22	GTGCTGGTGTATGCCTTGTATT		58.983	22
15	Chr03-92780013		TGCGTCTGTTTCCACACATAAA		58.793	22	CGAGAAAGGTGTCCAGGATGTA		59.504	22
16	Chr04-70388176		GGGATTTGACTGTGCTGTGATA		58.39	22	TGGTGAAAGTTGTGGCTTCATA		58.173	22
17	Chr04-71081678		ACCTTCAGAGCTCACCCATAAT		58.881	22	AGTGAACTGAGCATTGCCTTAT		58.039	22
18	Chr04-73473768		GCCTGAAACTTGGCATTGGTAT		59.503	22	GCTCAGCTGGATTTGACACATT		59.509	22
19	Chr04-86496404		GGTGCTCAGAATGCAGGTATTT		58.98	22	TGTGTGCACTGTATGGCAATAA		58.584	22
20	Chr04-88848678		CCACGCTTTGCATTACGTTTAA		58.443	22	CATAGGGCCACGGTAACATTAC		58.864	22
21	Chr05-7297791		ACCAATCACAGTCCGGGAATAT		59.222	22	CACCGTGTCGTAAATGGATTCA		59.003	22
22	Chr05-10313956		TGCAAACCTATTTCCACTCCAA		58.161	22	AATTTGTGTGATGTTGCTTGGG		58.269	22
23	Chr05-19968412		GTGTCTACTCCTCCCGTTCATA		58.715	22	CAACAGGGCATTGTGGGAAATA		59.169	22
24	Chr05-31088231		CACAGCATGAGGTCACATTGA		58.571	21	TGAGGTCACCATACACTCACAT		58.827	22
25	Chr05-45120437		CGCAAAGAGAACCAGTGATTGT		59.45	22	AGTCACGGATGCTTCAAGTAGA		59.174	22
26	Chr06-50645700		GTCAACACAGCCACAAGTCATA		58.862	22	GCTGTTACCTGGTGCACAAATA		59.183	22
27	Chr06-53532459		GCATTGTGAGTTGTAGGGTTTG		58.099	22	TGCTAAGACACACGAGGTAAAC		58.354	22
28	Chr06-6244943		GCTGGAGATGGAGATGCATATT		58.047	22	GCGTCAGTTAAGTATCCGACAA		58.495	22
29	Chr06-8109447		CAGCTGGAGTGGGATGGTTATA		59.294	22	CAGGTTAAAGGTTGCAGGTCAA		59.044	22
30	Chr06-13466792		CAGCAGTGGTTCGACTCATTTA		58.674	22	GCGCCACCAGTTTCTTGTATTA		59.255	22
31	Chr07-8375444		GACCACTTGCGATTCTCAGTTT		59.191	22	ATGACGCCATAAAGCACATCAA		58.984	22
32	Chr07-17389605		TGGCCTCTTGAATGCACTAAAC		59.18	22	GGGCTCAAACATGCAACCATAA		59.767	22
33	Chr07-32527104		GGGATGAACAGGTTGGCTTTAA		58.838	22	ATCCTGTTGCCACACATGATAA		58.033	22
34	Chr07-46840372		GCGCACATCCTAAAGACAGTAA		58.741	22	ACTCACAGTGGAGCCTCTTTAA		59.027	22
35	Chr07-62670208		CCCAAATTACAACCACCGACAG		59.772	22	GAAACCTGCCACTGAAGGAAAC		59.965	22
36	Chr08-3691939		CGTACCTTCCCAAGCAACATAT		58.458	22	GGATAGCAGCAGACGTGTAATT		58.542	22
37	Chr08-9362134		TCGGGTAGACATCTTTGACACT		58.837	22	GCAGCTCCAAACAGTGTTACAT		59.446	22
38	Chr08-22050442		TCCTGTGACCTTGACCTTTGAT		59.289	22	AGCCAAACTTTCTGTCCCAAAC		59.569	22
39	Chr08-32618792		GCTGCATAGAAAGCCGGAATAT		58.923	22	GGAGGGTGAATTGTTGGCTTAA		58.838	22
40	Chr08-54160308		TCCCAGGTTCATTTGTGCATAA		58.228	22	ACATGTGTTCAACCCTGTTCAT		58.435	22
41	Chr09-21489101		CTCTCCCAGGGTCAGGATAATC		59.097	22	TGAGGTCAGCAGTCACAAGATA		58.835	22
42	Chr09-31375073		CACTTTGTGTTGAGCCATTGG		58.254	21	TGGCAGTTTGTGTTAGGATGAA		58.173	22
43	Chr09-45065117		AGCTTCAGGTCCTCTTTGTCTT		59.292	22	CTCTCTGGTATCTGTTGGTCCA		58.9	22
44	Chr09-58641916		CCAGTCAGACTCGTCAGGAATA		58.983	22	TGACACTCGCCTTGTACAGTAG		59.772	22
45	Chr09-61267796		GGAATCCAAAGCTGCTGTCATA		58.718	22	CCAGGTCTTCAAGAGGGTAACT		59.093	22
46	Chr10-2788932		GCACCTCAACATGTACCATTCA		58.919	22	AGAGTGGCCTAAACTTGGATTC		58.043	22
47	Chr10-13896968		GCATTTGGCGAAAGGGATGTAT		59.638	22	AGAGGTTCTGAAGTGACACTGA		58.7	22
48	Chr10-38115436		TTCGTCACGTGATTCCCATATC		58.287	22	AACCATACCACACCGTCAAATC		58.921	22
49	Chr10-53889691		AGCTTATGAGATGGTGTGGCAT		59.826	22	GGACAATTGGCTCAGGGATTTC		59.571	22
50	Chr10-60688694		CACCAGCTTTAACACTGTAGCT		58.597	22	AGATGCACCACTACTCCAATGA		59.16	22
51	Chr11-15312108		AACACAGTTGGGTCCGAATCT		59.58	21	AGCACTATCAGGTATGGACTCC		58.765	22
52	Chr11-28859026		AGGCTGGAAACTTGTAGACTCT		58.756	22	TCTGTAACCCTGTTTACCCACA		58.953	22
53	Chr11-55020861		GCAGAGCCTCAATCTCCTAAAG		58.534	22	AGACGGGACTCTACCAAAGTAA		58.229	22
54	Chr11-65465336		ACAAGCACTTTCACCTGGAGAT		59.893	22	ACCACTACCGACAGCTACAAAT		59.434	22
55	Chr11-85667610		GGGTAGAGTAAGTCAGCCTGAA		58.902	22	ACCGTGAAGACTGCTCACTATT		59.437	22
56	Chr12-16863272		AGGCAGCTTGTTACTGTTTCAA		58.713	22	GCACATTTGATTGGCAGGTAGA		59.245	22
57	Chr12-24197981		GAGCTCCCTGTTGCATCATAAA		58.718	22	TCCTAACTCACCATGCCTGATA		58.347	22
58	Chr12-31238836		TCACATAGATCACGCCCATTCT		59.3	22	ACATGCAGAGCTGACCATAGAT		59.295	22
59	Chr12-44223629		AGGGCTGGACTCCTCTACAT		59.361	20	GGACCATGATCACAGCTCAGAT		59.896	22
60	Chr12-65213670		GTGCCAGTGTCATCAAGGAATA		58.39	22	TGGGCTCACATTCAATGCATAA		58.636	22
61	Chr13-16969139		CCTGCTGTTCACTTACCCATTC		59.25	22	CCGACAAAGGACCACGACTATA		59.575	22
62	Chr13-25794087		AACGAAGGCCTGTCTTACTTGT		59.896	22	TCAGCGAGACGTTCCAGTATAG		59.387	22
63	Chr13-42682127		CAAAGCTCGACACCCTCAAATC		59.84	22	ACACCCTGTTTCCACCTGTTTA		59.757	22
64	Chr13-59707432		TGGAAGTGCAACATGACATCAG		59.184	22	ATGACCCACCGGAACAAATAAA		58.231	22
65	Chr13-71078812		GTGCCACCAGTTTTGTGTATGA		59.379	22	CTCGGCAGTGGTTTGACATATC		59.391	22
66	Chr14-44111607		CAAGCCTCCAGAACTGTGATAA		58.057	22	ATGGTACCGTGACTTGCATTTA		58.055	22
67	Chr14-55159372		ACACAGAGGAAGCCAGAAATCA		59.627	22	GCTAGACTGCCTGATTGTTGTT		58.923	22
68	Chr14-66274998		ACAGGGAGTGAGATCGATGAC		58.972	21	TGGCTTCTCGGATCATGATTAC		58.005	22
69	Chr14-69736561		GCAATGTTGAGGATGGCATAGA		58.783	22	GGAGACCTACCTGTGTGTTGAA		59.632	22
70	Chr14-75907357		GCATTTCCCTAGGCTTCCATTT		58.966	22	GCTACCGCTCTGTCAAATAGTC		58.883	22
71	Chr15-18663413		AGTCCATTTGCTCCCTTGTCTA		59.087	22	TAGTGTCGCTGACCAATGGATT		59.764	22
72	Chr15-31536378		GGAAGAACGTCACGAGCTAGAT		59.902	22	CGGACAAAGGACCACGACTATA		59.575	22
73	Chr15-45040782		GGAAGGTCAAGGTCAGTGAGAA		59.631	22	CGCACACATACACACACAAACT		59.968	22
74	Chr15-54594213		ACTGCCTTGGCCACTTGTAATA		59.959	22	TGTGAAATTGCCGATTGTGGAA		59.375	22
75	Chr15-65793700		GGAATGTGGACCAACTGTTTCT		58.777	22	TCCAACAGGAGGGTTCGAATT		59.297	21
76	Chr16-1812379		CGACAAAGAGATAGCGGCATTA		58.619	22	ATGGTGGGCGATATTCAGAGAA		59.294	22
77	Chr16-3666559		TCACTCCAGGAAGACGGATAAC		59.241	22	CGTGGTGATATTCAGGGAGAGG		59.964	22
78	Chr16-5274098		GCATGTATCACGCAGAGCTTAG		59.526	22	GGTTGCGATTCACCCTGTTTAT		59.247	22
79	Chr16-8297080		AATCAGGCAGCACAAGGATATT		58.093	22	TCGCACGAAAGCAGATGATAAA		58.742	22
80	Chr16-9921947		ACCCTCTGCGTGTATGACTATC		59.376	22	AATGCATGTTTGGCCTGATGAT		59.23	22
81	Chr17-2431735		TGTGGACCATGTATGCAAAGAG		58.654	22	ACTACACATTTCCCAGCGATTC		58.729	22
82	Chr17-12088056		TCAGTGCGTTTCCTGGGATTAA		59.961	22	GGTTTCGATTTGTGCCCTGTTA		59.445	22
83	Chr17-25391788		AGCAGACTCAGCAACACATACT		59.699	22	GGGTTCTCCTTGGTCCTGAAAT		59.958	22
84	Chr17-36858493		GTGCTACACGTAAAGGCCTAG		58.463	21	ATCCTTGCCCGGTTCTTATCA		59.156	21
85	Chr17-48869350		TGGAAATCGTGGACCTGTCTAA		59.099	22	TGACTACAGACACAGCGCTATT		59.508	22
