# Supplementary material for: Development of genome-wide insertion/deletion markers and genetic diversity in Sipunculus nudus along the Beibu Gulf of China
Source: Front Genet. 2025 Apr 10;16:1542287. doi: 10.3389/fgene.2025.1542287 (PMC12020434; doi:10.3389/fgene.2025.1542287)
Supplement: Supplementary file 2 [file Table2.csv]

CHROM	POS	ID	REF	ALT	LeftPrimer1	Tm	Size	RightPrimer1	Tm	Size	ProductSize	LeftPrimer2	Tm	Size	RightPrimer2	Tm	Size	ProductSize	LeftPrimer3	Tm	Size	RightPrimer3	Tm	Size	ProductSize	LeftPrimer4	Tm	Size	RightPrimer4	Tm	Size	ProductSize	LeftPrimer5	Tm	Size	RightPrimer5	Tm	Size	ProductSize
CTG_100	379755	.	ATCAGATTTATTAAGTCAAGTGAATTCTGTTGTATATACTTAATTTTACTGCATATGTTTCATCAATG	A	CGTTATGGCGTGCTCTTGTACA	61.241	22	GCCCTTTGTGTTCAGACCTTGA	61.01	22	218	ATGGCGTGCTCTTGTACATTGG	61.516	22	GCCCTTTGTGTTCAGACCTTGA	61.01	22	214	TGGCGTGCTCTTGTACATTGGA	62.508	22	GCCCTTTGTGTTCAGACCTTGA	61.01	22	213	TGGCGTGCTCTTGTACATTGG	61.213	21	GCCCTTTGTGTTCAGACCTTGA	61.01	22	213	GTTATGGCGTGCTCTTGTACAT	59.064	22	GCCCTTTGTGTTCAGACCTTGA	61.01	22	217
CTG_100	470307	.	C	CAGTCAGT	CCTCTCCGTTGTGTTCCCCAAC	63.329	22	GTCCCGGCCATGGTTTCAGAAA	63.364	22	193	CCTCTCCGTTGTGTTCCCCAAC	63.329	22	TCGTCCCGGCCATGGTTTCA	64.281	20	195	CCTCTCCGTTGTGTTCCCCAAC	63.329	22	CTCGTCCCGGCCATGGTTTC	63.475	20	196	ACCTCTCCGTTGTGTTCCCCAA	63.814	22	GTCCCGGCCATGGTTTCAGAAA	63.364	22	194	ACCTCTCCGTTGTGTTCCCCAA	63.814	22	TCGTCCCGGCCATGGTTTCA	64.281	20	196
CTG_100	470309	.	G	GGCCTGAGATTTCA	CCTCTCCGTTGTGTTCCCCAAC	63.329	22	GTCCCGGCCATGGTTTCAGAAA	63.364	22	193	CCTCTCCGTTGTGTTCCCCAAC	63.329	22	TCGTCCCGGCCATGGTTTCA	64.281	20	195	CCTCTCCGTTGTGTTCCCCAAC	63.329	22	CTCGTCCCGGCCATGGTTTC	63.475	20	196	ACCTCTCCGTTGTGTTCCCCAA	63.814	22	GTCCCGGCCATGGTTTCAGAAA	63.364	22	194	ACCTCTCCGTTGTGTTCCCCAA	63.814	22	TCGTCCCGGCCATGGTTTCA	64.281	20	196
CTG_100	775278	.	TTATATATATATATATA	T	ATGCGACAATGAAGCCCTAACT	60.356	22	GGCAGTGGTGAATGGGCTCAAA	63.63	22	187	ATGCGACAATGAAGCCCTAACT	60.356	22	GCAGTGGTGAATGGGCTCAAAT	61.729	22	186	GGTGGTTCCCGGAGTCATATCT	61.285	22	GCCAGCTGCGCCTGTTAG	61.503	18	240	TGCGACAATGAAGCCCTAACT	59.997	21	GGCAGTGGTGAATGGGCTCAAA	63.63	22	186	GGTGGTTCCCGGAGTCATATC	59.93	21	GCCAGCTGCGCCTGTTAG	61.503	18	240
CTG_100	776166	.	G	GC,GCC	CGTTTTGTGCAACTGAGGGTAT	59.448	22	AAAAGGCTGCGGTGCTGTAAAT	61.66	22	214	CGTTTTGTGCAACTGAGGGTAT	59.448	22	AAAGGCTGCGGTGCTGTAAAT	61.159	21	213	CGTTTTGTGCAACTGAGGGTAT	59.448	22	AAGGCTGCGGTGCTGTAAAT	60.609	20	212	ACGTTTTGTGCAACTGAGGGTA	60.681	22	AAAAGGCTGCGGTGCTGTAAAT	61.66	22	215	TTTTGTGCAACTGAGGGTATAC	56.626	22	AAAGGCTGCGGTGCTGTAAAT	61.159	21	211
CTG_100	947954	.	A	AT,ATTT	GGTTCTGAACGAGTGAGATAGT	57.295	22	TTTCCTGTGTCATTTCAACCAA	56.651	22	172	AAAACGTGACTTCCGCTTCG	59.42	20	TTTCCTGTGTCATTTCAACCAA	56.651	22	109	GGTTCTGAACGAGTGAGATAGT	57.295	22	ATTTCCTGTGTCATTTCAACCA	56.439	22	173	AAAACGTGACTTCCGCTTCG	59.42	20	ATTTCCTGTGTCATTTCAACCA	56.439	22	110	AAACGTGACTTCCGCTTCG	58.777	19	TTTCCTGTGTCATTTCAACCAA	56.651	22	108
CTG_100	949067	.	C	CAAAAAAAA	TCTGAGTTATGCTGCGTTCTTT	58.336	22	ACTTCGACATAAGCGGGAATTC	58.804	22	242	ATCTGAGTTATGCTGCGTTCTT	58.133	22	ACTTCGACATAAGCGGGAATTC	58.804	22	243	CTGAGTTATGCTGCGTTCTTTT	57.59	22	ACTTCGACATAAGCGGGAATTC	58.804	22	241	TCTGAGTTATGCTGCGTTCTTT	58.336	22	AACTTCGACATAAGCGGGAATT	58.393	22	243	ATCTGAGTTATGCTGCGTTCTT	58.133	22	AACTTCGACATAAGCGGGAATT	58.393	22	244
CTG_100	949071	.	AGGCCTTGC	A	TCTGAGTTATGCTGCGTTCTTT	58.336	22	ACTTCGACATAAGCGGGAATTC	58.804	22	242	ATCTGAGTTATGCTGCGTTCTT	58.133	22	ACTTCGACATAAGCGGGAATTC	58.804	22	243	CTGAGTTATGCTGCGTTCTTTT	57.59	22	ACTTCGACATAAGCGGGAATTC	58.804	22	241	TCTGAGTTATGCTGCGTTCTTT	58.336	22	AACTTCGACATAAGCGGGAATT	58.393	22	243	ATCTGAGTTATGCTGCGTTCTT	58.133	22	AACTTCGACATAAGCGGGAATT	58.393	22	244
CTG_100	965684	.	GGGCGACACAGCAACAACA	G	ACCAAGCACTACCGGAACAATA	59.696	22	CCTGGGTATTTTCGTCGATTCT	58.206	22	247	ACACCAAGCACTACCGGAACAA	62.389	22	CCTGGGTATTTTCGTCGATTCT	58.206	22	249	ACCAAGCACTACCGGAACAATA	59.696	22	TCCTGGGTATTTTCGTCGATTC	58.211	22	248	CCAAGCACTACCGGAACAATAC	59.324	22	CCTGGGTATTTTCGTCGATTCT	58.206	22	246	ACACCAAGCACTACCGGAACAA	62.389	22	TCCTGGGTATTTTCGTCGATTC	58.211	22	250
CTG_100	965703	.	TATACGACGGAAGAATCGACGAAAATAACCAGGACTAACAAAACAATGCACACAACATCTAATGGGGGAACTGAAATGACAGAAAGGGCTGCTGGCGGGG	T	ACCAAGCACTACCGGAACAATA	59.696	22	CCTGGGTATTTTCGTCGATTCT	58.206	22	247	ACACCAAGCACTACCGGAACAA	62.389	22	CCTGGGTATTTTCGTCGATTCT	58.206	22	249	ACCAAGCACTACCGGAACAATA	59.696	22	TCCTGGGTATTTTCGTCGATTC	58.211	22	248	CCAAGCACTACCGGAACAATAC	59.324	22	CCTGGGTATTTTCGTCGATTCT	58.206	22	246	ACACCAAGCACTACCGGAACAA	62.389	22	TCCTGGGTATTTTCGTCGATTC	58.211	22	250
CTG_100	978357	.	GTATATA	G	CGGCCCAATGTTTTCCGCTGAG	64.798	22	AGTGTGCGTGAGGTGTGTTTAT	60.485	22	136	CGGATCGGCCCAATGTTTTCC	62.213	21	AGTGTGCGTGAGGTGTGTTTAT	60.485	22	141	CGGATCGGCCCAATGTTTTC	59.899	20	AGTGTGCGTGAGGTGTGTTTAT	60.485	22	141	GGCCCAATGTTTTCCGCTGAG	62.417	21	AGTGTGCGTGAGGTGTGTTTAT	60.485	22	135	CGGCCCAATGTTTTCCGCTGAG	64.798	22	AGTGTGCGTGAGGTGTGTTTA	60.135	21	136
CTG_100	991159	.	AATAT	A,AATATATATATATAT	CGGTCACACAGGGCTCTAATG	60.74	21	TGCCTGACACATGATTTTACAA	56.535	22	174	CGGTCACACAGGGCTCTAATG	60.74	21	TTGCCTGACACATGATTTTACA	56.535	22	175	CGGTCACACAGGGCTCTAAT	59.463	20	TGCCTGACACATGATTTTACAA	56.535	22	174	CGGTCACACAGGGCTCTAAT	59.463	20	TTGCCTGACACATGATTTTACA	56.535	22	175	CGGTCACACAGGGCTCTAATG	60.74	21	TGCCTGACACATGATTTTACA	55.787	21	174
CTG_100	1017812	.	T	TGTAAAAAA	AGAGCAACCCCGGAGTCATTTT	62.216	22	GCACAAAACATCCCCGAGTTCC	62.279	22	250	GAGCAACCCCGGAGTCATTTT	60.887	21	AGCACAAAACATCCCCGAGTTC	61.393	22	250	AGAGCAACCCCGGAGTCATTTT	62.216	22	AGTTCCACTCACACAACGAAGA	59.832	22	234	AGAGCAACCCCGGAGTCATTTT	62.216	22	GTTCCACTCACACAACGAAGAT	58.869	22	233	AGAGCAACCCCGGAGTCATTTT	62.216	22	GCACAAAACATCCCCGAGTTC	60.069	21	250
CTG_100	1027043	.	C	CGAAAAAAAAAA,CGAAAAAA	CCAGTGGTGTGTGAGGGAATAA	59.96	22	GGGATGTCTCTGGTAGCGTCAA	61.789	22	100	GCTGAGGTTGAGGCACCTTGAC	63.639	22	GCGTCAAACTCCCATCCATGTC	61.826	22	141	GCTGAGGTTGAGGCACCTTGA	62.597	21	GCGTCAAACTCCCATCCATGTC	61.826	22	141	GCTGAGGTTGAGGCACCTTGAC	63.639	22	AGCGTCAAACTCCCATCCATGT	62.271	22	142	CCAGTGGTGTGTGAGGGAATAA	59.96	22	GGGGATGTCTCTGGTAGCGTCA	63.5	22	101
CTG_104	6037	.	C	CGGGAACTCTGTCAGGATACTTTTT	TTCTGGCCGCAAGTGGATAC	60.392	20	AGTCTTGTTGAGCCATGTTTAT	55.98	22	245	CACCCACTCGTGCTTTTGGA	60.818	20	ACAACTCGGGTGGCATTTATAT	57.835	22	248	CACCCACTCGTGCTTTTGGAG	61.741	21	ACAACTCGGGTGGCATTTATAT	57.835	22	248	CACCCACTCGTGCTTTTGG	59.346	19	ACAACTCGGGTGGCATTTATAT	57.835	22	248	TTCTGGCCGCAAGTGGATAC	60.392	20	GTCTTGTTGAGCCATGTTTATC	55.715	22	244
CTG_104	54268	.	C	CGAAAA
CTG_104	315198	.	A	ATCACT,ATCGCT	CTCGGGTGGCCTAGCTCTCTTG	64.364	22	GATTGCTGGTCGTTTGCTCTAG	59.65	22	229	ACTCGGGTGGCCTAGCTCTCT	64.524	21	GATTGCTGGTCGTTTGCTCTAG	59.65	22	230	ACTCGGGTGGCCTAGCTCTCTT	64.881	22	GGACTCATGACCTTCCGATTGC	61.317	22	246	ACTCGGGTGGCCTAGCTCTCTT	64.881	22	TCATGACCTTCCGATTGCTGGT	62.007	22	242	CTCGGGTGGCCTAGCTCTCTT	63.365	21	GATTGCTGGTCGTTTGCTCTAG	59.65	22	229
CTG_104	315342	.	A	AGCTCTCTCTCTC	ACCAGCAATCGGAAGGTCATGA	62.007	22	TCCCTGACGCTCACCAACATAT	61.481	22	241	ACCAGCAATCGGAAGGTCATGA	62.007	22	CCCTGACGCTCACCAACATATC	61.06	22	240	CCAGCAATCGGAAGGTCATGAG	61.319	22	TCCCTGACGCTCACCAACATAT	61.481	22	240	CCAGCAATCGGAAGGTCATGAG	61.319	22	CCCTGACGCTCACCAACATATC	61.06	22	239	ACCAGCAATCGGAAGGTCATGA	62.007	22	GTCCCTGACGCTCACCAACATA	62.303	22	242
CTG_104	447557	.	AAAGGGGGGGGGGGGGGGGGTGGATAGGTGCCGTTCATGAGCCGCAGGC	A	GGACTGCTGGGTGGTGGTAGTA	63.404	22	AACGGCCTAATCAATCGAAACA	58.66	22	184	GGACTGCTGGGTGGTGGTAGTA	63.404	22	ACCCAATCAACCGAAACAGAGA	59.894	22	151	GGACTGCTGGGTGGTGGTAGTA	63.404	22	ACGGCCTAATCAATCGAAACAG	59.064	22	183	GGACTGCTGGGTGGTGGTAGTA	63.404	22	CCCAATCAACCGAAACAGAGAC	59.516	22	150	GGACTGCTGGGTGGTGGTAGTA	63.404	22	CCAATCAACCGAAACAGAGACT	58.597	22	149
CTG_104	493468	.	A	ATTCTGCT	TTGCAGGCAATCGTCTTTAATA	56.427	22	TGAGGTCAGAGGTCACAATACA	58.494	22	204	TTGCAGGCAATCGTCTTTAATA	56.427	22	ATGAGGTCAGAGGTCACAATAC	57.255	22	205	TTGCAGGCAATCGTCTTTAATA	56.427	22	CAAGCTCCTGTCTGATGTATTA	55.361	22	119	TTGCAGGCAATCGTCTTTAATA	56.427	22	ACAAGCTCCTGTCTGATGTATT	57.167	22	120	TGCAGGCAATCGTCTTTAATA	55.679	21	CAAGCTCCTGTCTGATGTATTA	55.361	22	118
CTG_104	527196	.	ACTGAG	A	CCGTTTTCAGAGCAACCATCCA	61.392	22	CCTACAGGCCCAGCGAGTGAG	64.519	21	239	ACCGTTTTCAGAGCAACCATCC	61.393	22	CCTACAGGCCCAGCGAGTGAG	64.519	21	240	CCGTTTTCAGAGCAACCATCCA	61.392	22	CCTACAGGCCCAGCGAGTGA	63.758	20	239	ACCATCCAGTAGCAACGAGTCC	62.049	22	CCTACAGGCCCAGCGAGTGAG	64.519	21	225	ACCGTTTTCAGAGCAACCATCC	61.393	22	CCTACAGGCCCAGCGAGTGA	63.758	20	240
CTG_104	529490	.	T	TACACAAAATGG	CCATCTCCCAGTCAGCCAAATA	59.827	22	TGGTCAACATTGCCTGATCTTT	58.501	22	227	CCATCTCCCAGTCAGCCAAATA	59.827	22	GGTCAACATTGCCTGATCTTTG	58.158	22	226	CCATCTCCCAGTCAGCCAAATA	59.827	22	TGGTCAACATTGCCTGATCTT	57.841	21	227	TCCATCTCCCAGTCAGCCAAAT	61.435	22	TGGTCAACATTGCCTGATCTTT	58.501	22	228	TCCATCTCCCAGTCAGCCAAAT	61.435	22	GGTCAACATTGCCTGATCTTTG	58.158	22	227
CTG_104	613691	.	ACATTCT	A	ACACTCACATTGCATTCACATG	57.831	22	AGTTCACTCGATTGTCATTCA	55.273	21	222	ACACTCACATTGCATTCACAT	56.424	21	AGTTCACTCGATTGTCATTCA	55.273	21	222	TACACTCACATTGCATTCACAT	56.347	22	AGTTCACTCGATTGTCATTCA	55.273	21	223	CACTCACATTGCATTCACATG	56.13	21	AGTTCACTCGATTGTCATTCA	55.273	21	221	ATACACTCACATTGCATTCACA	56.347	22	AGTTCACTCGATTGTCATTCA	55.273	21	224
CTG_111	453939	.	CTGTAAG	C	GCAAACGTGTCGCCTCATTTA	59.804	21	AGGCTATTGTGCTGTATTAGTT	55.237	22	241	GCAAACGTGTCGCCTCATTTA	59.804	21	AAGGCTATTGTGCTGTATTAGT	55.237	22	242	TTCCGTATGCATGAATGACTGC	59.386	22	TGCTGACACCTGGCGAATGAT	62.393	21	229	TTCCGTATGCATGAATGACTGC	59.386	22	TGCTGACACCTGGCGAATGA	62.111	20	229	TTCCGTATGCATGAATGACTGC	59.386	22	GCTGACACCTGGCGAATGATGA	63.191	22	228
CTG_112	615399	.	AGCTCAACATCACTG	A	CTTTGGCTGGGAGTGTCATGAT	60.62	22	CGCCACCTCACCGTCGACTT	64.842	20	160	TCCAAAACAAGGGCGACACAAA	61.467	22	CGCCACCTCACCGTCGACTT	64.842	20	101	TCCAAAACAAGGGCGACACAAA	61.467	22	GCCACCTCACCGTCGACTTTC	63.51	21	100	CTTTGGCTGGGAGTGTCATGAT	60.62	22	GCCACCTCACCGTCGACTTTC	63.51	21	159	CTTTGGCTGGGAGTGTCATGAT	60.62	22	CACCGTCGACTTTCCTGGATTG	61.498	22	152
CTG_112	654366	.	C	CAAAAA	ATAAAAGCAACCAACACCCGG	59.384	21	GCCATGCATAGTTAGCAAAGGA	59.048	22	228	AAAAGCAACCAACACCCGG	59.18	19	GCCATGCATAGTTAGCAAAGGA	59.048	22	226	TATAAAAGCAACCAACACCCGG	59.179	22	GCCATGCATAGTTAGCAAAGGA	59.048	22	229	TAAAAGCAACCAACACCCGG	58.966	20	GCCATGCATAGTTAGCAAAGGA	59.048	22	227	AGCCATGGGTTAATCAGTACT	56.403	21	TCTCCTGAAACAAATCACAAGG	56.546	22	103
CTG_112	656723	.	GTATATATATTTATATA	G	GGTGTAGTCTCTCCATGTATCA	56.457	22	CCCTGCTTATGTCGAAGTTACA	58.143	22	245	GGTGTAGTCTCTCCATGTATCA	56.457	22	AAACCCGCTTGTGTCGAACC	61.442	20	179	TGGTGTAGTCTCTCCATGTATC	56.457	22	CCCTGCTTATGTCGAAGTTACA	58.143	22	246	GGTGTAGTCTCTCCATGTATCA	56.457	22	ACCCTGCTTATGTCGAAGTTAC	58.142	22	246	GGTGTAGTCTCTCCATGTATCA	56.457	22	TGTGCCGAAGTTTTCTGAGAGT	60.159	22	154
CTG_112	658470	.	T	TAAAAAAA	TGCACACCGAAGCTTACAGTAA	60.224	22	TCCATGTATCCTCATCCTCAAC	57.037	22	232	TGCACACCGAAGCTTACAGTAA	60.224	22	CCATGTATCCTCATCCTCAACA	57.305	22	231	GCACACCGAAGCTTACAGTAAA	59.196	22	TCCATGTATCCTCATCCTCAAC	57.037	22	231	GCACACCGAAGCTTACAGTAAA	59.196	22	CCATGTATCCTCATCCTCAACA	57.305	22	230	TGCACACCGAAGCTTACAGTAA	60.224	22	TGTATCCTCATCCTCAACAGTA	55.733	22	228
CTG_112	718648	.	CGTGGGCCT	C	AGCCCCTTAACACGTCTAAAT	57.005	21	GGCCTACTACCGGTCAGCTATC	61.716	22	193	TAGCCCCTTAACACGTCTAAAT	56.901	22	GGCCTACTACCGGTCAGCTATC	61.716	22	194	AGCCCCTTAACACGTCTAAAT	57.005	21	GCCCATTAATGCCACCCCTATT	60.76	22	158	CGCGGCAGACTACTAAACTTCG	61.597	22	GGCCTACTACCGGTCAGCTATC	61.716	22	235	TCGCGGCAGACTACTAAACTTC	60.415	22	GGCCTACTACCGGTCAGCTATC	61.716	22	236
CTG_112	728884	.	CATATAT	CATATATAT,C,CATAT	GGAAACAAGCGGGTACTCTATT	58.13	22	AACTTTGAGGCGGACAGTTGTG	61.578	22	141	GGAAACAAGCGGGTACTCTATT	58.13	22	ACTTTGAGGCGGACAGTTGTG	61.08	21	140	GGAAACAAGCGGGTACTCTATT	58.13	22	AAACTTTGAGGCGGACAGTTGT	60.944	22	142	GGAAACAAGCGGGTACTCTATT	58.13	22	AACTTTGAGGCGGACAGTTGT	60.408	21	141	GGAAACAAGCGGGTACTCTATT	58.13	22	AAAACTTTGAGGCGGACAGTTG	59.901	22	143
CTG_112	728902	.	TATATAC	T	GGAAACAAGCGGGTACTCTATT	58.13	22	AACTTTGAGGCGGACAGTTGTG	61.578	22	141	GGAAACAAGCGGGTACTCTATT	58.13	22	ACTTTGAGGCGGACAGTTGTG	61.08	21	140	GGAAACAAGCGGGTACTCTATT	58.13	22	AAACTTTGAGGCGGACAGTTGT	60.944	22	142	GGAAACAAGCGGGTACTCTATT	58.13	22	AACTTTGAGGCGGACAGTTGT	60.408	21	141	GGAAACAAGCGGGTACTCTATT	58.13	22	AAAACTTTGAGGCGGACAGTTG	59.901	22	143
CTG_112	729461	.	TTATATATATA	T	AGCCTGTCCATTCCTGCATACA	61.757	22	TGGAACAGCTAGGGGTACGA	59.96	20	241	GCCTGTCCATTCCTGCATACAT	60.751	22	TGGAACAGCTAGGGGTACGA	59.96	20	240	AGCCTGTCCATTCCTGCATACA	61.757	22	TGGAACAGCTAGGGGTACGAC	61.23	21	241	GCCTGTCCATTCCTGCATACA	60.409	21	TGGAACAGCTAGGGGTACGA	59.96	20	240	GCCTGTCCATTCCTGCATACAT	60.751	22	TGGAACAGCTAGGGGTACGAC	61.23	21	240
CTG_112	730076	.	C	CTTATCCAGATCT	ACGAGGGTTGGTGTGGTGTCAA	64.305	22	GGCTCTGGTGTAAAAGCCCAAC	61.972	22	244	ACGAGGGTTGGTGTGGTGTCAA	64.305	22	GCTCTGGTGTAAAAGCCCAACA	61.334	22	243	ACGAGGGTTGGTGTGGTGTCAA	64.305	22	AGGCTCTGGTGTAAAAGCCCAA	62.16	22	245	ACGAGGGTTGGTGTGGTGTCAA	64.305	22	TGGTGTAAAAGCCCAACAGACT	60.092	22	239	CGAGGGTTGGTGTGGTGTCAA	62.786	21	GGCTCTGGTGTAAAAGCCCAAC	61.972	22	243
CTG_112	763463	.	TTCCCCC	T	GGCACGACTGATGCTCCCTTGA	64.824	22	CACGACAACAGGGCGGTGTATT	63.368	22	207	GGCACGACTGATGCTCCCTTGA	64.824	22	ACGACAACAGGGCGGTGTATTG	63.368	22	206	GCACGACTGATGCTCCCTTGAA	63.126	22	CACGACAACAGGGCGGTGTATT	63.368	22	206	GCACGACTGATGCTCCCTTGAA	63.126	22	ACGACAACAGGGCGGTGTATTG	63.368	22	205	GGCACGACTGATGCTCCCTTGA	64.824	22	CCACGACAACAGGGCGGTGTA	64.906	21	208
CTG_112	768867	.	TGGCCAA	T	TTCTTTAGGCCAACGTCATATT	55.797	22	GCAGCTGAGCATCGTAAAC	57.114	19	205	TCTTTAGGCCAACGTCATATTT	55.797	22	GCAGCTGAGCATCGTAAAC	57.114	19	204	TTCTTTAGGCCAACGTCATATT	55.797	22	GCAGCTGAGCATCGTAAACC	59.625	20	205	TCTTTAGGCCAACGTCATATTT	55.797	22	GCAGCTGAGCATCGTAAACC	59.625	20	204	TCTTTAGGCCAACGTCATATT	55.011	21	GCAGCTGAGCATCGTAAAC	57.114	19	204
CTG_112	769202	.	GCTGGCTAT	G	AGGGAAAGAACAATGACAGATG	56.335	22	TGCTGTAAGGCCTCTGGTTAAA	59.626	22	250	GGGAAAGAACAATGACAGATGA	56.344	22	TGCTGTAAGGCCTCTGGTTAAA	59.626	22	249	AGGGAAAGAACAATGACAGATG	56.335	22	GCTGTAAGGCCTCTGGTTAAAT	58.378	22	249	GGGAAAGAACAATGACAGATGA	56.344	22	GCTGTAAGGCCTCTGGTTAAAT	58.378	22	248	GGGAAAGAACAATGACAGATGA	56.344	22	TTGCTGTAAGGCCTCTGGTTAA	59.626	22	250
CTG_112	770085	.	CAA	CAAA,C,CA	TGCCCCAATGCGCGGTTTC	64.488	19	ACTGCAAACTTGTCCGGTCTTT	60.944	22	231	TGCCCCAATGCGCGGTTTC	64.488	19	GCACTGCAAACTTGTCCGGTCT	63.82	22	233	TGCCCCAATGCGCGGTTTC	64.488	19	CACTGCAAACTTGTCCGGTCTT	61.578	22	232	TGCCCCAATGCGCGGTTTC	64.488	19	ACTGCAAACTTGTCCGGTCTT	60.408	21	231	TGCCCCAATGCGCGGTTTC	64.488	19	TGCTAGGTGTGTACAGGGAGTG	61.407	22	144
CTG_112	770515	.	CATAAAATAGCAACAACATTTCATGTGTGAGCTACTAAGGATTA	C	AGCAACTTAACTTCATGTGTGA	56.217	22	AGACCTTGCTTTAACTGTACCT	57.023	22	240	AGCAACTTAACTTCATGTGTGA	56.217	22	CCTTGCTTTAACTGTACCTTCT	56.012	22	237	AGCAACTTAACTTCATGTGTGA	56.217	22	GAGACCTTGCTTTAACTGTACC	56.727	22	241	AGCAACTTAACTTCATGTGTGA	56.217	22	AGAGACCTTGCTTTAACTGTAC	55.771	22	242	AGCAACTTAACTTCATGTGTGA	56.217	22	ATGACTCATTACTGGCTCACAC	58.133	22	210
CTG_112	770529	.	AACATTTCATGTGTGAGCTACTAAGGATTAATAAAATAGCAAC	A	AGCAACTTAACTTCATGTGTGA	56.217	22	AGACCTTGCTTTAACTGTACCT	57.023	22	240	AGCAACTTAACTTCATGTGTGA	56.217	22	CCTTGCTTTAACTGTACCTTCT	56.012	22	237	AGCAACTTAACTTCATGTGTGA	56.217	22	GAGACCTTGCTTTAACTGTACC	56.727	22	241	AGCAACTTAACTTCATGTGTGA	56.217	22	AGAGACCTTGCTTTAACTGTAC	55.771	22	242	AGCAACTTAACTTCATGTGTGA	56.217	22	ATGACTCATTACTGGCTCACAC	58.133	22	210
CTG_126	173004	.	T	TATCATC	TGACTGGCCACTTGAGCTTTTG	61.589	22	CGCCCTCTCGTGATGCCTTAGA	64.098	22	154	CTGACTGGCCACTTGAGCTTTT	61.333	22	GCGCCCTCTCGTGATGCCTTA	64.832	21	156	CTGACTGGCCACTTGAGCTTTT	61.333	22	CGCCCTCTCGTGATGCCTTAGA	64.098	22	155	CTGACTGGCCACTTGAGCTTTT	61.333	22	GTTCCTCCACCACTGCCAAATT	61.344	22	231	TGACTGGCCACTTGAGCTTTTG	61.589	22	GCGCCCTCTCGTGATGCCTTA	64.832	21	155
CTG_126	204742	.	C	CTGCTACTTGT	GCACTGAACAAGCCTCCATCTT	61.138	22	AAAAGTAAGGGCCCAGCATTGA	60.493	22	237	GCACTGAACAAGCCTCCATCTT	61.138	22	AAAGTAAGGGCCCAGCATTGAA	60.493	22	236	GCACTGAACAAGCCTCCATCTT	61.138	22	AAGTAAGGGCCCAGCATTGAAG	60.886	22	235	GCAGCACTGAACAAGCCTCCAT	63.666	22	AAAAGTAAGGGCCCAGCATTGA	60.493	22	240	AGCACTGAACAAGCCTCCATCT	61.949	22	AAAAGTAAGGGCCCAGCATTGA	60.493	22	238
CTG_141	139275	.	C	CAAAAAAA	CTCTGCGAAGATTGCCGTAATT	59.391	22	TGTGGACACGGGGATTCATAAC	60.355	22	200	TCTCTGCGAAGATTGCCGTAAT	60.159	22	TGTGGACACGGGGATTCATAAC	60.355	22	201	CTCTGCGAAGATTGCCGTAATT	59.391	22	ATGTGGACACGGGGATTCATAA	59.492	22	201	CTCTGCGAAGATTGCCGTAATT	59.391	22	ACTATGTGGACACGGGGATTCA	61.156	22	204	CTCTGCGAAGATTGCCGTAATT	59.391	22	GTGGACACGGGGATTCATAACT	60.093	22	199
CTG_151	13809	.	T	TCGAAAAAAA	TGTCAGTGGTAAGTTTGAATGT	55.862	22	ACTGTTACATAGGGGCTTTTAC	55.794	22	249	TCAAGATATGGGTCACTTTCAC	55.812	22	TGGGATCTAGAGTGGTCCAGAT	59.48	22	219	CAAGATATGGGTCACTTTCACA	56.08	22	TGGGATCTAGAGTGGTCCAGAT	59.48	22	218	TCAAGATATGGGTCACTTTCAC	55.812	22	GGGATCTAGAGTGGTCCAGATT	58.418	22	218	TCAAGATATGGGTCACTTTCAC	55.812	22	CCAAAGTGAAATCAGGCAAGAT	57.204	22	244
CTG_205	55842	.	TCTACAGG	T	AAATTGTATGCAGTTCGGTTTT	55.448	22	CAGCGGATCAAAGGACCTAAAC	59.322	22	226	AAATTGTATGCAGTTCGGTTTT	55.448	22	GCAGCGGATCAAAGGACCTAA	60.407	21	227	AAATTGTATGCAGTTCGGTTTT	55.448	22	CAGCGGATCAAAGGACCTAAA	58.014	21	226	AGATGCTTTAACCCTGCTATTG	56.472	22	CCACAGTGAAATATGCCTCTTT	56.674	22	231	AGATGCTTTAACCCTGCTATTG	56.472	22	TCCACAGTGAAATATGCCTCTT	57.425	22	232
CTG_305	36313	.	G	GACCTT	GCCGTTTACCCGCGCTTGATT	64.436	21	GACCTTCCCGTGGACTGCTACA	63.944	22	222	GCCGTTTACCCGCGCTTGAT	64.06	20	GACCTTCCCGTGGACTGCTACA	63.944	22	222	CCGTTTACCCGCGCTTGATTGA	63.969	22	GACCTTCCCGTGGACTGCTACA	63.944	22	221	GCCGTTTACCCGCGCTTGATT	64.436	21	ACCTTCCCGTGGACTGCTACA	63.182	21	221	GCCGTTTACCCGCGCTTGAT	64.06	20	ACCTTCCCGTGGACTGCTACA	63.182	21	221
CTG_376	541	.	C	CTGTGA	GCCACACGAGATTGAGCAATAA	59.322	22	TGACTCGCGCTTACTGGGAATT	62.303	22	191	AGCCACACGAGATTGAGCAATA	60.093	22	TGACTCGCGCTTACTGGGAATT	62.303	22	192	TGGTGGTGCATGGCCGTTCTTA	64.756	22	CCAGGCAAGGACAAACACACGT	63.774	22	234	GCCACACGAGATTGAGCAATAA	59.322	22	GACTCGCGCTTACTGGGAATTC	61.616	22	190	GCCACACGAGATTGAGCAATAA	59.322	22	ACAAAGGGCAGGGACGTAATC	60.34	21	224
CTG_78	40796	.	ACACACAAGATTCCT	A
CTG_78	82810	.	T	TCACAAAATCAACTC	TTCTTGGCGCCCTTGGACAGA	64.339	21	TGAACATAAACGTGCCAGTGTG	59.711	22	244	CGCCCTTGGACAGACAGGATC	62.769	21	CTGAACATAAACGTGCCAGTGT	59.452	22	238	TGGACAGACAGGATCCCATCTT	60.563	22	CTGAACATAAACGTGCCAGTGT	59.452	22	232	GCGCCCTTGGACAGACAGGA	64.597	20	TGAACATAAACGTGCCAGTGTG	59.711	22	238	CGCCCTTGGACAGACAGGATC	62.769	21	TGAACATAAACGTGCCAGTGTG	59.711	22	237
CTG_78	131534	.	G	GT,GTT	GATGTGCACTCCGACAGAATAT	58.278	22	GTGCAACACTTCCACATTTCAT	58.019	22	208	TGATGTGCACTCCGACAGAATA	59.504	22	GTGCAACACTTCCACATTTCAT	58.019	22	209	GATGTGCACTCCGACAGAATAT	58.278	22	GTGCAACACTTCCACATTTCA	57.565	21	208	GATGTGCACTCCGACAGAATAT	58.278	22	TGCAACACTTCCACATTTCATT	57.331	22	207	TGATGTGCACTCCGACAGAATA	59.504	22	TGCAACACTTCCACATTTCATT	57.331	22	208
CTG_78	275499	.	TGGGGG	T	AGCCCCAACACGTGATCTTTCA	62.461	22	GGGCACGATCACAGGTGTAAAC	61.758	22	152	ATGGCTCTGCGTGTTGGTAAA	60.545	21	GGGCACGATCACAGGTGTAAAC	61.758	22	230	TATGGCTCTGCGTGTTGGTAAA	60.29	22	GGGCACGATCACAGGTGTAAAC	61.758	22	231	TGGCTCTGCGTGTTGGTAAA	60.179	20	GGGCACGATCACAGGTGTAAAC	61.758	22	229	ACAACCCCGCGTGACCAGAG	64.838	20	GGGCACGATCACAGGTGTAAAC	61.758	22	183
CTG_78	279849	.	G	GAAAAAA	GGATGGCACTCTCCTTAAGA	56.324	20	GAGAAGACTACAGTTGCATTCA	56.125	22	105	GGATGGCACTCTCCTTAAGA	56.324	20	AGAGAAGACTACAGTTGCATTC	55.851	22	106	GGATGGCACTCTCCTTAAGA	56.324	20	TGAACTTCAGGCTAGACTTTAG	55.231	22	126	GGATGGCACTCTCCTTAAGA	56.324	20	TGCATTTCGTGATTCAAACCTA	56.628	22	154	GGATGGCACTCTCCTTAAGA	56.324	20	GCATTTCGTGATTCAAACCTAA	55.638	22	153
CTG_78	283607	.	AT	A,ATTTT	CGGTAAGGTTTCATTGTGATCT	56.438	22	AGAGCATTGCACTGACCATAAC	58.987	22	176	CGGTAAGGTTTCATTGTGATCT	56.438	22	CCTCAGAAGTGGCATGGTTTTG	60.03	22	241	TCGGTAAGGTTTCATTGTGATC	56.447	22	AGAGCATTGCACTGACCATAAC	58.987	22	177	TCGGTAAGGTTTCATTGTGATC	56.447	22	CCTCAGAAGTGGCATGGTTTTG	60.03	22	242	CGGTAAGGTTTCATTGTGATCT	56.438	22	GAGCATTGCACTGACCATAACA	59.251	22	175
CTG_78	285569	.	C	CCTTTAGAGAACCTCTTCTG	TGCCTTGGCCATGTTGTAATC	59.176	21	TTCTGCACATTAAGCTGCCAAT	59.173	22	209	CCTTTGCCTTGGCCATGTTGTA	61.668	22	TTCTGCACATTAAGCTGCCAAT	59.173	22	213	CCCTTTGCCTTGGCCATGTTGT	64.172	22	TTCTGCACATTAAGCTGCCAAT	59.173	22	214	TTGCCTTGGCCATGTTGTAATC	59.767	22	TTCTGCACATTAAGCTGCCAAT	59.173	22	210	TGCCTTGGCCATGTTGTAATC	59.176	21	TCTGCACATTAAGCTGCCAAT	58.551	21	208
CTG_78	338455	.	G	GAAA,GCAAAAA	TGGGACAGGTGCACATCTTGTT	62.412	22	TCACGTCACCAACCACACTGAC	62.923	22	189	TGGGACAGGTGCACATCTTGTT	62.412	22	ATCACGTCACCAACCACACTGA	62.121	22	190	TGGGACAGGTGCACATCTTGTT	62.412	22	TCACCAACCACACTGACAACAT	60.357	22	184	GGGACAGGTGCACATCTTGTTA	60.552	22	TCACGTCACCAACCACACTGAC	62.923	22	188	GGGACAGGTGCACATCTTGTTA	60.552	22	TCACCAACCACACTGACAACAT	60.357	22	183
CTG_78	389982	.	T	TTTTCCGC	TGCTGTGCCGTGGACTGTAACA	64.637	22	GCAGGTAGGCGGATCGTTCAAA	63.179	22	165	TGCTGTGCCGTGGACTGTAACA	64.637	22	GCAGGTAGGCGGATCGTTCAA	62.756	21	165	TTGCTGTGCCGTGGACTGTAAC	63.557	22	GCAGGTAGGCGGATCGTTCAAA	63.179	22	166	GCTGTGCCGTGGACTGTAACA	63.152	21	GCAGGTAGGCGGATCGTTCAAA	63.179	22	164	TTGCTGTGCCGTGGACTGTAAC	63.557	22	GCAGGTAGGCGGATCGTTCAA	62.756	21	166
CTG_78	391923	.	ATGTTG	A	GCAGTGCTGTCAGGGTGCTAAA	63.334	22	TTTGGCCGTGTGTCCTGGAGAA	64.372	22	212	GCAGTGCTGTCAGGGTGCTAAA	63.334	22	TTGGCCGTGTGTCCTGGAGAAC	64.963	22	211	GCAGTGCTGTCAGGGTGCTAAA	63.334	22	TTGGCCGTGTGTCCTGGAGAA	63.995	21	211	GCAGTGCTGTCAGGGTGCTAAA	63.334	22	GGCCGTGTGTCCTGGAGAACAA	64.963	22	209	GCAGTGCTGTCAGGGTGCTAAA	63.334	22	TGGCCGTGTGTCCTGGAGAAC	64.619	21	210
CTG_78	391929	.	C	CCTAACACCT	GCAGTGCTGTCAGGGTGCTAAA	63.334	22	TTTGGCCGTGTGTCCTGGAGAA	64.372	22	212	GCAGTGCTGTCAGGGTGCTAAA	63.334	22	TTGGCCGTGTGTCCTGGAGAAC	64.963	22	211	GCAGTGCTGTCAGGGTGCTAAA	63.334	22	TTGGCCGTGTGTCCTGGAGAA	63.995	21	211	GCAGTGCTGTCAGGGTGCTAAA	63.334	22	GGCCGTGTGTCCTGGAGAACAA	64.963	22	209	GCAGTGCTGTCAGGGTGCTAAA	63.334	22	TGGCCGTGTGTCCTGGAGAAC	64.619	21	210
CTG_78	484553	.	TTGCGAC	T	TGTGAGCAAACAAAGCCAGATA	58.515	22	AGATGTCGGATCCCTTAAAGAT	56.403	22	192	TGTGAGCAAACAAAGCCAGATA	58.515	22	TGTCGGATCCCTTAAAGATTTG	56.152	22	189	TGTGAGCAAACAAAGCCAGATA	58.515	22	AAGATGTCGGATCCCTTAAAGA	56.617	22	193	TGTGAGCAAACAAAGCCAGATA	58.515	22	AAGATGTCGGATCCCTTAAAG	55.095	21	193	CAAAGCCAGATACGACCATATT	56.302	22	TGTCGGATCCCTTAAAGATTTG	56.152	22	179
CTG_78	638345	.	A	ATTT,ATT
CTG_78	822062	.	ATTTTT	A	TTGGCTTGATGGTATGCAACAG	59.507	22	GAGAGACCGCTTTCCCGCAATC	63.78	22	171	TGGCTTGATGGTATGCAACAGC	61.782	22	GAGAGACCGCTTTCCCGCAATC	63.78	22	170	TTGGCTTGATGGTATGCAACAG	59.507	22	AGAGACCGCTTTCCCGCAATC	63.031	21	170	TTGGCTTGATGGTATGCAACAG	59.507	22	GAGACCGCTTTCCCGCAATCC	63.93	21	169	TGGCTTGATGGTATGCAACAG	58.906	21	GAGAGACCGCTTTCCCGCAATC	63.78	22	170
CTG_78	860085	.	A	ATGTGATGAGGCC,ATGTGATGAGGCCGAT	ACGAGCACTCCAACACCAATCA	62.447	22	TGCGCAATCATGAAAGGAATCG	60.223	22	202	ACGAGCACTCCAACACCAATCA	62.447	22	GCGCAATCATGAAAGGAATCG	58.621	21	201	TGGGCCAGCATCCATGATCCAA	64.38	22	CAGGTAGCTTGTCTGTGGATCA	59.765	22	224	CACGAGCACTCCAACACCAATC	62.006	22	TGCGCAATCATGAAAGGAATCG	60.223	22	203	CGAGCACTCCAACACCAATCAT	61.195	22	TGCGCAATCATGAAAGGAATCG	60.223	22	201
CTG_78	899575	.	C	CAATGTAAA	TCCCTCCCCTACTTTAGTAAAT	55.305	22	CCTTTCCTTTTCGGGGTAATT	56.112	21	215	TCCCTCCCCTACTTTAGTAAAT	55.305	22	CCTTTCCTTTTCGGGGTAATTT	56.849	22	215	TTCAAATATCCCTCCCCTACTT	55.926	22	CCTTTCCTTTTCGGGGTAATT	56.112	21	223	ATCCCTCCCCTACTTTAGTAAA	55.305	22	CCTTTCCTTTTCGGGGTAATT	56.112	21	216	TTCAAATATCCCTCCCCTACTT	55.926	22	CCTTTCCTTTTCGGGGTAATTT	56.849	22	223
CTG_78	1055080	.	CTGACA	C	AACCAGTTGTCGTCCGGAATAT	59.765	22	TCAAGGTTTTCTATGCGTTTGT	56.826	22	218	AACCAGTTGTCGTCCGGAATAT	59.765	22	TTGTGGTCAAGGTTTTCTATGC	57.153	22	224	ACCAGTTGTCGTCCGGAATATC	60.159	22	TCAAGGTTTTCTATGCGTTTGT	56.826	22	217	ACCAGTTGTCGTCCGGAATAT	59.171	21	TCAAGGTTTTCTATGCGTTTGT	56.826	22	217	AACCAGTTGTCGTCCGGAATAT	59.765	22	GTCAAGGTTTTCTATGCGTTTG	56.533	22	219
CTG_78	1203356	.	C	CA,CAA	TGTGATTTACGCTGGTCCATTT	58.583	22	TGCATTCACGGAGGGCCATTTT	63.388	22	203	TGTGATTTACGCTGGTCCATTT	58.583	22	GCATTCACGGAGGGCCATTTTC	62.664	22	202	TGTGATTTACGCTGGTCCATTT	58.583	22	GCATTCACGGAGGGCCATTTT	61.838	21	202	TGTGATTTACGCTGGTCCATTT	58.583	22	ATGCATTCACGGAGGGCCATTT	63.201	22	204	TGATTTACGCTGGTCCATTTCC	58.986	22	TGCATTCACGGAGGGCCATTTT	63.388	22	201
CTG_78	1241931	.	T	TTCAAAC,TTCAAACGTG	TGTCACAGCCTTGGCATTTA	57.715	20	AAACTTGCAGCAAACTTGAAAA	56.378	22	131	TGTCACAGCCTTGGCATTTAC	59.114	21	AAACTTGCAGCAAACTTGAAAA	56.378	22	131	CTTGGTGAGCGGTTCGAGATC	61.064	21	AAACTTGCAGCAAACTTGAAAA	56.378	22	164	CCGTCACATTGGAGAGCTTGAA	60.872	22	AAACTTGCAGCAAACTTGAAAA	56.378	22	111	TCCACTCACTTGTCTCGCTCTT	61.337	22	AAACTTGCAGCAAACTTGAAAA	56.378	22	205
CTG_78	1470927	.	G	GAAAACAGAGCCA	GGCGACTGTCAGCACACATCAT	63.429	22	GGCCTAGCTGAGCCGTGAAAA	62.978	21	245	GGGCGACTGTCAGCACACATC	63.847	21	GGCCTAGCTGAGCCGTGAAAA	62.978	21	246	AGGGCGACTGTCAGCACACAT	64.37	21	GGCCTAGCTGAGCCGTGAAAA	62.978	21	247	GGCGACTGTCAGCACACATCAT	63.429	22	GGCCTAGCTGAGCCGTGAAA	62.522	20	245	GGGCGACTGTCAGCACACAT	63.067	20	GGCCTAGCTGAGCCGTGAAAA	62.978	21	246
CTG_78	2632331	.	C	CTG,CTGTGTG,CTGTG	TGTCACCCTGATGAATGGTATA	56.327	22	TGTGCATGGTCTTTCTGATAAT	55.778	22	219	GTCACCCTGATGAATGGTATAT	55.097	22	TGTGCATGGTCTTTCTGATAAT	55.778	22	218	TGTCACCCTGATGAATGGTATA	56.327	22	ATGTGCATGGTCTTTCTGATAA	55.778	22	220	GTCACCCTGATGAATGGTATAT	55.097	22	ATGTGCATGGTCTTTCTGATAA	55.778	22	219	TGTCACCCTGATGAATGGTATA	56.327	22	AGGAAATGTGCATGGTCTTTCT	58.229	22	225
CTG_78	2632512	.	G	GGAAAAA	CTCTGTGTGTGTGTGTGTATAT	55.863	22	CCCCAGCCTTATAACAATACAA	55.836	22	230	ACTCTGTGTGTGTGTGTGTATA	57.07	22	CCCCAGCCTTATAACAATACAA	55.836	22	231	CTCTGTGTGTGTGTGTGTATAT	55.863	22	CCCCAGCCTTATAACAATACA	55.047	21	230	ACTCTGTGTGTGTGTGTGTATA	57.07	22	CCCCAGCCTTATAACAATACA	55.047	21	231	AGACCATGCACATTTCCTTTCA	58.501	22	CCCCAGCCTTATAACAATACAA	55.836	22	184
CTG_85	30537	.	G	GGAAAA	GGGACGCGAAGTTACTGGATAA	60.159	22	CTCGACCTTTCAGCGTGATGTA	60.415	22	236	GGGACGCGAAGTTACTGGATAA	60.159	22	TCTCGACCTTTCAGCGTGATGT	61.972	22	237	GGGACGCGAAGTTACTGGATAA	60.159	22	TCGACCTTTCAGCGTGATGTAA	60.03	22	235	GGGACGCGAAGTTACTGGATAA	60.159	22	CGACCTTTCAGCGTGATGTAAG	59.654	22	234	GGGACGCGAAGTTACTGGATAA	60.159	22	TCGACCTTTCAGCGTGATGTA	59.458	21	235
CTG_85	2365633	.	TTGAATGTATTACATGTATACCTGGTG	T	ACCAGGCGCATGTGTATTTCAT	60.945	22	ACTCACACCAGGCGTACATGTA	61.405	22	169	ACCAGGCGCATGTGTATTTCA	60.613	21	ACTCACACCAGGCGTACATGTA	61.405	22	169	CCAGGCGCATGTGTATTTCAT	59.322	21	ACTCACACCAGGCGTACATGTA	61.405	22	168	ACCAGGCGCATGTGTATTTCAT	60.945	22	CTCACACCAGGCGTACATGTAA	60.353	22	168	ATACCAGGCGCATGTGTATTTC	59.122	22	CACACCAGGCGTACATGTAATA	58.212	22	168
CTG_85	3155326	.	CCTGTAT	C	GGGGTTCTTGACGGGGTTTTC	61.427	21	GAGCGTCGTGAGCTATGTTGTT	61.238	22	204	GGGGTTCTTGACGGGGTTTTC	61.427	21	AGAGCGTCGTGAGCTATGTTGT	62.028	22	205	GGGGTTCTTGACGGGGTTTTC	61.427	21	GCGTCGTGAGCTATGTTGTTGA	61.488	22	202	GGGGTTCTTGACGGGGTTTTC	61.427	21	ATAAGAGCGTCGTGAGCTATGT	59.381	22	208	GGGGTTCTTGACGGGGTTTTC	61.427	21	AGCGTCGTGAGCTATGTTGTTG	61.491	22	203
CTG_85	3158693	.	ATTGTTTGACATACAG	A	GGCGACCAGACAGTGAATGAAA	61.128	22	GTGGCCATTGTTTCGAGGTGGT	63.604	22	240	GGCGACCAGACAGTGAATGAA	60.608	21	GTGGCCATTGTTTCGAGGTGGT	63.604	22	240	GGCGACCAGACAGTGAATGAAA	61.128	22	TGGCCATTGTTTCGAGGTGGT	62.55	21	239	GGCGACCAGACAGTGAATGAAA	61.128	22	TGGCCATTGTTTCGAGGTGGTC	63.345	22	239	GGCGACCAGACAGTGAATGAAA	61.128	22	AAGTGGCCATTGTTTCGAGGTG	61.651	22	242
CTG_85	3160344	.	GGTTCT	G	AAGTAAGGAAGTCGCCGTTATA	57.011	22	GAAGGCTAAATTGATTGGGTTT	55.205	22	101	AGTAAGGAAGTCGCCGTTATAG	57.435	22	GAAGGCTAAATTGATTGGGTTT	55.205	22	100	AGTAAGGAAGTCGCCGTTATA	56.288	21	GAAGGCTAAATTGATTGGGTTT	55.205	22	100	AAAGTAAGGAAGTCGCCGTTAT	57.802	22	GAAGGCTAAATTGATTGGGTTT	55.205	22	102	AAGTAAGGAAGTCGCCGTTAT	57.118	21	GAAGGCTAAATTGATTGGGTTT	55.205	22	101
CTG_92	66682	.	CTTTCG	C	GCAGTGCCAACCGACTTTCT	61.167	20	CGGAAAAGACGTAACCCATTTT	57.507	22	159	CCTCTGCATCTGACGACAAGTA	59.836	22	ACAAGGAGGACGAACGTACAA	59.317	21	249	GCAGTGCCAACCGACTTTCT	61.167	20	TCGGAAAAGACGTAACCCATTT	58.258	22	160	GCAGTGCCAACCGACTTTCTG	62.323	21	CGGAAAAGACGTAACCCATTTT	57.507	22	159	CCTCTGCATCTGACGACAAGTA	59.836	22	TACAAGGAGGACGAACGTACAA	59.116	22	250
CTG_92	93328	.	T	TTCTGACACAGGGCGTAGTAC	TCCCTCGCATGGAACCAATTT	60.272	21	GAGCGCTATAACCCAAGGATTC	58.932	22	200	TCCCTCGCATGGAACCAATTTC	61.205	22	GAGCGCTATAACCCAAGGATTC	58.932	22	200	TCCCTCGCATGGAACCAATTT	60.272	21	CTGAGCGCTATAACCCAAGGAT	59.962	22	202	TCCCTCGCATGGAACCAATTTC	61.205	22	CTGAGCGCTATAACCCAAGGAT	59.962	22	202	TCCCTCGCATGGAACCAATTT	60.272	21	AGCGCTATAACCCAAGGATTCC	60.225	22	199
CTG_92	93330	.	T	TGACACAGGGCGTAGTACCCA	TCCCTCGCATGGAACCAATTT	60.272	21	GAGCGCTATAACCCAAGGATTC	58.932	22	200	TCCCTCGCATGGAACCAATTTC	61.205	22	GAGCGCTATAACCCAAGGATTC	58.932	22	200	TCCCTCGCATGGAACCAATTT	60.272	21	CTGAGCGCTATAACCCAAGGAT	59.962	22	202	TCCCTCGCATGGAACCAATTTC	61.205	22	CTGAGCGCTATAACCCAAGGAT	59.962	22	202	TCCCTCGCATGGAACCAATTT	60.272	21	AGCGCTATAACCCAAGGATTCC	60.225	22	199
CTG_92	199840	.	G	GTATATA	TTTGACTGTTCTGGCGGATTAA	58.254	22	TGCCTTAACACACACACACATA	58.19	22	196	TTGACTGTTCTGGCGGATTAAA	58.254	22	TGCCTTAACACACACACACATA	58.19	22	195	TTTGACTGTTCTGGCGGATTAA	58.254	22	GCCTTAACACACACACACATAT	56.972	22	195	AGCCGTTTACTTGCCAGATAAG	58.729	22	TGCCTTAACACACACACACATA	58.19	22	123	TTGACTGTTCTGGCGGATTAAA	58.254	22	GCCTTAACACACACACACATAT	56.972	22	194
CTG_92	200197	.	A	AAAAAAAC	TGCAGAACATGTGAAACTATGT	56.282	22	CGAGATTTTCTTCGCACTGTAT	56.894	22	132	TGCAGAACATGTGAAACTATGT	56.282	22	TCGAGATTTTCTTCGCACTGTA	57.831	22	133	TTTGCAGAGGGATACTTGGGTA	58.814	22	TCGAGATTTTCTTCGCACTGTA	57.831	22	238	TTTGCAGAGGGATACTTGGGTA	58.814	22	CGAGATTTTCTTCGCACTGTAT	56.894	22	237	TGCAGAACATGTGAAACTATGT	56.282	22	TCTTCGCACTGTATAGGTATCG	57.256	22	124
CTG_92	250274	.	AATATAT	A,AATATATATATAT	TCTCAACCCATGCACTGAAAAC	59.377	22	ACACAAACTTCGAACGGTGGTC	61.565	22	169	TCTCAACCCATGCACTGAAAAC	59.377	22	AACACAAACTTCGAACGGTGGT	61.195	22	170	CTCAACCCATGCACTGAAAACA	59.638	22	ACACAAACTTCGAACGGTGGTC	61.565	22	168	TCTCAACCCATGCACTGAAAAC	59.377	22	CCAGGTGGTGAAATTTGATTGG	58.071	22	249	ATCTCAACCCATGCACTGAAAA	58.501	22	ACACAAACTTCGAACGGTGGTC	61.565	22	170
CTG_92	817604	.	A	AGAGGG	AGCAGCAAGGTCCGGAAGTTAT	62.009	22	AACGTTGCCCCATTCTGATCCT	62.283	22	192	AGCAGCAAGGTCCGGAAGTTAT	62.009	22	ACGTTGCCCCATTCTGATCCTT	62.283	22	191	CAGCAGCAAGGTCCGGAAGTTA	62.819	22	AACGTTGCCCCATTCTGATCCT	62.283	22	193	AGCAGCAAGGTCCGGAAGTTAT	62.009	22	ACGTTGCCCCATTCTGATCCT	61.803	21	191	CAGCAGCAAGGTCCGGAAGTTA	62.819	22	ACGTTGCCCCATTCTGATCCTT	62.283	22	192
CTG_92	1369194	.	C	CAGCATAGT	TCATATGCTCGATTGGCAATTT	56.812	22	TCCGGCAGTGATAAAGTGATTT	58.05	22	135	TCATATGCTCGATTGGCAATTT	56.812	22	CCGGCAGTGATAAAGTGATTTC	57.721	22	134	TCATATGCTCGATTGGCAATTT	56.812	22	CTCCGGCAGTGATAAAGTGATT	58.464	22	136	TCATATGCTCGATTGGCAATTT	56.812	22	ATCATTACCTCCGGCAGTGATA	58.761	22	144	CATATGCTCGATTGGCAATTTT	56.08	22	CATTACCTCCGGCAGTGATAAA	58.196	22	141
CTG_92	1487034	.	A	AAAGATTGG	TCGAACTATTCACAGCTTTGTT	56.311	22	CGCATATGTGACCTGTTGATAT	56.389	22	212	CGAACTATTCACAGCTTTGTTC	56.032	22	CGCATATGTGACCTGTTGATAT	56.389	22	211	TCGAACTATTCACAGCTTTGT	55.56	21	CGCATATGTGACCTGTTGATAT	56.389	22	212	AATCGAACTATTCACAGCTTTG	55.121	22	CGCATATGTGACCTGTTGATAT	56.389	22	214	TCGAACTATTCACAGCTTTGTT	56.311	22	CGCATATGTGACCTGTTGATA	55.864	21	212
CTG_92	1498489	.	A	AT,ATT	TGAAGGATGCACGTGTGATTTA	58.33	22	ATGCCAGGTATCGCTAAATGTT	58.179	22	188	TGAAGGATGCACGTGTGATTTA	58.33	22	TGCCAGGTATCGCTAAATGTTA	57.59	22	187	TGAAGGATGCACGTGTGATTTA	58.33	22	AATCTCGGACAAGGTTGATAGT	56.905	22	149	TGAAGGATGCACGTGTGATTTA	58.33	22	AATATGCCAGGTATCGCTAAAT	55.443	22	191	TGAAGGATGCACGTGTGATTTA	58.33	22	ATCTCGGACAAGGTTGATAGTT	56.905	22	148
CTG_92	1663658	.	AGACGAAC	A	CCCGTCCTCCACCTCCTAAA	60.617	20	TCTTCACCGTCTTTTCTCTTTT	55.885	22	250	CCGTCCTCCACCTCCTAAAG	59.175	20	TCTTCACCGTCTTTTCTCTTTT	55.885	22	249	CCGTCCTCCACCTCCTAAAG	59.175	20	TTCTTCACCGTCTTTTCTCTTT	55.885	22	250	CCGTCCTCCACCTCCTAAAG	59.175	20	TTCGTCTGTCTTCTCTTCTTTT	55.369	22	226	CCGTCCTCCACCTCCTAAA	58.014	19	TCTTCACCGTCTTTTCTCTTTT	55.885	22	249
CTG_92	1718280	.	CGCATT	C	TGAGGCGAGGTCAAGATTTAAC	58.404	22	ACACGCGACACATTTATGAAAT	57.321	22	233	TGAGGCGAGGTCAAGATTTAA	57.027	21	ACACGCGACACATTTATGAAAT	57.321	22	233	TGAGGCGAGGTCAAGATTTAAC	58.404	22	AAAGACACGCGACACATTTATG	57.935	22	237	TGAGGCGAGGTCAAGATTTAA	57.027	21	AAAGACACGCGACACATTTATG	57.935	22	237	TGAGGCGAGGTCAAGATTTAAC	58.404	22	AAAAGACACGCGACACATTTAT	57.258	22	238
CTG_92	1719031	.	AAAACAT	A	TGGGCGTTACAATGATTTTCTC	57.305	22	CCTTGAAGGCGGCCAGTATAA	60.134	21	177	ATGGGCGTTACAATGATTTTCT	56.661	22	CCTTGAAGGCGGCCAGTATAA	60.134	21	178	GGGCGTTACAATGATTTTCTCC	57.971	22	CCTTGAAGGCGGCCAGTATAA	60.134	21	176	TGGGCGTTACAATGATTTTCTC	57.305	22	CCTTGAAGGCGGCCAGTATAAA	60.683	22	177	TGGGCGTTACAATGATTTTCT	56.14	21	CCTTGAAGGCGGCCAGTATAA	60.134	21	177
CTG_92	2059949	.	A	AAAATCC	TGAATTGCAAGCCCTCAATTAA	56.845	22	TTGACACCGTGAACTGCTATGT	60.224	22	132	TGAATTGCAAGCCCTCAATTAA	56.845	22	TGACACCGTGAACTGCTATGT	59.657	21	131	TGAATTGCAAGCCCTCAATTAA	56.845	22	TTTGACACCGTGAACTGCTATG	59.194	22	133	TGAATTGCAAGCCCTCAATTAA	56.845	22	CCGTGAACTGCTATGTCAAATA	56.533	22	126	TGAATTGCAAGCCCTCAATTA	56.107	21	TTGACACCGTGAACTGCTATGT	60.224	22	132
CTG_92	2131912	.	C	CTTT,CTT	TCTCACTGTGCCTCTGGTTGCC	64.727	22	ACTGCCTGTGTGTGTGAGAGAA	61.802	22	239	CTCACTGTGCCTCTGGTTGCCT	64.737	22	ACTGCCTGTGTGTGTGAGAGAA	61.802	22	238	TCTCACTGTGCCTCTGGTTGCC	64.727	22	CTGCCTGTGTGTGTGAGAGAAA	60.743	22	238	CTCACTGTGCCTCTGGTTGCC	63.503	21	ACTGCCTGTGTGTGTGAGAGAA	61.802	22	238	CTCACTGTGCCTCTGGTTGCCT	64.737	22	CTGCCTGTGTGTGTGAGAGAAA	60.743	22	237
CTG_92	2196247	.	CATGGGGCATCTTGTTCCCAAGGGTCTCATATTTGCTGATGAGGTTGTTTTCAGGGGTCATCTTAGTTA	C	GGTTGTTTTCAGGGGTCATCTT	58.769	22	TCCGCTACAGTCCAAGTTTTAA	57.66	22	219	GGTTGCTGATGAGGTTGTTTTC	58.357	22	TCCGCTACAGTCCAAGTTTTAA	57.66	22	231	GGTTGTTTTCAGGGGTCATCTT	58.769	22	ATCCGCTACAGTCCAAGTTTTA	57.453	22	220	GGTTGCTGATGAGGTTGTTTTC	58.357	22	ATCCGCTACAGTCCAAGTTTTA	57.453	22	232	AGGTTGCTGATGAGGTTGTTTT	58.7	22	TCCGCTACAGTCCAAGTTTTAA	57.66	22	232
CTG_92	2196284	.	GATGAGGTTGTTTTCAGGGGTCATCTTAGTTAATGGGGCATCTTGTTCCCAAGGGTCTCATATTTGCA	G,*	GGTTGTTTTCAGGGGTCATCTT	58.769	22	TCCGCTACAGTCCAAGTTTTAA	57.66	22	219	GGTTGCTGATGAGGTTGTTTTC	58.357	22	TCCGCTACAGTCCAAGTTTTAA	57.66	22	231	GGTTGTTTTCAGGGGTCATCTT	58.769	22	ATCCGCTACAGTCCAAGTTTTA	57.453	22	220	GGTTGCTGATGAGGTTGTTTTC	58.357	22	ATCCGCTACAGTCCAAGTTTTA	57.453	22	232	AGGTTGCTGATGAGGTTGTTTT	58.7	22	TCCGCTACAGTCCAAGTTTTAA	57.66	22	232
CTG_92	2196866	.	C	CTAAAAAA	TGTTAAGATCCCCAAGGCATAT	56.914	22	ACCCAAGATCAACAGGCATAAT	57.744	22	131	GTTAAGATCCCCAAGGCATATT	55.889	22	ACCCAAGATCAACAGGCATAAT	57.744	22	130	TGTTAAGATCCCCAAGGCATAT	56.914	22	TCTCATAGCCACACCAGGATTT	59.154	22	186	GTTAAGATCCCCAAGGCATATT	55.889	22	TCTCATAGCCACACCAGGATTT	59.154	22	185	TGTTAAGATCCCCAAGGCATAT	56.914	22	AGATTGCTCAGGAACCCAAGAT	59.42	22	144
CTG_92	2200152	.	GA	GAA,GAAA,G	TGACATGCTTCTCTCTGGGATA	58.353	22	GCAGCCGAGACCACACCATATC	63.3	22	163	TGACATGCTTCTCTCTGGGATA	58.353	22	GCAGCCGAGACCACACCATAT	62.514	21	163	CCCAAGGCTCAGAAATCCTTC	58.627	21	GCAGCCGAGACCACACCATATC	63.3	22	190	ACATGCTTCTCTCTGGGATATT	56.666	22	AGCCGAGACCACACCATATC	59.247	20	159	GACATGCTTCTCTCTGGGATAT	57.112	22	AGCCGAGACCACACCATATC	59.247	20	160
CTG_95	129539	.	G	GGGCAA	TCTCTCCCCACTTGATGCTAAA	58.819	22	AAACCCACAACCAACCCATACA	60.359	22	222	TCTCTCCCCACTTGATGCTAAA	58.819	22	CAACCCATGTCCACACCAATCA	61.08	22	175	CTCTCCCCACTTGATGCTAAAA	58.045	22	AAACCCACAACCAACCCATACA	60.359	22	221	CTCTCCCCACTTGATGCTAAAA	58.045	22	CAACCCATGTCCACACCAATCA	61.08	22	174	TCTCTCCCCACTTGATGCTAAA	58.819	22	AACCCACAACCAACCCATACA	59.782	21	221
CTG_95	133100	.	GATATAT	G	TGCTTCAAAATGTGTGTGTAAT	55.111	22	TAGGCCATACAGCACTTTACAA	57.438	22	225	TGCTTCAAAATGTGTGTGTAAT	55.111	22	GCACTTTACAATGGAGGGTAAC	57.303	22	214	TGCTTCAAAATGTGTGTGTAAT	55.111	22	AGGCCATACAGCACTTTACAA	57.567	21	224	TGCTTCAAAATGTGTGTGTAAT	55.111	22	GGCCATACAGCACTTTACAATG	57.967	22	223	TGCTTCAAAATGTGTGTGTAAT	55.111	22	TAGGCCATACAGCACTTTACA	56.728	21	225
CTG_95	134320	.	CTTTTT	C	TGCATGGCCTACACATCAAATG	59.572	22	ACCCAAATGTCCAACAGAAAGC	59.635	22	236	GCCAGAGCCTACACATGATCAT	60.224	22	ACCCAAATGTCCAACAGAAAGC	59.635	22	144	GCCAGAGCCTACACATGATCAT	60.224	22	CCCCTTCCATTTTGTACCCACT	60.225	22	233	GCCAGAGCCTACACATGATCAT	60.224	22	CCCTTCCATTTTGTACCCACTT	58.494	22	232	TGCATGGCCTACACATCAAATG	59.572	22	CCCAAATGTCCAACAGAAAGCA	59.635	22	235
CTG_95	136204	.	TGCTAA	T	CAGATTTTGGGCAATTTAAGCA	56.106	22	GACCTTGCTTAGATAACAACCT	55.81	22	242	CAGATTTTGGGCAATTTAAGCA	56.106	22	AGACCTTGCTTAGATAACAACC	55.81	22	243	CAGATTTTGGGCAATTTAAGCA	56.106	22	ACCTTGCTTAGATAACAACCTC	55.81	22	241	CAGATTTTGGGCAATTTAAGCA	56.106	22	CCTTGCTTAGATAACAACCTCA	55.812	22	240
CTG_95	136260	.	CTTTTT	CTTTTTTTT,C	CAGATTTTGGGCAATTTAAGCA	56.106	22	GACCTTGCTTAGATAACAACCT	55.81	22	242	CAGATTTTGGGCAATTTAAGCA	56.106	22	AGACCTTGCTTAGATAACAACC	55.81	22	243	CAGATTTTGGGCAATTTAAGCA	56.106	22	ACCTTGCTTAGATAACAACCTC	55.81	22	241	CAGATTTTGGGCAATTTAAGCA	56.106	22	CCTTGCTTAGATAACAACCTCA	55.812	22	240
CTG_95	143754	.	T	TTTTTGTGTGGCATGGTTTCTGACTCTGC	TTGTCCACCTTCACAGCAGATG	60.812	22	GGGTAGACGTCCTGGGCAAACT	64.227	22	141	ACATGTCTGTCAGCGTCTCAAT	60.029	22	ACGTCCTGGGCAAACTGATAAA	60.225	22	179	TTGTCCACCTTCACAGCAGATG	60.812	22	ACGTCCTGGGCAAACTGATAAA	60.225	22	135	CTTGTCCACCTTCACAGCAGAT	60.552	22	GGGTAGACGTCCTGGGCAAACT	64.227	22	142	CTGATACATCCGGAGCCAAACA	60.42	22	GGGTAGACGTCCTGGGCAAACT	64.227	22	204
CTG_95	143756	.	T	TTTGTGTGGCATG	TTGTCCACCTTCACAGCAGATG	60.812	22	GGGTAGACGTCCTGGGCAAACT	64.227	22	141	ACATGTCTGTCAGCGTCTCAAT	60.029	22	ACGTCCTGGGCAAACTGATAAA	60.225	22	179	TTGTCCACCTTCACAGCAGATG	60.812	22	ACGTCCTGGGCAAACTGATAAA	60.225	22	135	CTTGTCCACCTTCACAGCAGAT	60.552	22	GGGTAGACGTCCTGGGCAAACT	64.227	22	142	CTGATACATCCGGAGCCAAACA	60.42	22	GGGTAGACGTCCTGGGCAAACT	64.227	22	204
CTG_95	190751	.	ATGATTGTATGTATG	A	CCTCTTCCCCGCAAACTGATAA	60.356	22	ACCAAATCCCTAACCCCAAGAT	59.067	22	248	ACCTCTTCCCCGCAAACTGATA	61.422	22	ACCAAATCCCTAACCCCAAGAT	59.067	22	249	CTCTTCCCCGCAAACTGATAAC	59.322	22	ACCAAATCCCTAACCCCAAGAT	59.067	22	247	CCTCTTCCCCGCAAACTGATAA	60.356	22	CCAAATCCCTAACCCCAAGATT	58.006	22	247	ACCTCTTCCCCGCAAACTGATA	61.422	22	CCAAATCCCTAACCCCAAGATT	58.006	22	248
CTG_95	212304	.	C	CGAAAAA	CCAGGTGGTGCTCATGTTTT	58.669	20	AGCTGGGCAGGACAACATACAT	62.023	22	219	CCAGGTGGTGCTCATGTTTT	58.669	20	CAGCTGGGCAGGACAACATACA	62.84	22	220	CCAGGTGGTGCTCATGTTTT	58.669	20	AGCTGGGCAGGACAACATACA	61.732	21	219	CCAGGTGGTGCTCATGTTTT	58.669	20	GCTGGGCAGGACAACATACAT	60.683	21	218	CCAGGTGGTGCTCATGTTTT	58.669	20	TTGGCCCCAACCCTGTAAAA	59.735	20	240
CTG_95	1752126	.	C	CGGCGAGAAATTCTTTTCG	CCACTGGGGTTGTCATCTTTTG	59.703	22	TCACAGGAGGCTGACAGTAAAA	59.296	22	198	CCACTGGGGTTGTCATCTTTTG	59.703	22	TTCACAGGAGGCTGACAGTAAA	59.296	22	199	CCACTGGGGTTGTCATCTTTTG	59.703	22	CTTCACAGGAGGCTGACAGTAA	59.7	22	200	CCACTGGGGTTGTCATCTTTT	58.403	21	TCACAGGAGGCTGACAGTAAAA	59.296	22	198	CACTGGGGTTGTCATCTTTTGT	59.042	22	TCACAGGAGGCTGACAGTAAAA	59.296	22	197
CTG_95	1778082	.	ATTACCGTGGTGACAATGG	A	ACGTCGTCAGCAAAACAGAAGT	60.994	22	ACGGAACTTGTCACCACGGTAA	62.113	22	238	AACGTCGTCAGCAAAACAGAAG	59.97	22	ACGGAACTTGTCACCACGGTAA	62.113	22	239	CGTCGTCAGCAAAACAGAAGTG	60.598	22	ACGGAACTTGTCACCACGGTAA	62.113	22	237	GAGAACGTCGTCAGCAAAACAG	60.348	22	ACGGAACTTGTCACCACGGTAA	62.113	22	242	GAACGTCGTCAGCAAAACAGAA	59.97	22	ACGGAACTTGTCACCACGGTAA	62.113	22	240
CTG_95	1792897	.	C	CT,CTT,CTTT,CTTTT	GGGGAGGGGAAGGTTTTGTTTT	60.962	22	GCACACAACCTGGCTCACTAAA	61.327	22	189	GGGGAGGGGAAGGTTTTGTTTT	60.962	22	AGCACACAACCTGGCTCACTAA	62.137	22	190	GGGAGGGGAAGGTTTTGTTTTA	58.421	22	GCACACAACCTGGCTCACTAAA	61.327	22	188	GGGAGGGGAAGGTTTTGTTTTA	58.421	22	AGCACACAACCTGGCTCACTAA	62.137	22	189	GGGGAGGGGAAGGTTTTGTTTT	60.962	22	GCACACAACCTGGCTCACTAA	60.814	21	189
CTG_95	1793056	.	C	CTGAAAAAAAAA,CGAAAAAA,CAAAAAAAAAAA,CAAAAAAA	TTGTGTGCCGTGTATCCATTGT	60.812	22	GTGTTTCAAAGCAGGCTGGTAC	60.288	22	212	TTGTGTGCCGTGTATCCATTGT	60.812	22	GTTTCAAAGCAGGCTGGTACA	59.046	21	210	TGTGTGCCGTGTATCCATTGTT	60.812	22	GTGTTTCAAAGCAGGCTGGTAC	60.288	22	211	TGTGTGCCGTGTATCCATTGT	60.271	21	GTGTTTCAAAGCAGGCTGGTAC	60.288	22	211	TGTGTGCCGTGTATCCATTGTT	60.812	22	GTTTCAAAGCAGGCTGGTACA	59.046	21	209
CTG_95	1838312	.	CTT	CT,CTTT,C	TTTAGTGCCACAGAACACGGTT	60.681	22	AAACTATACGCCGGGCCATTTA	60.159	22	135	TTTAGTGCCACAGAACACGGTT	60.681	22	ACTATACGCCGGGCCATTTAAA	60.159	22	133	TTTAGTGCCACAGAACACGGTT	60.681	22	AACTATACGCCGGGCCATTTAA	60.159	22	134	ACAACTTTTAGTGCCACAGAAC	57.367	22	AAACTATACGCCGGGCCATTTA	60.159	22	141	TTAGTGCCACAGAACACGGTT	60.134	21	AAACTATACGCCGGGCCATTTA	60.159	22	134
CTG_95	2081796	.	ACCTTT	A	ACAAGAAAGAGGCATGGTAGAT	57.148	22	GGAGAGTTACCTTGACCTTGAA	57.381	22	219	AACAAGAAAGAGGCATGGTAGA	57.359	22	GGAGAGTTACCTTGACCTTGAA	57.381	22	220	ACAAGAAAGAGGCATGGTAGAT	57.148	22	GGAGAGTTACCTTGACCTTGA	56.67	21	219	CAAGAAAGAGGCATGGTAGAT	55.364	21	GGAGAGTTACCTTGACCTTGAA	57.381	22	218	AGAAAGAGGCATGGTAGATCAG	57.314	22	GGAGAGTTACCTTGACCTTGAA	57.381	22	216
CTG_95	2134787	.	TTCACA	T	TGCTGAACCAATCTACCATATC	55.674	22	TCAAAATTTGCCGACATTTGTA	55.462	22	215	ATCACAAACCTGGTCACTACAA	57.569	22	TCAAAATTTGCCGACATTTGTA	55.462	22	246	ACATCACAAACCTGGTCACTAC	58.26	22	TCAAAATTTGCCGACATTTGTA	55.462	22	248	CATCACAAACCTGGTCACTACA	58.261	22	TCAAAATTTGCCGACATTTGTA	55.462	22	247	ATCACAAACCTGGTCACTACAA	57.569	22	ATCAAAATTTGCCGACATTTGT	56.042	22	247
Chr01	181355	.	TTGGGC	T	ACCTAAAACAGTGCGCCAATAA	58.849	22	TGGGCCATTTACCACAATATGA	57.743	22	161	ACCTAAAACAGTGCGCCAATAA	58.849	22	TGGGCCATTTACCACAATATG	56.252	21	161	AACCTAAAACAGTGCGCCAATA	58.849	22	TGGGCCATTTACCACAATATGA	57.743	22	162	ACCTAAAACAGTGCGCCAATAA	58.849	22	ACAGTGTTTCAGTTTGGGTTGT	58.838	22	240	ACCTAAAACAGTGCGCCAATAA	58.849	22	AGTGTTTCAGTTTGGGTTGTGA	58.573	22	238
Chr01	624270	.	T	TTTGTTGATAGACTGTACACC	GTTTCGGCACCAATGATGTATC	58.047	22	AGCAGTAACAGGGCATTTAAAA	56.511	22	233	GTTTCGGCACCAATGATGTATC	58.047	22	AAGCAGTAACAGGGCATTTAAA	56.511	22	234	GTTTCGGCACCAATGATGTATC	58.047	22	AAAGCAGTAACAGGGCATTTAA	56.511	22	235	GTTTCGGCACCAATGATGTATC	58.047	22	AAAGCAGTAACAGGGCATTTA	55.756	21	235	GTTTCGGCACCAATGATGTATC	58.047	22	TAAAGCAGTAACAGGGCATTTA	55.707	22	236
Chr01	683626	.	C	CCTCTTCCT,CCTCTTCCTTCTGGTAGG	TTGTCAAGCTCCCTGTCATTTG	59.113	22	AGGAAACACAGGACCTCTTTAC	57.647	22	219	TGTCAAGCTCCCTGTCATTTGA	59.894	22	AGGAAACACAGGACCTCTTTAC	57.647	22	218	TGTCAAGCTCCCTGTCATTTG	58.493	21	AGGAAACACAGGACCTCTTTAC	57.647	22	218	TTGTCAAGCTCCCTGTCATTTG	59.113	22	GGAAACACAGGACCTCTTTACT	57.647	22	218	TGTCAAGCTCCCTGTCATTTGA	59.894	22	GGAAACACAGGACCTCTTTACT	57.647	22	217
Chr01	955575	.	A	ATAAAG	CTGGTGAAATTCAGGCCTTACT	58.31	22	TCATAGGACGCTGTGTGTATTA	56.741	22	245	TCTGGTGAAATTCAGGCCTTAC	58.314	22	TCATAGGACGCTGTGTGTATTA	56.741	22	246	AGGCCTTACTGACAGTCACAAC	60.224	22	TCATAGGACGCTGTGTGTATTA	56.741	22	233	TGGTGAAATTCAGGCCTTACT	57.193	21	TCATAGGACGCTGTGTGTATTA	56.741	22	244	CTGGTGAAATTCAGGCCTTAC	56.869	21	TCATAGGACGCTGTGTGTATTA	56.741	22	245
Chr01	1127615	.	T	TAACAAA	TGTTCCCCACAGCTCATCATAT	59.221	22	CCACCCAGTGTCAAACCGAGAA	62.702	22	229	TGTTCCCCACAGCTCATCATAT	59.221	22	CACCCAGTGTCAAACCGAGAAT	60.81	22	228	GTTCCCCACAGCTCATCATATA	57.376	22	CACCCAGTGTCAAACCGAGAAT	60.81	22	227	AGCGTCTCGAAATGTCCAGAAG	60.672	22	CCACCCAGTGTCAAACCGAGAA	62.702	22	181	ACCAGCGTCTCGAAATGTCCAG	62.855	22	CCACCCAGTGTCAAACCGAGAA	62.702	22	184
Chr01	1210464	.	A	AAAATGGTTCTGTTGTTGGTGCATATCG,AAAATGGTTCTGTTGTTGGTG	CCCTTTCCCCTTGTTCCAGTCA	62.16	22	GCTGAGCGCCATGACCCAATG	64.531	21	173	ACCCTTTCCCCTTGTTCCAGTC	62.161	22	GCTGAGCGCCATGACCCAATG	64.531	21	174	GACCCTTTCCCCTTGTTCCAGT	62.161	22	GCTGAGCGCCATGACCCAATG	64.531	21	175	CCCTTTCCCCTTGTTCCAGTCA	62.16	22	GCTGAGCGCCATGACCCAAT	63.511	20	173	CCTTTCCCCTTGTTCCAGTCAG	60.816	22	GCTGAGCGCCATGACCCAATG	64.531	21	172
Chr01	1241477	.	G	GGCCCCC	TCATTGCCATTGACGTCTATCT	57.593	22	TGTAGTGTTGAGCAGAGGAAAT	57.376	22	211	GTCATTGCCATTGACGTCTATC	57.541	22	TGTAGTGTTGAGCAGAGGAAAT	57.376	22	212	TCATTGCCATTGACGTCTATCT	57.593	22	GTAGTGTTGAGCAGAGGAAATA	55.571	22	210	TCATTGCCATTGACGTCTATCT	57.593	22	AGTGTTGAGCAGAGGAAATAAC	56.365	22	208	GTCATTGCCATTGACGTCTATC	57.541	22	GTAGTGTTGAGCAGAGGAAATA	55.571	22	211
Chr01	1241479	.	A	AACTGGTTGCATGG	TCATTGCCATTGACGTCTATCT	57.593	22	TGTAGTGTTGAGCAGAGGAAAT	57.376	22	211	GTCATTGCCATTGACGTCTATC	57.541	22	TGTAGTGTTGAGCAGAGGAAAT	57.376	22	212	TCATTGCCATTGACGTCTATCT	57.593	22	GTAGTGTTGAGCAGAGGAAATA	55.571	22	210	TCATTGCCATTGACGTCTATCT	57.593	22	AGTGTTGAGCAGAGGAAATAAC	56.365	22	208	GTCATTGCCATTGACGTCTATC	57.541	22	GTAGTGTTGAGCAGAGGAAATA	55.571	22	211
Chr01	1250197	.	C	CTTATATTTTT,CTTATATTTTTCTAATGAGA	TTTGATGCCACGTTCACTATTA	56.099	22	TGAGCACAGTGACCCATAG	56.448	19	163	TTTTGATGCCACGTTCACTATT	56.891	22	TGAGCACAGTGACCCATAG	56.448	19	164	TTGATGCCACGTTCACTATTAA	56.099	22	TGAGCACAGTGACCCATAG	56.448	19	162	TTGATGCCACGTTCACTATTA	55.335	21	TGAGCACAGTGACCCATAG	56.448	19	162	CCCTTGGATTCTGCAAGCTCAC	61.777	22	AGGTTAACGTCAGCTGAGCACA	62.176	22	246
Chr01	1367995	.	A	ACTG,ACTGGTTCCAGAGCATGTT	AACATATCTCCCGGGCCATTAT	59.08	22	CCTGTTGCCATGTCTTTGAGAT	58.913	22	227	CCCGGGCCATTATCGTCGTACA	64.415	22	TCCTGTTGCCATGTCTTTGAGA	59.894	22	219	AACATATCTCCCGGGCCATTAT	59.08	22	TCCTGTTGCCATGTCTTTGAGA	59.894	22	228	AACATATCTCCCGGGCCATTAT	59.08	22	ATTCCTGTTGCCATGTCTTTGA	58.501	22	230	CCGGGCCATTATCGTCGTACAG	63.081	22	CCTGTTGCCATGTCTTTGAGAT	58.913	22	217
Chr01	1776999	.	CTGCAT	C	TTCTTAGAAGCAAGTACGGTTT	55.693	22	AGTTGTCATTCTGGCCATAAAC	56.946	22	248	TTCTTAGAAGCAAGTACGGTTT	55.693	22	AGTTGTCATTCTGGCCATAAA	55.465	21	248	TTCTTAGAAGCAAGTACGGTTT	55.693	22	TAGTTGTCATTCTGGCCATAAA	55.428	22	249	AGAAGCAGGATAATTCAGTCAA	55.163	22	AGTTGTCATTCTGGCCATAAA	55.465	21	148	AGAAGCAGGATAATTCAGTCAA	55.163	22	TAGTTGTCATTCTGGCCATAAA	55.428	22	149
Chr01	1777003	.	ATTGGCTGTAAGATT	A,*	TTCTTAGAAGCAAGTACGGTTT	55.693	22	AGTTGTCATTCTGGCCATAAAC	56.946	22	248	TTCTTAGAAGCAAGTACGGTTT	55.693	22	AGTTGTCATTCTGGCCATAAA	55.465	21	248	TTCTTAGAAGCAAGTACGGTTT	55.693	22	TAGTTGTCATTCTGGCCATAAA	55.428	22	249	AGAAGCAGGATAATTCAGTCAA	55.163	22	AGTTGTCATTCTGGCCATAAA	55.465	21	148	AGAAGCAGGATAATTCAGTCAA	55.163	22	TAGTTGTCATTCTGGCCATAAA	55.428	22	149
Chr01	1779226	.	C	CTAAAA	TGTGAGGTCAGAACGTGTATGT	59.374	22	TTCCAACTCCAAACTGCATTAA	56.448	22	113	TGTGAGGTCAGAACGTGTATGT	59.374	22	TCCAACTCCAAACTGCATTAAA	56.448	22	112	TGTGAGGTCAGAACGTGTATGT	59.374	22	TCCAACTCCAAACTGCATTAA	55.691	21	112	TTGTGAGGTCAGAACGTGTATG	58.351	22	TTCCAACTCCAAACTGCATTAA	56.448	22	114	TGTGAGGTCAGAACGTGTATGT	59.374	22	TTTCCAACTCCAAACTGCATTA	56.448	22	114
Chr01	1794277	.	G	GGTCACACAGTTGCTGGTGCCATAC,GGTCACACAGTTGCTGGTGCCA,GGTCACACAGT	ACAGCAGCAGGAGTAGCAGTTG	62.816	22	TTATCTTTGACCAACACACCCC	58.508	22	130	CCTGCACACCCTCCACCAAT	62.431	20	TTATCTTTGACCAACACACCCC	58.508	22	211	CTGCACACCCTCCACCAATG	61.246	20	TTATCTTTGACCAACACACCCC	58.508	22	210	ACAGCAGCAGGAGTAGCAGTTG	62.816	22	ATCTTTGACCAACACACCCC	58.005	20	128	TGCACACCCTCCACCAATG	60.229	19	ACCAAAGATTTCCTCATCACTT	55.609	22	229
Chr01	1826797	.	G	GCCTGTCTAACGAAGCAATCACAA	GCTCAGACCCAGACAGACATTA	59.502	22	TGAGTGCTTCATTAATGGTCGA	57.799	22	145	GGCCCCTGTGCTTATGAGATGA	62.141	22	TGAGTGCTTCATTAATGGTCGA	57.799	22	184	TGCTCAGACCCAGACAGACATT	61.353	22	TGAGTGCTTCATTAATGGTCGA	57.799	22	146	GTGCTCAGACCCAGACAGACAT	61.991	22	TGAGTGCTTCATTAATGGTCGA	57.799	22	147	CTCAAGCAATGCAAACTGTATA	55.094	22	ACAGTTTTCAGACGGTATAACT	55.149	22	237
Chr01	1904950	.	G	GACGAGACACA	GCTTAGCTGGCCGACTGATCTT	62.686	22	TCGATCCCATGACCCTCTGAAT	60.694	22	236	GCTTAGCTGGCCGACTGATCTT	62.686	22	CGATCCCATGACCCTCTGAATG	60.55	22	235	GCTTAGCTGGCCGACTGATCTT	62.686	22	CCCCAACTTCCTCTGTGTATCA	59.428	22	178	GCTTAGCTGGCCGACTGATCTT	62.686	22	TCCCCAACTTCCTCTGTGTATC	59.162	22	179	GCTTAGCTGGCCGACTGATCTT	62.686	22	ATCGATCCCATGACCCTCTGAA	60.694	22	237
Chr01	1936757	.	C	CGTTCCTGTT	TGTTGTTGCCGGAGTTCAATAG	59.189	22	GGGGCGGGGTTTCAAATTGAT	61.514	21	207	TGTTGTTGCCGGAGTTCAATAG	59.189	22	GGTGGTGCCTGAGAACCATACC	62.902	22	183	TGTTGTTGCCGGAGTTCAATAG	59.189	22	GGGGCGGGGTTTCAAATTGA	61.189	20	207	TGTTGTTGCCGGAGTTCAATAG	59.189	22	GGGGCGGGGTTTCAAATTGATG	62.626	22	207	TGTTGTTGCCGGAGTTCAATAG	59.189	22	GGTGGTGCCTGAGAACCATAC	60.679	21	183
Chr01	2072632	.	A	ATACTTAG	ACGGACAACAACACACCATTAC	59.385	22	TCAGACATTATTGGTGCTTTCC	56.682	22	156	GACGGACAACAACACACCATTA	59.127	22	TCAGACATTATTGGTGCTTTCC	56.682	22	157	ACGGACAACAACACACCATTAC	59.385	22	CAGACATTATTGGTGCTTTCCC	57.624	22	155	AGCTCACAGGTTCGCTAAAA	57.456	20	TCAGACATTATTGGTGCTTTCC	56.682	22	131	GACGGACAACAACACACCATTA	59.127	22	CAGACATTATTGGTGCTTTCCC	57.624	22	156
Chr01	2073746	.	C	CGGTTGGCATGGAAT	GTTCCATCTTGCCCCTGGTAAC	61.205	22	AGGAGGGGAGTGGCTTGTTAAG	61.691	22	163	GTTCCATCTTGCCCCTGGTAAC	61.205	22	AGGAGGGGAGTGGCTTGTTAAG	61.691	22	203	GTTCCATCTTGCCCCTGGTAAC	61.205	22	AGGAGGGGAGTGGCTTGTTAAG	61.691	22	243	GGTGTTCCATCTTGCCCCTGGT	64.808	22	CACAGGAGGGGAGTGGCTTGTT	64.462	22	169	GGTGTTCCATCTTGCCCCTGGT	64.808	22	CACAGGAGGGGAGTGGCTTGTT	64.462	22	209
Chr01	2111475	.	T	TGAGAATGTTCCTGA	TGGCATGGAATCGGTGGTGAAT	62.607	22	ACTGTTGCTTGTCACGGTTTT	59.184	21	223	TGGCATGGAATCGGTGGTGAAT	62.607	22	TACTGTTGCTTGTCACGGTTTT	58.989	22	224	GGCATGGAATCGGTGGTGAATC	61.9	22	ACTGTTGCTTGTCACGGTTTT	59.184	21	222	GGCATGGAATCGGTGGTGAATC	61.9	22	TACTGTTGCTTGTCACGGTTTT	58.989	22	223	GGCATGGAATCGGTGGTGAAT	61.024	21	ACTGTTGCTTGTCACGGTTTT	59.184	21	222
Chr01	2111476	.	G	GAGAATGTTCCTGAGTAAACCCC	TGGCATGGAATCGGTGGTGAAT	62.607	22	ACTGTTGCTTGTCACGGTTTT	59.184	21	223	TGGCATGGAATCGGTGGTGAAT	62.607	22	TACTGTTGCTTGTCACGGTTTT	58.989	22	224	GGCATGGAATCGGTGGTGAATC	61.9	22	ACTGTTGCTTGTCACGGTTTT	59.184	21	222	GGCATGGAATCGGTGGTGAATC	61.9	22	TACTGTTGCTTGTCACGGTTTT	58.989	22	223	GGCATGGAATCGGTGGTGAAT	61.024	21	ACTGTTGCTTGTCACGGTTTT	59.184	21	222
Chr01	2111478	.	A	AAACCCCTC	TGGCATGGAATCGGTGGTGAAT	62.607	22	ACTGTTGCTTGTCACGGTTTT	59.184	21	223	TGGCATGGAATCGGTGGTGAAT	62.607	22	TACTGTTGCTTGTCACGGTTTT	58.989	22	224	GGCATGGAATCGGTGGTGAATC	61.9	22	ACTGTTGCTTGTCACGGTTTT	59.184	21	222	GGCATGGAATCGGTGGTGAATC	61.9	22	TACTGTTGCTTGTCACGGTTTT	58.989	22	223	GGCATGGAATCGGTGGTGAAT	61.024	21	ACTGTTGCTTGTCACGGTTTT	59.184	21	222
Chr01	2131635	.	T	TAACTTCAGGGGTACTTTCTGTTGATGG,TAA	TCTCGATGACTGGCCCGTTATA	60.75	22	GGACAGAGTGTGACAGCAGTAA	59.964	22	218	TCTCGATGACTGGCCCGTTATA	60.75	22	TGGACAGAGTGTGACAGCAGTA	61.015	22	219	TCTCGATGACTGGCCCGTTATA	60.75	22	ACAGAGTGTGACAGCAGTAAAT	57.657	22	216	CTCTCGATGACTGGCCCGTTAT	61.911	22	TGGACAGAGTGTGACAGCAGTA	61.015	22	220	CTCTCGATGACTGGCCCGTTAT	61.911	22	GGACAGAGTGTGACAGCAGTAA	59.964	22	219
Chr01	2131636	.	C	CTTCAGGGG	TCTCGATGACTGGCCCGTTATA	60.75	22	GGACAGAGTGTGACAGCAGTAA	59.964	22	218	TCTCGATGACTGGCCCGTTATA	60.75	22	TGGACAGAGTGTGACAGCAGTA	61.015	22	219	TCTCGATGACTGGCCCGTTATA	60.75	22	TGGACAGCATGTGACAGTAGTA	58.838	22	158	TCTCGATGACTGGCCCGTTATA	60.75	22	ACAGAGTGTGACAGCAGTAAAT	57.657	22	216	TCTCGATGACTGGCCCGTTATA	60.75	22	TGTGGACAGCATGTGACAGTAG	60.289	22	160
Chr01	2318261	.	A	ACTACAAAT	GCTCTCAGGCCCTGCAGATTGT	64.873	22	AGCCAAACAACCGCTGGACAAT	63.564	22	100	ACTCCCCTGTCTGCTCCACTGA	64.779	22	AGCCAAACAACCGCTGGACAAT	63.564	22	173	ACTCCCCTGTCTGCTCCACTGA	64.779	22	GCCAAACAACCGCTGGACAATC	63.086	22	172	AGCTCTCAGGCCCTGCAGATTG	64.623	22	AGCCAAACAACCGCTGGACAAT	63.564	22	101	GCTCTCAGGCCCTGCAGATTGT	64.873	22	AGCCAAACAACCGCTGGACAA	63.345	21	100
Chr01	2318265	.	G	GAGGTGT	GCTCTCAGGCCCTGCAGATTGT	64.873	22	AGCCAAACAACCGCTGGACAAT	63.564	22	100	ACTCCCCTGTCTGCTCCACTGA	64.779	22	AGCCAAACAACCGCTGGACAAT	63.564	22	173	ACTCCCCTGTCTGCTCCACTGA	64.779	22	GCCAAACAACCGCTGGACAATC	63.086	22	172	AGCTCTCAGGCCCTGCAGATTG	64.623	22	AGCCAAACAACCGCTGGACAAT	63.564	22	101	GCTCTCAGGCCCTGCAGATTGT	64.873	22	AGCCAAACAACCGCTGGACAA	63.345	21	100
Chr01	2342789	.	A	AAATCCTT	GCCAAGCTCCAAGTCTCACAGT	62.766	22	ACATCCCGTCATTCTGCATTTA	58.115	22	204	CCAAGCTCCAAGTCTCACAGTA	59.7	22	ACATCCCGTCATTCTGCATTTA	58.115	22	203	AAGCTCCAAGTCTCACAGTAGA	58.499	22	ACATCCCGTCATTCTGCATTTA	58.115	22	201	CAAGCTCCAAGTCTCACAGTAG	58.416	22	ACATCCCGTCATTCTGCATTTA	58.115	22	202	GCCAAGCTCCAAGTCTCACAG	61.212	21	ACATCCCGTCATTCTGCATTTA	58.115	22	204
Chr01	2352141	.	G	GATTTTT	ACCCTGATCCAAGCATCTTATT	57.197	22	TGGCATTATCACACTGACATTT	56.324	22	213	TGACCCTGATCCAAGCATCTTA	58.885	22	TGGCATTATCACACTGACATTT	56.324	22	215	ATGACCCTGATCCAAGCATCTT	59.487	22	TGGCATTATCACACTGACATTT	56.324	22	216	ACCCTGATCCAAGCATCTTATT	57.197	22	AGGCATTATCACACTGACATTT	56.045	22	250	GACCCTGATCCAAGCATCTTAT	57.636	22	TGGCATTATCACACTGACATTT	56.324	22	214
Chr01	2352146	.	T	TCCTTGG	ACCCTGATCCAAGCATCTTATT	57.197	22	TGGCATTATCACACTGACATTT	56.324	22	213	TGACCCTGATCCAAGCATCTTA	58.885	22	TGGCATTATCACACTGACATTT	56.324	22	215	ATGACCCTGATCCAAGCATCTT	59.487	22	TGGCATTATCACACTGACATTT	56.324	22	216	ACCCTGATCCAAGCATCTTATT	57.197	22	AGGCATTATCACACTGACATTT	56.045	22	250	GACCCTGATCCAAGCATCTTAT	57.636	22	TGGCATTATCACACTGACATTT	56.324	22	214
Chr01	2359139	.	G	GTGAAATCAAGGACCAT,GT,GTGAAATCAA	TCCCTCATGTCTCTGCACGATG	62.107	22	CGGATGGACAGACTGACGAACA	62.279	22	218	TCCCTCATGTCTCTGCACGATG	62.107	22	CGGACAGACGGATGGACAGACT	63.719	22	226	TTCCCTCATGTCTCTGCACGAT	61.476	22	CGGATGGACAGACTGACGAACA	62.279	22	219	TTCCCTCATGTCTCTGCACGAT	61.476	22	CGGACAGACGGATGGACAGACT	63.719	22	227	TCCCTCATGTCTCTGCACGAT	60.962	21	CGGATGGACAGACTGACGAACA	62.279	22	218
Chr01	2367732	.	T	TTGTGTCCC,TTGTGTCCCATTTACTG	CCGTTCTGCCTTCGAGAGTGTC	63.136	22	GCAGGATCTATGACGGCCTCTT	61.926	22	156	GAGCTGATCAGGCGACAGAAAA	60.933	22	GCAGGATCTATGACGGCCTCTT	61.926	22	101	AGAGCTGATCAGGCGACAGAAA	61.73	22	GCAGGATCTATGACGGCCTCTT	61.926	22	102	GTTACCGTTCTGCCTTCGAGAG	60.985	22	GCAGGATCTATGACGGCCTCTT	61.926	22	160	CCGTTCTGCCTTCGAGAGTGT	62.35	21	GCAGGATCTATGACGGCCTCTT	61.926	22	156
Chr01	2367733	.	A	ATTTACTGAAGC,ATTT	CCGTTCTGCCTTCGAGAGTGTC	63.136	22	GCAGGATCTATGACGGCCTCTT	61.926	22	156	GAGCTGATCAGGCGACAGAAAA	60.933	22	GCAGGATCTATGACGGCCTCTT	61.926	22	101	AGAGCTGATCAGGCGACAGAAA	61.73	22	GCAGGATCTATGACGGCCTCTT	61.926	22	102	GTTACCGTTCTGCCTTCGAGAG	60.985	22	GCAGGATCTATGACGGCCTCTT	61.926	22	160	CCGTTCTGCCTTCGAGAGTGT	62.35	21	GCAGGATCTATGACGGCCTCTT	61.926	22	156
Chr01	2435609	.	G	GCGGT,GCGGTTATGCGTCAGACCACCCAGTCA	GAGCTGTGGTTCCTGTTGACCT	62.454	22	GCAGTGGTGGCAGCGGTAGTA	64.721	21	171	AGCTGTGGTTCCTGTTGACCTG	62.714	22	GCAGTGGTGGCAGCGGTAGTA	64.721	21	170	GCTGTGGTTCCTGTTGACCTGG	63.592	22	GCAGTGGTGGCAGCGGTAGTA	64.721	21	169	GAGCTGTGGTTCCTGTTGACCT	62.454	22	GCAGTGGTGGCAGCGGTAGTAT	64.881	22	171	AGCTGTGGTTCCTGTTGACCTG	62.714	22	GCAGTGGTGGCAGCGGTAGTAT	64.881	22	170
Chr01	2455848	.	G	GACTTGTATCCAGCAT	GCTGCTCAAGACCTCCGCTACT	64.299	22	CCTGACCTTGAATCCCAGTAGC	60.421	22	142	GCTGCTCAAGACCTCCGCTACT	64.299	22	CCTGACCTTGAATCCCAGTAGC	60.421	22	194	CTGCTCAAGACCTCCGCTACTG	62.657	22	ACCTGACCTTGAATCCCAGTAG	59.159	22	142	CTGCTCAAGACCTCCGCTACTG	62.657	22	ACCTGACCTTGAATCCCAGTAG	59.159	22	194	CTGCTCAAGACCTCCGCTACT	61.562	21	ACCTGACCTTGAATCCCAGTAG	59.159	22	142
Chr01	2476146	.	G	GT,GTT	AGGGCTTCATGACTGTGATATG	57.917	22	AACCAATAACATGCAGCATTTT	55.742	22	215	AAGGGCTTCATGACTGTGATAT	57.215	22	AACCAATAACATGCAGCATTTT	55.742	22	216	GGGCTTCATGACTGTGATATGA	57.923	22	AACCAATAACATGCAGCATTTT	55.742	22	214	AGGGCTTCATGACTGTGATAT	56.487	21	AACCAATAACATGCAGCATTTT	55.742	22	215	GGGCTTCATGACTGTGATATG	56.468	21	AACCAATAACATGCAGCATTTT	55.742	22	214
Chr01	2709556	.	CTGTGA	C	TGAGGGAACAGTTCATGCATTT	58.501	22	TGCACCCACTTCCCGGTTTATC	62.844	22	116	ACGCCCAAATGCACCACTACAA	63.296	22	CACTTCCCGGTTTATCGTCAGT	60.353	22	250	TGAGGGAACAGTTCATGCATTT	58.501	22	GCACCCACTTCCCGGTTTATC	61.285	21	115	ACGCCCAAATGCACCACTACAA	63.296	22	ACTTCCCGGTTTATCGTCAGTA	58.908	22	249	GACGCCCAAATGCACCACTACA	63.641	22	ACTTCCCGGTTTATCGTCAGTA	58.908	22	250
Chr01	2788482	.	G	GTTATGACGAAGTACATTCACAGACAGATGTTTACGTCACATGTGTT	CGAAGTACACACACGTATGA	55.295	20	ACGAAAACATCTGTCTGTGAAT	56.302	22	234	CGAAGTACACACACGTATGA	55.295	20	CGAAAACATCTGTCTGTGAATG	56.025	22	233	GGACACACACATACGACGAAG	59.016	21	ACGAAAACATCTGTCTGTGAAT	56.302	22	250	CGAAGTACACACACGTATGAC	56.788	21	ACGAAAACATCTGTCTGTGAAT	56.302	22	234	CGAAGTACACACACGTATGAC	56.788	21	CGAAAACATCTGTCTGTGAATG	56.025	22	233
Chr01	2789952	.	T	TTATA,TTATATATATATATATATATA,TTATATATATATATATA,TTATATATATATA	TCAAAGGCGTCGTCACATTAAT	58.669	22	CTGCATCAGGGATCGCTTTTAA	59.055	22	200	ATCAAAGGCGTCGTCACATTAA	58.669	22	CTGCATCAGGGATCGCTTTTAA	59.055	22	201	CCATCAAAGGCGTCGTCACATT	61.761	22	GCTGGCCTTAACGACGTACATA	60.48	22	235	CCATCAAAGGCGTCGTCACATT	61.761	22	CTGCATCAGGGATCGCTTTTAA	59.055	22	203	CATCAAAGGCGTCGTCACATTA	59.329	22	CTGCATCAGGGATCGCTTTTAA	59.055	22	202
Chr01	2795170	.	T	TATCACCAAAATAATCCCCCAAAC	CTTCCACGGTATGCGTGTAATC	59.462	22	TTTCTTGGGAGTTGGCGAAATT	59.038	22	207	TCTTCCACGGTATGCGTGTAAT	59.833	22	TTTCTTGGGAGTTGGCGAAATT	59.038	22	208	TCTTCCACGGTATGCGTGTAAT	59.833	22	GTTTCTTGGGAGTTGGCGAAAT	59.704	22	209	CTTCCACGGTATGCGTGTAATC	59.462	22	GTTTCTTGGGAGTTGGCGAAAT	59.704	22	208	TCTTCCACGGTATGCGTGTAAT	59.833	22	TCTTGGGAGTTGGCGAAATTGA	60.488	22	206
Chr01	2890573	.	G	GGAGCACTGGCA	CCAGCCGGGTCGTTTAAAGTT	61.149	21	TGCGGACATAGGGAGCGATAAT	61.407	22	186	CCAGCCGGGTCGTTTAAAGTTC	62.009	22	TGCGGACATAGGGAGCGATAAT	61.407	22	186	CCAGCCGGGTCGTTTAAAGT	60.605	20	TGCGGACATAGGGAGCGATAAT	61.407	22	186	CAGCCGGGTCGTTTAAAGTTCA	61.38	22	TGCGGACATAGGGAGCGATAAT	61.407	22	185	CCAGCCGGGTCGTTTAAAG	58.832	19	TGCGGACATAGGGAGCGATAAT	61.407	22	186
Chr01	2897657	.	A	AAATACTGT	GGGAAGTGTCTCCCCTGTATTG	60.093	22	GCTAGCGTTGGTGTTCATCAT	58.99	21	235	GGGAAGTGTCTCCCCTGTATTG	60.093	22	GCTAGCGTTGGTGTTCATCATG	60.223	22	235	AGGGAAGTGTCTCCCCTGTATT	60.226	22	GCTAGCGTTGGTGTTCATCAT	58.99	21	236	AGGGAAGTGTCTCCCCTGTATT	60.226	22	GCTAGCGTTGGTGTTCATCATG	60.223	22	236	TCAGGTGAAGAGGGCTGTAGAA	60.493	22	GCTAGCGTTGGTGTTCATCAT	58.99	21	194
Chr01	2902874	.	AACACAGGTAATTCATTATACCACTGATTTTGAGTCCACACTGGTTCAAGGACC	A	TTCAAGGAGAACACAGGTAATT	55.285	22	GGACTCATGTTCAGTGGTATAA	55.278	22	209	TTCAAGGAGAACACAGGTAATT	55.285	22	AGGACTCATGTTCAGTGGTATA	56.003	22	210	TTCAAGGACAACACAGGTAATT	55.836	22	GGACTCATGATCAGTGGTATCT	56.78	22	210	GTTCAAGGACAACACAGGTAAT	56.552	22	GGACTCATGATCAGTGGTATCT	56.78	22	211	TGGTTCAAGGACAACACAGGTA	59.494	22	GGACTCATGATCAGTGGTATCT	56.78	22	213
Chr01	2941064	.	A	ACGGTTGGCC	TGGAGAAAATGGGTTGGTTCAT	58.144	22	CCTCGGTTGTGGCCTTGTTTAG	61.705	22	240	TGGAGAAAATGGGTTGGTTCAT	58.144	22	CCTCGGTTGTGGCCTTGTTTA	60.816	21	240	TTGGAGAAAATGGGTTGGTTCA	58.352	22	CCTCGGTTGTGGCCTTGTTTAG	61.705	22	241	GGAGAAAATGGGTTGGTTCATG	57.808	22	CCTCGGTTGTGGCCTTGTTTAG	61.705	22	239	TGGAGAAAATGGGTTGGTTCAT	58.144	22	CTCGGTTGTGGCCTTGTTTAG	59.465	21	239
Chr01	3172393	.	A	AAAACCAGT	GGTGATCCAGCCCAGGTTACC	62.473	21	CAGATGGCAGCTCAGACAAACA	61.132	22	212	GGTGATCCAGCCCAGGTTACC	62.473	21	TGGCAGCTCAGACAAACAGTAG	60.549	22	208	ACCCTACGAGCTTCCAGTTATT	58.895	22	CAGATGGCAGCTCAGACAAACA	61.132	22	186	GGTGATCCAGCCCAGGTTACC	62.473	21	ACAGATGGCAGCTCAGACAAAC	61.133	22	213	GGTGATCCAGCCCAGGTTACC	62.473	21	GGCAGCTCAGACAAACAGTAGA	60.289	22	207
Chr01	3285900	.	CTTGAT	C	ACCCTCGCCAAACAATGAATTC	59.769	22	CCCTTACTTTGCCCTTCCTTAG	58.378	22	161	ACCCTCGCCAAACAATGAATTC	59.769	22	ACTCCCTTACTTTGCCCTTCCT	61.037	22	164	AACCCTCGCCAAACAATGAATT	59.367	22	CCCTTACTTTGCCCTTCCTTAG	58.378	22	162	AACCCTCGCCAAACAATGAATT	59.367	22	ACTCCCTTACTTTGCCCTTCCT	61.037	22	165	ACCCTCGCCAAACAATGAATTC	59.769	22	TCCCTTACTTTGCCCTTCCTTA	58.738	22	162
Chr01	3315443	.	G	GACATTA	TGGCCCGGAAACTTTGTGTACT	62.402	22	AGTTTGCGAGTGTGGTGAAAGT	60.94	22	218	TGGCCCGGAAACTTTGTGTACT	62.402	22	TGCGAGTGTGGTGAAAGTTGAT	60.745	22	214	TGGCCCGGAAACTTTGTGTACT	62.402	22	TCAGTTTGCGAGTGTGGTGAAA	60.937	22	220	TGGCCCGGAAACTTTGTGTACT	62.402	22	CAGTTTGCGAGTGTGGTGAAAG	60.54	22	219	GGCCCGGAAACTTTGTGTACTG	61.958	22	AGTTTGCGAGTGTGGTGAAAGT	60.94	22	217
Chr01	3508183	.	G	GGGTTCAT	CCGTGTTCTCCTGGACCATGAT	62.064	22	GGAGAGTGGAATGTGACCTACT	58.899	22	191	TCCGTGTTCTCCTGGACCATGA	63.078	22	GGAGAGTGGAATGTGACCTACT	58.899	22	192	CCGTGTTCTCCTGGACCATGAT	62.064	22	TGAGGAGAGTGGAATGTGACCT	60.494	22	194	ACCTGAGACTGCCAAAGGATAT	58.881	22	CTGCTGATGATATCCCGTTTCC	58.93	22	197	CCGTGTTCTCCTGGACCATGAT	62.064	22	CTGCTGATGATATCCCGTTTCC	58.93	22	109
Chr01	3529739	.	TGGTCCCCCCGTCTGGGACTGCC	T	CCCAGGGGCCAGAAATATTTAT	57.868	22	GGTTTGAAAAGTAGCGGCATAG	57.984	22	155	CCCAGGGGCCAGAAATATTT	57.523	20	GGTTTGAAAAGTAGCGGCATAG	57.984	22	155	CCCAGGGGCCAGAAATATTTAT	57.868	22	GTTTGAAAAGTAGCGGCATAGA	57.06	22	154	CCCAGGGGCCAGAAATATTTA	57.389	21	GGTTTGAAAAGTAGCGGCATAG	57.984	22	155	CCCAGGGGCCAGAAATATTT	57.523	20	GTTTGAAAAGTAGCGGCATAGA	57.06	22	154
Chr01	3592274	.	G	GGTGGTGCCTCTT	ACGTCATCAGCAAAAGGTTATC	57.053	22	ACCGCTACAAAACCCAGAATAT	57.769	22	242	ACGTCATCAGCAAAAGGTTATC	57.053	22	CCGCTACAAAACCCAGAATATT	56.753	22	241	CGTCATCAGCAAAAGGTTATCC	57.721	22	ACCGCTACAAAACCCAGAATAT	57.769	22	241	ACGTCATCAGCAAAAGGTTATC	57.053	22	ACCGCTACAAAACCCAGAATA	57.293	21	242	ACGTCATCAGCAAAAGGTTATC	57.053	22	TACCGCTACAAAACCCAGAATA	57.177	22	243
Chr01	3632928	.	A	ATTTTTTT	CGTATATCCGCACGCTCCAAAT	61.18	22	CACACAGACAGGCCGCCATAAA	63.392	22	128	CGTATATCCGCACGCTCCAAAT	61.18	22	ACACAGACAGGCCGCCATAAAC	63.394	22	127	CGTATATCCGCACGCTCCAAAT	61.18	22	ACACACAGACAGGCCGCCATAA	64.482	22	129	CGTATATCCGCACGCTCCAAAT	61.18	22	ACACAGACAGGCCGCCATAAA	62.332	21	127	CGTATATCCGCACGCTCCAAAT	61.18	22	CACAGACAGGCCGCCATAAAC	61.872	21	126
Chr01	3634701	.	G	GC,GCC	CCACATCCATGACTCCCCATAA	59.557	22	CGGCCTGGTCCTTTGTGTTCAA	63.536	22	220	CCACATCCATGACTCCCCATAA	59.557	22	TCGGCCTGGTCCTTTGTGTTCA	64.372	22	221	ACCACATCCATGACTCCCCATA	60.632	22	CGGCCTGGTCCTTTGTGTTCAA	63.536	22	221	ACCACATCCATGACTCCCCATA	60.632	22	TCGGCCTGGTCCTTTGTGTTCA	64.372	22	222	CCACATCCATGACTCCCCATAA	59.557	22	CGGCCTGGTCCTTTGTGTTCA	63.126	21	220
Chr01	3636796	.	AGGGTGCCGTTTTTATTCG	A
Chr01	3658385	.	G	GAACTTCCCTCTGCTCGAT	AGTTCCCGCCTCCCAAGAATGA	63.694	22	GGCATACGAACAGGTGGAAAGA	60.614	22	202	TGACGTACTTGGAGCGGGAGAA	63.358	22	GGCATACGAACAGGTGGAAAGA	60.614	22	235	GTTCCCGCCTCCCAAGAATGA	62.403	21	GGCATACGAACAGGTGGAAAGA	60.614	22	201	GAGTTCCCGCCTCCCAAGAATG	63.21	22	GGCATACGAACAGGTGGAAAGA	60.614	22	203	GAGTTCCCGCCTCCCAAGAAT	62.135	21	GGCATACGAACAGGTGGAAAGA	60.614	22	203
Chr01	3815163	.	A	AATATAT	AAACTCAAGACCCACCCAAAA	57.891	21	TGCTGCCCGTCACGTTTTAG	61.225	20	250	AAACTCAAGACCCACCCAAAA	57.891	21	TGCTGCCCGTCACGTTTTA	60.228	19	250	TTCACCCATACAATCCCTCCTG	59.49	22	GATGCTGCCCGTCACGTTTTA	61.535	21	166	TTCACCCATACAATCCCTCCTG	59.49	22	GATGCTGCCCGTCACGTTTTAG	62.366	22	166	AACTCAAGACCCACCCAAAA	57.161	20	ATGCTGCCCGTCACGTTTTA	60.604	20	250
Chr01	3815535	.	TTATATA	T	GCAGAATTATTGGTTACATCGC	56.204	22	GTCATACTGGTAAGGGCATTTT	56.394	22	195	GCAGAATTATTGGTTACATCGC	56.204	22	AGTCATACTGGTAAGGGCATTT	57.137	22	196	GCAGAATTATTGGTTACATCGC	56.204	22	GTCATACTGGTAAGGGCATTT	55.636	21	195	GCAGAATTATTGGTTACATCGC	56.204	22	AGTCATACTGGTAAGGGCATT	56.403	21	196	GCAGAATTATTGGTTACATCGC	56.204	22	TAGTCATACTGGTAAGGGCATT	56.325	22	197
Chr01	3818129	.	G	GGCATGTCGCAGT	GGCTCGGCTACCTCTGCATCAG	64.97	22	TGCGGTTTTGTGTTTCCATGAC	60.48	22	182	CCTGTGTGGGGCTGCTACTTTG	63.657	22	TGCGGTTTTGTGTTTCCATGAC	60.48	22	229	GGCTCGGCTACCTCTGCATCA	64.275	21	TGCGGTTTTGTGTTTCCATGAC	60.48	22	182	CCTGTGTGGGGCTGCTACTT	62.13	20	TGCGGTTTTGTGTTTCCATGAC	60.48	22	229	GGCTCGGCTACCTCTGCATCAG	64.97	22	GCGGTTTTGTGTTTCCATGACA	60.48	22	181
Chr01	3842596	.	TCTGGA	T	GGCTTGTGGTTTGCATGGAAAT	60.551	22	GTTTTGTCTGGCGGGTGGATGT	63.604	22	235	GGCTTGTGGTTTGCATGGAAAT	60.551	22	GTCTGGCGGGTGGATGTGACT	64.431	21	230	GGCTTGTGGTTTGCATGGAAAT	60.551	22	CTGGCGGGTGGATGTGACTCA	64.428	21	228	GGCTTGTGGTTTGCATGGAAAT	60.551	22	TCTGGCGGGTGGATGTGACTC	64.16	21	229	GGCTTGTGGTTTGCATGGAAAT	60.551	22	TTTTGTCTGGCGGGTGGATGTG	63.602	22	234
Chr01	3936511	.	GGCGGCA	G	TGGGCAGAGAGGAAAGGTCAGA	62.775	22	ACATGAACCCTTCTCGTTTCAA	58.184	22	207	TGGGCAGAGAGGAAAGGTCAGA	62.775	22	AACATGAACCCTTCTCGTTTCA	58.184	22	208	TGGGCAGAGAGGAAAGGTCAGA	62.775	22	TGAACCCTTCTCGTTTCAACAA	58.388	22	204	TCGGTCAAACGGTTCCCAAGAT	62.195	22	ACAATGTTTCTGACTGGGTTCC	58.777	22	238	CGGTCAAACGGTTCCCAAGATA	60.613	22	ACAATGTTTCTGACTGGGTTCC	58.777	22	237
Chr01	3972555	.	G	GGGTGCTTGC	CAGGAGGCAGCGTGTGATTGG	63.876	21	GCAGTGGCCAGGACTACAAATA	60.356	22	173	CAGGAGGCAGCGTGTGATTG	61.642	20	GCAGTGGCCAGGACTACAAATA	60.356	22	173	AGGAGGCAGCGTGTGATTGGA	64.122	21	GCAGTGGCCAGGACTACAAATA	60.356	22	172	GAGGCAGCGTGTGATTGGACAG	63.973	22	GCAGTGGCCAGGACTACAAATA	60.356	22	170	AGGAGGCAGCGTGTGATTGG	62.81	20	GCAGTGGCCAGGACTACAAATA	60.356	22	172
Chr01	4056617	.	CTAACA	C
Chr01	4252504	.	TGCCAG	T	TCCGTTACATCATGCCTCTAGA	58.438	22	TCCATGTACAGCCGTCTTTATA	56.72	22	184	TCCGTTACATCATGCCTCTAGA	58.438	22	ATCCATGTACAGCCGTCTTTAT	57.31	22	185	CCGTTACATCATGCCTCTAGAC	58.356	22	TCCATGTACAGCCGTCTTTATA	56.72	22	183	TGGCACCAGTTTATCAGCATCC	60.945	22	TCCATGTACAGCCGTCTTTATA	56.72	22	203	CATCCGTTACATCATGCCTCTA	57.743	22	TCCATGTACAGCCGTCTTTATA	56.72	22	186
Chr01	4263183	.	G	GTGCACCTCAGGACCATCCTTTA	GCGTCCTCTACCTCAGCCACAG	64.586	22	GGACGACGGACAAAGAGTGATC	60.985	22	200	TCCTCTACCTCAGCCACAGTTT	60.76	22	GGACGACGGACAAAGAGTGATC	60.985	22	197	TCCTCTACCTCAGCCACAGTTT	60.76	22	CGGACAAAGAGTGATCGCTATA	57.775	22	191	TCCTCTACCTCAGCCACAGTTT	60.76	22	AGACGGACAGACAGACGGACGA	64.995	22	213	CCTCTACCTCAGCCACAGTTTT	59.961	22	CGGACAAAGAGTGATCGCTATA	57.775	22	190
Chr01	4286778	.	T	TAACTTTA	GCCCATGGTATCAGTGTGTGGT	62.595	22	TGGACCCCAGGCGTTGTACAC	64.636	21	201	TGCCCATGGTATCAGTGTGTGG	62.593	22	TGGACCCCAGGCGTTGTACAC	64.636	21	202	GCCCATGGTATCAGTGTGTGGT	62.595	22	TGGACCCCAGGCGTTGTACA	63.594	20	201	GCCCATGGTATCAGTGTGTGGT	62.595	22	GGACCCCAGGCGTTGTACAC	63.073	20	200	ATGCCCATGGTATCAGTGTGTG	60.685	22	TGGACCCCAGGCGTTGTACAC	64.636	21	203
Chr01	4286858	.	ATTTTTACC	A	GCCCATGGTATCAGTGTGTGGT	62.595	22	TGGACCCCAGGCGTTGTACAC	64.636	21	201	TGCCCATGGTATCAGTGTGTGG	62.593	22	TGGACCCCAGGCGTTGTACAC	64.636	21	202	GCCCATGGTATCAGTGTGTGGT	62.595	22	TGGACCCCAGGCGTTGTACA	63.594	20	201	GCCCATGGTATCAGTGTGTGGT	62.595	22	GGACCCCAGGCGTTGTACAC	63.073	20	200	ATGCCCATGGTATCAGTGTGTG	60.685	22	TGGACCCCAGGCGTTGTACAC	64.636	21	203
Chr01	4288217	.	T	TGATCACA	GGTTAAGGTCACAGGGCCCATC	62.918	22	GTCTCAACGCTCAGCTGCATTT	62.01	22	150	GGTTAAGGTCACAGGGCCCATC	62.918	22	TCTCAACGCTCAGCTGCATTT	60.879	21	149	GGTTAAGGTCACAGGGCCCATC	62.918	22	TCTCAACGCTCAGCTGCATTTG	62.009	22	149	GGTTAAGGTCACAGGGCCCATC	62.918	22	GGTCTCAACGCTCAGCTGCATT	63.684	22	151	GTTAAGGTCACAGGGCCCATC	60.682	21	GTCTCAACGCTCAGCTGCATTT	62.01	22	149
Chr01	4295144	.	T	TATTAGAG	CGCACTTGTCATGACTGTTATT	57.331	22	AGATGCACTGACAGGCCAAAAT	60.82	22	220	CGCACTTGTCATGACTGTTATT	57.331	22	GATGCACTGACAGGCCAAAATT	60.029	22	219	CGCACTTGTCATGACTGTTATT	57.331	22	GATGCACTGACAGGCCAAAAT	59.453	21	219	CGCACTTGTCATGACTGTTATT	57.331	22	ATGCACTGACAGGCCAAAATTT	59.63	22	218	CGCACTTGTCATGACTGTTATT	57.331	22	AAGATGCACTGACAGGCCAAAA	61.016	22	221
Chr01	4295400	.	ATTTCTC	A	GGTTGCGCCCTCTACAATCATT	61.265	22	ACACAAACGTCACTCCTGAAAT	58.458	22	104	GGTTGCGCCCTCTACAATCAT	60.747	21	ACACAAACGTCACTCCTGAAAT	58.458	22	104	GGTTGCGCCCTCTACAATCATT	61.265	22	CACAAACGTCACTCCTGAAATA	56.667	22	103	GGTTGCGCCCTCTACAATCAT	60.747	21	CACAAACGTCACTCCTGAAATA	56.667	22	103	TTGCGCCCTCTACAATCATTTT	58.911	22	ACACAAACGTCACTCCTGAAAT	58.458	22	102
Chr01	4296746	.	T	TCTATG	GCGCCACCTATATTGATGTTTT	57.432	22	AGCTGCTGAAACTGTGCATGTT	61.592	22	244	GCGCCACCTATATTGATGTTTT	57.432	22	GCTGCTGAAACTGTGCATGTTG	61.424	22	243	GCGCCACCTATATTGATGTTTT	57.432	22	AGCTGCTGAAACTGTGCATGT	61.089	21	244	GCGCCACCTATATTGATGTTTT	57.432	22	GCTGCTGAAACTGTGCATGTT	60.269	21	243	GCGCCACCTATATTGATGTTT	56.737	21	AGCTGCTGAAACTGTGCATGTT	61.592	22	244
Chr01	4405742	.	C	CTT,CT	AGACCATACAGCAGGACAATGA	59.16	22	CGCCAAAACTGACACCGCTAGA	63.35	22	247	AGACCATACAGCAGGACAATGA	59.16	22	GCCAAAACTGACACCGCTAGAA	61.383	22	246	GACCATACAGCAGGACAATGAA	58.39	22	CGCCAAAACTGACACCGCTAGA	63.35	22	246	GACCATACAGCAGGACAATGAA	58.39	22	GCCAAAACTGACACCGCTAGAA	61.383	22	245	AGACCATACAGCAGGACAATGA	59.16	22	GCCAAAACTGACACCGCTAGA	60.876	21	246
Chr01	4406817	.	TCCCCCCC	TCCCCC,T,TCCCC
Chr01	4408284	.	AAATTTCATAACATGCACGGGTGGTGCCTTACACTGCATGCAGTGTTAATTTCATGACATGCCCAGGTGGTGCCTCACATTGCATGTGGTGTT	A	ACAAGGGGTGCCTCTCATTGC	62.956	21	ACCACCTGTGCATGTTATGAAA	58.505	22	147	ACAAGGGGTGCCTCTCATTG	59.961	20	ACCACCTGTGCATGTTATGAAA	58.505	22	147	ACAAGGGGTGCCTCTCATTG	59.961	20	CCACCTGTGCATGTTATGAAAT	57.276	22	146	ACAAGGGGTGCCTCTCATTG	59.961	20	ACCACCTGTGCATGTTATGA	57.123	20	147	ACAAGGGGTGCCTCTCATTG	59.961	20	ACCACCTGTGCATGTTATGAA	57.847	21	147
Chr01	4460451	.	G	GTT,GGT	TCTCGCCAGTCTTCAACAAAAT	58.523	22	GCCGCCACTCTGAATTGTATTT	59.576	22	233	TCTCGCCAGTCTTCAACAAAAT	58.523	22	TGCCGCCACTCTGAATTGTATT	60.618	22	234	AGTTCTCGCCAGTCTTCAACAA	60.159	22	GCCGCCACTCTGAATTGTATTT	59.576	22	236	AGTTCTCGCCAGTCTTCAACAA	60.159	22	TGCCGCCACTCTGAATTGTATT	60.618	22	237	TTCTCGCCAGTCTTCAACAAAA	58.725	22	GCCGCCACTCTGAATTGTATTT	59.576	22	234
Chr01	4506900	.	C	CTCCACTGACTG	ATCTGATTTGCTGCGCTGATAT	58.59	22	AACCAGAGCTGTCAAGTTTTAT	55.914	22	169	TCTGATTTGCTGCGCTGATAT	58.158	21	AACCAGAGCTGTCAAGTTTTAT	55.914	22	168	ATCTGATTTGCTGCGCTGATAT	58.59	22	ACCAGAGCTGTCAAGTTTTATG	56.63	22	168	TCTGATTTGCTGCGCTGATAT	58.158	21	ACCAGAGCTGTCAAGTTTTATG	56.63	22	167	GGGCTGGTTTTGGTAGGTTGTT	61.281	22	ACCAGAGCTGTCAAGTTTTATG	56.63	22	211
Chr01	4661088	.	A	ATAATAC	ACGAGATGTCCAAGCTGTCTTA	59.174	22	AATGCTCATGAGGCCTCTACTT	59.223	22	141	CGAGATGTCCAAGCTGTCTTAC	58.817	22	AATGCTCATGAGGCCTCTACTT	59.223	22	140	AGCCACGATACGAGATGTCCAA	61.529	22	AATGCTCATGAGGCCTCTACTT	59.223	22	150	GCCACGATACGAGATGTCCAAG	61.112	22	AATGCTCATGAGGCCTCTACTT	59.223	22	149	ACGAGATGTCCAAGCTGTCTT	59.379	21	AATGCTCATGAGGCCTCTACTT	59.223	22	141
Chr01	4697365	.	T	TACTGAAATGGGA	CGCCAGGAGAGACAAGAGATT	59.52	21	TCCAAACCCAAAATAGAACTCT	55.256	22	167	CGCCAGGAGAGACAAGAGATT	59.52	21	CCAAACCCAAAATAGAACTCTG	55.263	22	166	GCCAGGAGAGACAAGAGATTGA	59.501	22	TCCAAACCCAAAATAGAACTCT	55.256	22	166	CTTCGCCAGGAGAGACAAGAG	60.135	21	TCCAAACCCAAAATAGAACTCT	55.256	22	170	GCCAGGAGAGACAAGAGATTGA	59.501	22	CCAAACCCAAAATAGAACTCTG	55.263	22	165
Chr01	4697366	.	A	ACT,ACTGAAATG	CGCCAGGAGAGACAAGAGATT	59.52	21	TCCAAACCCAAAATAGAACTCT	55.256	22	167	CGCCAGGAGAGACAAGAGATT	59.52	21	CCAAACCCAAAATAGAACTCTG	55.263	22	166	GCCAGGAGAGACAAGAGATTGA	59.501	22	TCCAAACCCAAAATAGAACTCT	55.256	22	166	CTTCGCCAGGAGAGACAAGAG	60.135	21	TCCAAACCCAAAATAGAACTCT	55.256	22	170	GCCAGGAGAGACAAGAGATTGA	59.501	22	CCAAACCCAAAATAGAACTCTG	55.263	22	165
Chr01	4697367	.	G	GAAATGGGAAGTGCTGAAGAGGAAA	CGCCAGGAGAGACAAGAGATT	59.52	21	TCCAAACCCAAAATAGAACTCT	55.256	22	167	CGCCAGGAGAGACAAGAGATT	59.52	21	CCAAACCCAAAATAGAACTCTG	55.263	22	166	GCCAGGAGAGACAAGAGATTGA	59.501	22	TCCAAACCCAAAATAGAACTCT	55.256	22	166	CTTCGCCAGGAGAGACAAGAG	60.135	21	TCCAAACCCAAAATAGAACTCT	55.256	22	170	GCCAGGAGAGACAAGAGATTGA	59.501	22	CCAAACCCAAAATAGAACTCTG	55.263	22	165
Chr01	4748599	.	CAGTCCTGT	C	GAATGATAATGGGTGGCTTTCA	56.727	22	AGCTCATGTGAAACAGGGAATA	57.425	22	149	AGAATGATAATGGGTGGCTTTC	56.45	22	AGCTCATGTGAAACAGGGAATA	57.425	22	150	GAATGATAATGGGTGGCTTTCA	56.727	22	GCTCATGTGAAACAGGGAATAC	57.377	22	148	AGAATGATAATGGGTGGCTTTC	56.45	22	GCTCATGTGAAACAGGGAATAC	57.377	22	149	AATGATAATGGGTGGCTTTCAA	56.277	22	AGCTCATGTGAAACAGGGAATA	57.425	22	148
Chr01	4748766	.	TGAAAAAGACCAAATGA	T	TCCGGGACAATTTTCTGTTATT	55.975	22	TGGTGAACTATAGCCTCTTAGT	55.73	22	244	TCCGGGACAATTTTCTGTTATT	55.975	22	TCTGGTGAACTATAGCCTCTTA	55.46	22	246	CCCTGTTTCACATGAGCTTCCT	60.554	22	TGGTGAACTATAGCCTCTTAGT	55.73	22	195	TCCGGGACAATTTTCTGTTATT	55.975	22	CTGGTGAACTATAGCCTCTTAG	55.184	22	245	CCGGGACAATTTTCTGTTATTT	55.246	22	TCTGGTGAACTATAGCCTCTTA	55.46	22	245
Chr01	4757243	.	A	ACATGGTTGTCAGGTTCTACGTC	TCTCAGCAATCTTTGGAATACT	55.163	22	CCCTGGGTCACTTGTTATTAAT	55.76	22	247	TCTCAGCAATCTTTGGAATACT	55.163	22	TTTCCTGAGCATCCTTCAGTAA	57.091	22	218	TCTCAGCAATCTTTGGAATACT	55.163	22	CCCTGGGTCACTTGTTATTAA	55.193	21	247	TCTCAGCAATCTTTGGAATACT	55.163	22	TCCTGAGCATCCTTCAGTAAG	56.82	21	216	TCTCAGCAATCTTTGGAATACT	55.163	22	ACAAATCAGACACCTTGCAAAG	57.688	22	183
Chr01	4757244	.	C	CATGGTTGTCAGGTT	TCTCAGCAATCTTTGGAATACT	55.163	22	CCCTGGGTCACTTGTTATTAAT	55.76	22	247	TCTCAGCAATCTTTGGAATACT	55.163	22	TTTCCTGAGCATCCTTCAGTAA	57.091	22	218	TCTCAGCAATCTTTGGAATACT	55.163	22	CCCTGGGTCACTTGTTATTAA	55.193	21	247	TCTCAGCAATCTTTGGAATACT	55.163	22	TCCTGAGCATCCTTCAGTAAG	56.82	21	216	TCTCAGCAATCTTTGGAATACT	55.163	22	ACAAATCAGACACCTTGCAAAG	57.688	22	183
Chr01	4830462	.	T	TTACTGAAGATGAGTTCATG	TGAAGGGAGTCTACAACGTTAA	56.792	22	GGACAGCCAGACGGATAACA	59.465	20	233	GAAGGGAGTCTACAACGTTAAA	55.791	22	GGACAGCCAGACGGATAACA	59.465	20	232	AGGATCTGAAGGGAGTCTACAA	57.661	22	GGACAGCCAGACGGATAAC	57.636	19	239	TGAGGATCTGAAGGGAGTCTAC	58.095	22	GGACAGCCAGACGGATAAC	57.636	19	241	AGGATCTGAAGGGAGTCTACAA	57.661	22	GGACAGCCAGACGGATAACA	59.465	20	239
Chr01	4836256	.	G	GATTACTGAAGATGAATTTTT	ATGAACTACTACTCGGGCGTGA	60.943	22	CAAGATAACCACCACCGTTCCT	60.29	22	165	TGAACTACTACTCGGGCGTGA	60.611	21	CAAGATAACCACCACCGTTCCT	60.29	22	164	ATGAACTACTACTCGGGCGTGA	60.943	22	TCAAGATAACCACCACCGTTCC	60.29	22	166	TGAACTACTACTCGGGCGTGA	60.611	21	TCAAGATAACCACCACCGTTCC	60.29	22	165	ATGAACTACTACTCGGGCGTGA	60.943	22	AAGATAACCACCACCGTTCCTG	60.29	22	164
Chr01	4836258	.	T	TTACTG,TTACTGAAGATGAATTTTTG	AGCATTCTCCTACGTCTGATAT	56.244	22	TGCCAAGATATAGTGCTGCATC	58.594	22	183	AGCATTCTCCTACGTCTGATAT	56.244	22	TTGCCAAGATATAGTGCTGCAT	58.176	22	184	AGCATTCTCCTACGTCTGATAT	56.244	22	ACTCATTCGGTTAATTGGTTCA	56	22	106	AGCATTCTCCTACGTCTGATAT	56.244	22	CTCATTCGGTTAATTGGTTCAA	55.012	22	105	AGCATTCTCCTACGTCTGATAT	56.244	22	TGCCAAGATATAGTGCTGCAT	57.503	21	183
Chr01	4836260	.	A	AGATGAATTTTTGAAT	ATGAACTACTACTCGGGCGTGA	60.943	22	CAAGATAACCACCACCGTTCCT	60.29	22	165	TGAACTACTACTCGGGCGTGA	60.611	21	CAAGATAACCACCACCGTTCCT	60.29	22	164	ATGAACTACTACTCGGGCGTGA	60.943	22	TCAAGATAACCACCACCGTTCC	60.29	22	166	TGAACTACTACTCGGGCGTGA	60.611	21	TCAAGATAACCACCACCGTTCC	60.29	22	165	ATGAACTACTACTCGGGCGTGA	60.943	22	AAGATAACCACCACCGTTCCTG	60.29	22	164
Chr01	4955678	.	T	TCAAAAAAAA,TAAAA,TCAAA
Chr01	4990464	.	AGGG	A,AGGGGGGG	ACTCGCGCAAACAACAACAGAA	62.072	22	TGAAATCAGTGGGGCTTTCC	58.077	20	194	TCACCCTCAGAATGACCTTTAA	56.737	22	TTGATACAAGGGTGCAGTTCCA	59.893	22	231	TCGCGCAAACAACAACAGAAAT	60.479	22	TGAAATCAGTGGGGCTTTCC	58.077	20	192	TCACAACTCGCGCAAACAACAA	62.32	22	TGAAATCAGTGGGGCTTTCC	58.077	20	199	CAACTCGCGCAAACAACAACAG	61.897	22	TGAAATCAGTGGGGCTTTCC	58.077	20	196
Chr01	5128820	.	T	TAGTCCCTGGGAGTCCA,TAGTCCCTGGGAGTCCACG	AGAACAGCGTGAATCCCAGAGT	61.673	22	GCAATGGTAGGCTGCAGATTTA	59.048	22	232	GAACAGCGTGAATCCCAGAGTC	61.247	22	GCAATGGTAGGCTGCAGATTTA	59.048	22	231	AAGAACAGCGTGAATCCCAGAG	60.614	22	GCAATGGTAGGCTGCAGATTTA	59.048	22	233	GAACAGCGTGAATCCCAGAGT	60.338	21	GCAATGGTAGGCTGCAGATTTA	59.048	22	231	AACAGCGTGAATCCCAGAGTC	60.338	21	GCAATGGTAGGCTGCAGATTTA	59.048	22	230
Chr01	5153065	.	A	AACGT,AACGC	TTTTCCAGAGGTCCAGTTTATT	55.256	22	CCCCACATTTTGCTTGGACATT	59.961	22	200	TTTCCAGAGGTCCAGTTTATTG	55.99	22	CCCCACATTTTGCTTGGACATT	59.961	22	199	TTTTCCAGAGGTCCAGTTTATT	55.256	22	CCCACATTTTGCTTGGACATTA	57.466	22	199	ATTTTCCAGAGGTCCAGTTTAT	55.036	22	CCCCACATTTTGCTTGGACATT	59.961	22	201	ACATTCATCCACTCCTGAGATA	56.059	22	CCCCACATTTTGCTTGGACATT	59.961	22	239
Chr01	5175873	.	G	GCCCCCT	GCATCAGCGGCCTTCCAATC	62.068	20	ATGCGATCTGAATTCTCCAAGA	57.587	22	210	GCATCAGCGGCCTTCCAATC	62.068	20	ACATGCGATCTGAATTCTCCAA	58.122	22	212	GCATCAGCGGCCTTCCAATC	62.068	20	TGCGATCTGAATTCTCCAAGA	57.107	21	209	CCTTCCAATCGTCGCCATGTT	61.281	21	ATGCGATCTGAATTCTCCAAGA	57.587	22	200	GCTCCTTCTCGCCACAGTAGT	61.83	21	TGCGATCTGAATTCTCCAAGA	57.107	21	250
Chr01	5225575	.	CCGAACT	C	ATCCAAGTCCGAGTCCCTAAAA	58.821	22	ACGGAAACCTAGTGCAGCTTGA	62.188	22	232	ATCCAAGTCCGAGTCCCTAAAA	58.821	22	CGGAAACCTAGTGCAGCTTGAA	61.128	22	231	TCCAAGTCCGAGTCCCTAAAA	58.388	21	CGGAAACCTAGTGCAGCTTGAA	61.128	22	230	AATCCAAGTCCGAGTCCCTAAA	58.821	22	ACGGAAACCTAGTGCAGCTTGA	62.188	22	233	AATCCAAGTCCGAGTCCCTAAA	58.821	22	CGGAAACCTAGTGCAGCTTGAA	61.128	22	232
Chr01	5227473	.	CATGAGGT	C	TGGCCCACTACTAAAGCAAGAA	59.626	22	GCCCCTGTGACCTTGACCTTTG	63.612	22	215	TGGCCCACTACTAAAGCAAGAA	59.626	22	CCCCTGTGACCTTGACCTTTGA	62.148	22	214	TGGCCCACTACTAAAGCAAGAA	59.626	22	GGCCCCTGTGACCTTGACCTT	64.378	21	216	TGGCCCACTACTAAAGCAAGAA	59.626	22	CAGATGGCCCCTGTGACCTTGA	64.265	22	221	ATGGCCCACTACTAAAGCAAGA	59.424	22	GCCCCTGTGACCTTGACCTTTG	63.612	22	216
Chr01	5227973	.	CAGTTCGG	C	TCATCGTCACAGGGGCCAATCT	63.74	22	GGTGAGCAACATCTGGAAGGTA	60.027	22	243	TCATCGTCACAGGGGCCAATCT	63.74	22	TGAGCAACATCTGGAAGGTAGA	58.827	22	241	TCATCGTCACAGGGGCCAATCT	63.74	22	GGTGAGCAACATCTGGAAGGT	60.272	21	243	GTCATCGTCACAGGGGCCAATC	63.507	22	GGTGAGCAACATCTGGAAGGTA	60.027	22	244	CATCGTCACAGGGGCCAATCT	62.463	21	GGTGAGCAACATCTGGAAGGTA	60.027	22	242
Chr01	5229269	.	ATCAAAG	A	GTTGCAGCCTGTTTGTCCTTGT	62.103	22	TCGGACGCACTGAATACAAAAT	58.669	22	247	TTGCAGCCTGTTTGTCCTTGTG	62.102	22	TCGGACGCACTGAATACAAAAT	58.669	22	246	TGCAGCCTGTTTGTCCTTGTG	61.625	21	TCGGACGCACTGAATACAAAAT	58.669	22	245	TTGCAGCCTGTTTGTCCTTGT	60.96	21	TCGGACGCACTGAATACAAAAT	58.669	22	246	GTTGCAGCCTGTTTGTCCTTGT	62.103	22	CGGACGCACTGAATACAAAATT	57.922	22	246
Chr01	5243882	.	G	GTGGTGCTGATAGGTGATTCAGGT	ACACCCCATTCGTTGACAGAAG	60.81	22	TGGGAAAATTGGGTGGTGATTT	58.678	22	246	ACCCCATTCGTTGACAGAAGCA	62.461	22	TGGGAAAATTGGGTGGTGATTT	58.678	22	244	TTCGTTGACAGAAGCACTATTT	56.311	22	TGGGAAAATTGGGTGGTGATTT	58.678	22	238	CCATTCGTTGACAGAAGCACTA	58.674	22	TGGGAAAATTGGGTGGTGATTT	58.678	22	241	CACCCCATTCGTTGACAGAAG	59.193	21	TGGGAAAATTGGGTGGTGATTT	58.678	22	245
Chr01	5351190	.	T	TGACCAATC	CCGCAGACATCCAAGCTCATAT	60.55	22	GCATGCCGAATTTCAGGTAATT	57.954	22	208	TTGTCTGCCTGCGGTTGAAATC	61.961	22	AGCTATCCAAGGGCTTCATTTG	58.706	22	210	TGTCTGCCTGCGGTTGAAATCA	63.026	22	AGCTATCCAAGGGCTTCATTTG	58.706	22	209	TTTGTCTGCCTGCGGTTGAAAT	61.594	22	AGCTATCCAAGGGCTTCATTTG	58.706	22	211	CGCAGACATCCAAGCTCATATC	59.264	22	GCATGCCGAATTTCAGGTAATT	57.954	22	207
Chr01	5351960	.	TGGTAAGG	T	CACACGCACACACACACAAAAT	60.984	22	TCACAAGGTCATTCAAGGAGTA	56.757	22	215	CACACGCACACACACACAAAAT	60.984	22	CAAGGTCATTCAAGGAGTATGG	56.494	22	212	ACACGCACACACACACAAAAT	59.799	21	TCACAAGGTCATTCAAGGAGTA	56.757	22	214	ACACGCACACACACACAAAAT	59.799	21	CACAAGGTCATTCAAGGAGTAT	55.802	22	213	ACACGCACACACACACAAAATG	60.984	22	TCACAAGGTCATTCAAGGAGTA	56.757	22	214
Chr01	5355928	.	G	GCTAAGATGTCT	GAGTTGCTCAGCTGGAATTTGT	59.444	22	CCAGGAAATGTCACTCAGGAGA	59.431	22	247	GAGTTGCTCAGCTGGAATTTGT	59.444	22	TGACCAGGAAATGTCACTCAGG	59.961	22	250	AGTTGCTCAGCTGGAATTTGTG	59.705	22	TGACCAGGAAATGTCACTCAGG	59.961	22	249	GAGTTGCTCAGCTGGAATTTGT	59.444	22	ACCAGGAAATGTCACTCAGGAG	59.696	22	248	AGTTGCTCAGCTGGAATTTGTG	59.705	22	ACCAGGAAATGTCACTCAGGAG	59.696	22	247
Chr01	5356140	.	ATTTCC	A
Chr01	5356187	.	A	ATATCTGAACAG	TCCTTTCATGTCATCTGCTACA	57.176	22	CACGAACTCTTCTTGCATCAAT	57.325	22	246	TCCTTTCATGTCATCTGCTACA	57.176	22	ACGAACTCTTCTTGCATCAATA	55.838	22	245	CCTTTCATGTCATCTGCTACAG	56.861	22	CACGAACTCTTCTTGCATCAAT	57.325	22	245	TCCTTTCATGTCATCTGCTACA	57.176	22	CACGAACTCTTCTTGCATCAA	56.845	21	246	CCTTTCATGTCATCTGCTACAG	56.861	22	ACGAACTCTTCTTGCATCAATA	55.838	22	244
Chr01	5356906	.	TTAAAATATAG	T	GGGGCACTGTCAGAATGTTGAT	60.881	22	CCTGCTGTGAAGGTGGTTTGTT	61.531	22	185	GGGGCACTGTCAGAATGTTGAT	60.881	22	CCTGCTGTGAAGGTGGTTTGT	61.024	21	185	AGGGGCACTGTCAGAATGTTGA	61.888	22	CCTGCTGTGAAGGTGGTTTGTT	61.531	22	186	GGGGCACTGTCAGAATGTTGAT	60.881	22	GCTGTGAAGGTGGTTTGTTACT	59.05	22	182	GGGGCACTGTCAGAATGTTGAT	60.881	22	TGCTGTGAAGGTGGTTTGTTAC	59.314	22	183
Chr01	5356935	.	T	TGCAAAAAAAAA	GGGGCACTGTCAGAATGTTGAT	60.881	22	CCTGCTGTGAAGGTGGTTTGTT	61.531	22	185	GGGGCACTGTCAGAATGTTGAT	60.881	22	CCTGCTGTGAAGGTGGTTTGT	61.024	21	185	AGGGGCACTGTCAGAATGTTGA	61.888	22	CCTGCTGTGAAGGTGGTTTGTT	61.531	22	186	GGGGCACTGTCAGAATGTTGAT	60.881	22	GCTGTGAAGGTGGTTTGTTACT	59.05	22	182	GGGGCACTGTCAGAATGTTGAT	60.881	22	TGCTGTGAAGGTGGTTTGTTAC	59.314	22	183
Chr01	5356939	.	C	CTAAAAAA	GGGGCACTGTCAGAATGTTGAT	60.881	22	CCTGCTGTGAAGGTGGTTTGTT	61.531	22	185	GGGGCACTGTCAGAATGTTGAT	60.881	22	CCTGCTGTGAAGGTGGTTTGT	61.024	21	185	AGGGGCACTGTCAGAATGTTGA	61.888	22	CCTGCTGTGAAGGTGGTTTGTT	61.531	22	186	GGGGCACTGTCAGAATGTTGAT	60.881	22	GCTGTGAAGGTGGTTTGTTACT	59.05	22	182	GGGGCACTGTCAGAATGTTGAT	60.881	22	TGCTGTGAAGGTGGTTTGTTAC	59.314	22	183
Chr01	5479345	.	G	GATCACAGATAGAGGGA,GATCACAGATAGAGGGAACCGGCT	GGAGGTTGGGAGTGGCGTGAT	64.457	21	TGACAGACGGACAGATGGAGCT	63.119	22	241	GGAGGTTGGGAGTGGCGTGAT	64.457	21	CAGACTGACAGACGGACAGATG	60.415	22	246	GGAGGTTGGGAGTGGCGTGAT	64.457	21	ACAGACTGACAGACGGACAGAT	60.816	22	247	GGAGGTTGGGAGTGGCGTGAT	64.457	21	GACTGACAGACGGACAGATGGA	61.459	22	244	GAGGTTGGGAGTGGCGTGATG	63.297	21	TGACAGACGGACAGATGGAGCT	63.119	22	240
Chr01	5524841	.	G	GACAGATCATGTGTC	CAAGTCAGGCCAGGCTCATACC	62.958	22	GCCACAGAGACAGAATCCACAC	61.19	22	250	CAAGTCAGGCCAGGCTCATAC	60.745	21	TGGATTTGTCCTGTTGCATATT	56.301	22	227	AAGTCAGGCCAGGCTCATACC	61.863	21	GCCACAGAGACAGAATCCACAC	61.19	22	249	TCAAGTCAGGCCAGGCTCATAC	62.064	22	CCACAGAGACAGAATCCACACA	59.962	22	250	TCAAGTCAGGCCAGGCTCATA	60.901	21	TGGATTTGTCCTGTTGCATATT	56.301	22	228
Chr01	5650985	.	T	TACAGACTGGAAGAGTA,TACAGACTG	GTCCTACGCCCCAGACAAACA	62.315	21	AGCCCTTGGTCCGAATGAAATG	61.207	22	117	GTCCTACGCCCCAGACAAACAG	63.121	22	AGCCCTTGGTCCGAATGAAATG	61.207	22	117	TCCTACGCCCCAGACAAACAGT	63.598	22	AGCCCTTGGTCCGAATGAAATG	61.207	22	116	TCCTACGCCCCAGACAAACA	61.123	20	AGCCCTTGGTCCGAATGAAATG	61.207	22	116	TCCTACGCCCCAGACAAACAG	62.048	21	AGCCCTTGGTCCGAATGAAATG	61.207	22	116
Chr01	5706380	.	T	TGATTAAA	AGTCGGCTGAGCATCATGA	58.794	19	GTGTAGCTCATATCGGGTCATA	56.951	22	241	AGTCGGCTGAGCATCATGA	58.794	19	AGTGTAGCTCATATCGGGTCAT	58.499	22	242	GTCGGCTGAGCATCATGACC	61.157	20	AGTGTAGCTCATATCGGGTCAT	58.499	22	241	AGTCGGCTGAGCATCATGACC	62.505	21	AGTGTAGCTCATATCGGGTCAT	58.499	22	242	GTCGGCTGAGCATCATGAC	58.695	19	GTAGCTCATATCGGGTCATATT	55.028	22	238
Chr01	5804875	.	CAAAAT	C	TGGTCTCTGTTCCTCCACTTTT	59.222	22	ACAGAAAAGGCCAGACATCTT	57.484	21	149	TGGTCTCTGTTCCTCCACTTTT	59.222	22	TACAGAAAAGGCCAGACATCTT	57.359	22	150	TTGGTCTCTGTTCCTCCACTTT	59.222	22	ACAGAAAAGGCCAGACATCTT	57.484	21	150	TGGTCTCTGTTCCTCCACTTTT	59.222	22	CTACACTCTGCAGTTGGATAGG	57.948	22	173	TTGGTCTCTGTTCCTCCACTTT	59.222	22	TACAGAAAAGGCCAGACATCTT	57.359	22	151
Chr01	5805496	.	G	GTAACATACCTA	GCCAGTGCCATAGAGTCACA	59.75	20	AAAATTTCAGGCCATTGTTACA	55.05	22	248	CCAGTGCCATAGAGTCACAGA	59.173	21	AAAATTTCAGGCCATTGTTACA	55.05	22	247	CAGTGCCATAGAGTCACAGAC	58.114	21	AAAATTTCAGGCCATTGTTACA	55.05	22	246	CCACAGAGGGTTTTATGTCACC	58.918	22	AAAATTTCAGGCCATTGTTACA	55.05	22	211	GCCAGTGCCATAGAGTCAC	57.928	19	AAAATTTCAGGCCATTGTTACA	55.05	22	248
Chr01	5805498	.	A	ACGCTGAG,AACATACCTATAGTGACTT	GCCAGTGCCATAGAGTCACA	59.75	20	AAAATTTCAGGCCATTGTTACA	55.05	22	248	CCAGTGCCATAGAGTCACAGA	59.173	21	AAAATTTCAGGCCATTGTTACA	55.05	22	247	CAGTGCCATAGAGTCACAGAC	58.114	21	AAAATTTCAGGCCATTGTTACA	55.05	22	246	CCACAGAGGGTTTTATGTCACC	58.918	22	AAAATTTCAGGCCATTGTTACA	55.05	22	211	GCCAGTGCCATAGAGTCAC	57.928	19	AAAATTTCAGGCCATTGTTACA	55.05	22	248
Chr01	5894853	.	TATATATATATATATAC	T	CGTGTCAGTCGTGCATATCATT	59.14	22	ACCTCAATGTCAGTGTGCTACA	59.631	22	240	CGTGTCAGTCGTGCATATCATT	59.14	22	CCTCAATGTCAGTGTGCTACAT	58.396	22	239	CGTGTCAGTCGTGCATATCA	58.092	20	CCTCAATGTCAGTGTGCTACAT	58.396	22	239	CGTGTCAGTCGTGCATATCA	58.092	20	ACCTCAATGTCAGTGTGCTACA	59.631	22	240	CGTGTCAGTCGTGCATATCAT	58.536	21	ACCTCAATGTCAGTGTGCTACA	59.631	22	240
Chr01	6055499	.	A	ATACTCT	ACCATCGCTTAACTGGACTAAC	58.142	22	ACATTTGTGGTAGGAGGACATA	56.531	22	163	CCATCGCTTAACTGGACTAACT	57.875	22	ACATTTGTGGTAGGAGGACATA	56.531	22	162	ACCATCGCTTAACTGGACTAAC	58.142	22	GACATTTGTGGTAGGAGGACAT	57.778	22	164	CCATCGCTTAACTGGACTAACT	57.875	22	GACATTTGTGGTAGGAGGACAT	57.778	22	163	AACCATCGCTTAACTGGACTAA	57.453	22	ACATTTGTGGTAGGAGGACATA	56.531	22	164
Chr01	6097053	.	GT	GTT,G,GTTT	AAGGCTTTCAACCCGCACAG	61.455	20	TGTGAACGGTTGGTCGAGATAT	59.506	22	183	ACGAGCGTAAATCCTGACAACA	60.289	22	TCAGTCCACATGCGCAAAGATA	60.355	22	150	CGAGCGTAAATCCTGACAACAA	59.265	22	TCAGTCCACATGCGCAAAGATA	60.355	22	149	TAAAGGCTTTCAACCCGCACAG	61.648	22	TGTGAACGGTTGGTCGAGATAT	59.506	22	185	AAAGGCTTTCAACCCGCACAG	61.961	21	TGTGAACGGTTGGTCGAGATAT	59.506	22	184
Chr01	6236500	.	G	GTTTGTTCTAACTTCCAGAGA	CCTCCAGCTGTTCATCGGTCAG	62.926	22	TGAGAATCAAGCGCCCGTGGT	64.688	21	240	CTCCAGCTGTTCATCGGTCAGT	62.301	22	TGAGAATCAAGCGCCCGTGGT	64.688	21	239	TCCTCCAGCTGTTCATCGGTCA	63.39	22	TGAGAATCAAGCGCCCGTGGT	64.688	21	241	CCTCCAGCTGTTCATCGGTCAG	62.926	22	GAGAATCAAGCGCCCGTGGT	63.133	20	239	CCTCCAGCTGTTCATCGGTCAG	62.926	22	TGAGTGACCATAGCGTCTCTTT	59.174	22	201
Chr01	6236501	.	T	TTTGTTCTAACTTCCAGAGATCTAG,TTTGTTCTAACTTCCAGAGATCTAGC	CCTCCAGCTGTTCATCGGTCAG	62.926	22	TGAGAATCAAGCGCCCGTGGT	64.688	21	240	CTCCAGCTGTTCATCGGTCAGT	62.301	22	TGAGAATCAAGCGCCCGTGGT	64.688	21	239	TCCTCCAGCTGTTCATCGGTCA	63.39	22	TGAGAATCAAGCGCCCGTGGT	64.688	21	241	CCTCCAGCTGTTCATCGGTCAG	62.926	22	GAGAATCAAGCGCCCGTGGT	63.133	20	239	CCTCCAGCTGTTCATCGGTCAG	62.926	22	TGAGTGACCATAGCGTCTCTTT	59.174	22	201
Chr01	6329237	.	G	GGCAGA	TCAGCCCTATCGCCGCCATTTT	64.934	22	CCCACTTCAGACTGCGCCATTG	64.247	22	152	TCAGCCCTATCGCCGCCATTTT	64.934	22	CCACTTCAGACTGCGCCATTGT	63.637	22	151	CAGCCCTATCGCCGCCATTTTA	63.327	22	CCCACTTCAGACTGCGCCATTG	64.247	22	151	CAGCCCTATCGCCGCCATTTTA	63.327	22	CCACTTCAGACTGCGCCATTGT	63.637	22	150	CAGCCCTATCGCCGCCATTTT	63.714	21	CCCACTTCAGACTGCGCCATTG	64.247	22	151
Chr01	6338669	.	T	TCTATTA	TCCTCTTCCCTGTCTCCAAAGA	60.158	22	CATGGCTGCACAAGGTCTAGAA	60.616	22	236	TCCTCTTCCCTGTCTCCAAAGA	60.158	22	TCATGGCTGCACAAGGTCTAGA	61.417	22	237	TCCTCTTCCCTGTCTCCAAAGA	60.158	22	ACTCATGGCTGCACAAGGTCTA	61.681	22	239	TCCTCTTCCCTGTCTCCAAAGA	60.158	22	CTCATGGCTGCACAAGGTCTAG	60.999	22	238	GTCCTCTTCCCTGTCTCCAAAG	60.028	22	CATGGCTGCACAAGGTCTAGAA	60.616	22	237
Chr01	6348104	.	G	GAGAGAGA	ACTCCGCATATCCTAGCAATAC	57.542	22	GTACAGACGCCGCACCATTG	61.966	20	229	ACTCCGCATATCCTAGCAATAC	57.542	22	AGCTCACAGGTTCGCTAATAAA	57.798	22	205	ACTCCGCATATCCTAGCAATAC	57.542	22	ACAGACGCCGCACCATTG	61.05	18	227	ACTCCGCATATCCTAGCAATAC	57.542	22	AGCTCACAGGTTCGCTAATA	56.359	20	205	CTCCGCATATCCTAGCAATACT	57.272	22	GTACAGACGCCGCACCATTG	61.966	20	228
Chr01	6348107	.	A	ATGCTTTCTTTGTG	ACTCCGCATATCCTAGCAATAC	57.542	22	GTACAGACGCCGCACCATTG	61.966	20	229	ACTCCGCATATCCTAGCAATAC	57.542	22	AGCTCACAGGTTCGCTAATAAA	57.798	22	205	ACTCCGCATATCCTAGCAATAC	57.542	22	ACAGACGCCGCACCATTG	61.05	18	227	ACTCCGCATATCCTAGCAATAC	57.542	22	AGCTCACAGGTTCGCTAATA	56.359	20	205	CTCCGCATATCCTAGCAATACT	57.272	22	GTACAGACGCCGCACCATTG	61.966	20	228
Chr01	6374815	.	G	GC,GCTTGTGATCCGCATCT,GCT	AGCCCAGGAGCGGATCATCTA	62.578	21	CGGACAGACGCCCAGATG	60.203	18	245	TAGCCCAGGAGCGGATCATCTA	62.229	22	CGGACAGACGCCCAGATG	60.203	18	246	AGCCCAGGAGCGGATCATCTAC	63.642	22	CGGACAGACGCCCAGATG	60.203	18	245	GCCCAGGAGCGGATCATCTA	61.188	20	CGGACAGACGCCCAGATG	60.203	18	244	GGAATAGCCCAGGAGCGGATCA	63.915	22	CGGACAGACGCCCAGATG	60.203	18	250
Chr01	6374820	.	T	TGATCCGCATCTTGCCTC	AGCCCAGGAGCGGATCATCTA	62.578	21	CGGACAGACGCCCAGATG	60.203	18	245	TAGCCCAGGAGCGGATCATCTA	62.229	22	CGGACAGACGCCCAGATG	60.203	18	246	AGCCCAGGAGCGGATCATCTAC	63.642	22	CGGACAGACGCCCAGATG	60.203	18	245	GCCCAGGAGCGGATCATCTA	61.188	20	CGGACAGACGCCCAGATG	60.203	18	244	GGAATAGCCCAGGAGCGGATCA	63.915	22	CGGACAGACGCCCAGATG	60.203	18	250
Chr01	6382386	.	G	GATCTGTGCCGAGCTTCGTCCAGCCCTT	GGGCACAGCAAGGGTACAA	60.228	19	AGGCGGAATTACACAAGAATAA	55.797	22	139	GGGCACAGCAAGGGTACAA	60.228	19	AAGGCGGAATTACACAAGAATA	55.797	22	140	GGGCACAGCAAGGGTACAA	60.228	19	TGTGCAAACAAGTGAACTACAT	56.755	22	167	GGCACAGCAAGGGTACAAGTT	61.091	21	TGTGCAAACAAGTGAACTACAT	56.755	22	166	GGGCACAGCAAGGGTACAA	60.228	19	GGCGGAATTACACAAGAATAAC	55.797	22	138
Chr01	6394981	.	T	TGGCCGC	TTGTATCCGCCAAAACAGAGTT	58.518	22	AGGTCCGAGGTCAAAACAAAAT	58.438	22	171	TTGTATCCGCCAAAACAGAGTT	58.518	22	CGCACAAACGGACGCAGAG	62.282	19	200	ATTGTATCCGCCAAAACAGAGT	58.314	22	AGGTCCGAGGTCAAAACAAAAT	58.438	22	172	TGTATCCGCCAAAACAGAGTT	57.865	21	AGGTCCGAGGTCAAAACAAAAT	58.438	22	170	TTGTATCCGCCAAAACAGAGTT	58.518	22	TTCCCGAGATATGTGGGTTTAT	56.67	22	235
Chr01	6416677	.	ATTCTTGTTGTGTACTTCAG	A	TGGTGTGAACTTGGCTGCATAA	60.751	22	TTGTACAACTGACCATCACAAT	55.927	22	216	GGTGTGAACTTGGCTGCATAA	59.114	21	TGTACAACTGACCATCACAATA	55.125	22	214	TGGTGTGAACTTGGCTGCATAA	60.751	22	TTTGTACAACTGACCATCACAA	56.14	22	217	GGTGTGAACTTGGCTGCATAA	59.114	21	TTGTACAACTGACCATCACAAT	55.927	22	215	TGGTGTGAACTTGGCTGCATAA	60.751	22	ATTTGTACAACTGACCATCACA	55.927	22	218
Chr01	6441566	.	T	TCAACGTCACAGGATTG,TCAACGTCACA	GCCCACGTCGCTTGTCAAGATG	64.498	22	ACAGCTACAGGTCACCGTCACA	63.558	22	218	GCCCACGTCGCTTGTCAAGATG	64.498	22	GCACAGCTACAGGTCACCGTCA	64.721	22	220	GCCCACGTCGCTTGTCAAGATG	64.498	22	CAGCTACAGGTCACCGTCACAG	62.84	22	217	GCCCACGTCGCTTGTCAAGAT	63.536	21	ACAGCTACAGGTCACCGTCACA	63.558	22	218	GCCCACGTCGCTTGTCAAGATG	64.498	22	CACAGCTACAGGTCACCGTCAC	63.087	22	219
Chr01	6468662	.	ATTCAC	A	GGCCTGGTGATCTCATGGTATT	59.893	22	AACCATAAGCAGTGTTCATACA	55.723	22	185	GCCTGGTGATCTCATGGTATTA	57.376	22	AACCATAAGCAGTGTTCATACA	55.723	22	184	AGGCCTGGTGATCTCATGGTAT	60.698	22	AACCATAAGCAGTGTTCATACA	55.723	22	186	GCCTGGTGATCTCATGGTATT	57.501	21	AACCATAAGCAGTGTTCATACA	55.723	22	184	GGAGAGGTGAGTCTGTTGTGTA	59.108	22	AACCATAAGCAGTGTTCATACA	55.723	22	244
Chr01	6518165	.	CGCTCACTT	C	CGCGGATTAACTTAGGGGTGAA	60.419	22	CGATGTTCTAGTGGTGGGAATA	57.334	22	210	CTTGGCAGACGAGTTTCTAACC	59.263	22	CGATGTTCTAGTGGTGGGAATA	57.334	22	238	GCGGATTAACTTAGGGGTGAAA	58.387	22	CGATGTTCTAGTGGTGGGAATA	57.334	22	209	CGTACTTCGCGGATTAACTTAG	57.074	22	CGATGTTCTAGTGGTGGGAATA	57.334	22	217	ACGCCGTAAATACTGACCAGGT	61.729	22	CGATGTTCTAGTGGTGGGAATA	57.334	22	188
Chr01	6675611	.	GGACAAAAT	G	TGCTAGAGTTCAGAAGCCAGAA	59.1	22	TTGTCCTTGTCCGAAGCATTTT	59.044	22	218	GCTAGAGTTCAGAAGCCAGAAA	58.068	22	TTGTCCTTGTCCGAAGCATTTT	59.044	22	217	CCAGTGTCATGAACCTCTTCCT	59.696	22	TTGTCCTTGTCCGAAGCATTTT	59.044	22	139	TCCAGTGTCATGAACCTCTTCC	59.697	22	TTGTCCTTGTCCGAAGCATTTT	59.044	22	140	GCTAGAGTTCAGAAGCCAGAAA	58.068	22	TGTCCTTGTCCGAAGCATTTT	58.418	21	216
Chr01	6675973	.	C	CACTGTGGCTAAAACTGTCTGTACATCATGTGCACAGTGTCTCTGTGTGTGGAGTAAATACAAGGCCAT,CACTGTGGCTAAAAATGTCTGTACATCATGTGCACAGTGTCTCTGTGTGTGGAGTAAATACAAGGCCAT	GCCATGGTCCTAGTCAGCACAG	62.942	22	ACTCCACAAACAAACACTCTGT	58.314	22	218	CCATGGTCCTAGTCAGCACAGG	62.379	22	ACTCCACAAACAAACACTCTGT	58.314	22	217	AGGAGGCCATGGTCCTAGTCA	62.117	21	CACTCTGTGCACGTGATGTA	57.935	20	209	AGGAGGCCATGGTCCTAGTCAG	62.964	22	ACTCCACAAACAAACACTCTGT	58.314	22	223	GGAGGCCATGGTCCTAGTCAG	61.649	21	CACTCTGTGCACGTGATGTA	57.935	20	208
Chr01	6677229	.	C	CTGCCAGTTTACGGAT	GATGCCCGTACGTGCCCACATA	64.925	22	TGTGCAGCTTCCCAGAGCTTGA	64.434	22	177	ATGCCCGTACGTGCCCACATAG	64.936	22	TGTGCAGCTTCCCAGAGCTTGA	64.434	22	176	TGCCCGTACGTGCCCACATAG	64.778	21	TGTGCAGCTTCCCAGAGCTTGA	64.434	22	175	GATGCCCGTACGTGCCCACATA	64.925	22	GTGCAGCTTCCCAGAGCTTGAA	63.342	22	176	ATGCCCGTACGTGCCCACATAG	64.936	22	GTGCAGCTTCCCAGAGCTTGAA	63.342	22	175
Chr01	6753922	.	T	TTTAGGG	TTAAGGCTGCACATTGGTAAAC	57.487	22	GAGTAACCAGCCACCCTAA	56.021	19	177	TTTAAGGCTGCACATTGGTAAA	56.788	22	GAGTAACCAGCCACCCTAA	56.021	19	178	TTAAGGCTGCACATTGGTAAAC	57.487	22	GACAGGGTTGGCTATATATTGT	55.377	22	248	GTTCATGAAAAGCAGCCAATCC	58.743	22	GAGTAACCAGCCACCCTAA	56.021	19	245	TTAAGGCTGCACATTGGTAAA	56.049	21	GAGTAACCAGCCACCCTAA	56.021	19	177
Chr01	6763486	.	T	TTCCCAAACTATTACTAC	CCCTGCAAATTCCATGGTACTT	58.901	22	AGCTTAATGGTTTGTGCATGAC	57.821	22	193	CCCTGCAAATTCCATGGTACTT	58.901	22	GAGCTTAATGGTTTGTGCATGA	57.561	22	194	TCCCTGCAAATTCCATGGTACT	59.688	22	AGCTTAATGGTTTGTGCATGAC	57.821	22	194	CCCTGCAAATTCCATGGTACTT	58.901	22	GCTTAATGGTTTGTGCATGACA	58.088	22	192	CCCTGCAAATTCCATGGTACTT	58.901	22	GGGTTAGAGCTTAATGGTTTGT	56.328	22	200
Chr01	6769598	.	C	CACACATGA	AGATCATGAGCTTGACCGAAAA	58.057	22	GGCAATGTCTTTCTATGGGTAA	56.128	22	165	AGATCATGAGCTTGACCGAAAA	58.057	22	GGCAATGTCTTTCTATGGGTAA	56.128	22	237	AGATCATGAGCTTGACCGAAAA	58.057	22	TGGCAATGTCTTTCTATGGGTA	57.147	22	166	AGATCATGAGCTTGACCGAAAA	58.057	22	TGGCAATGTCTTTCTATGGGTA	57.147	22	238	AGATCATGAGCTTGACCGAAAA	58.057	22	TTTTGGCAATGTCTTTCTATGG	55.237	22	169
Chr01	6770065	.	G	GGCTGACTATTTGATAGTGGC,GGCTGACTATTTGATAGTGGCTGGCCAC	TCAGCAACAGTTACAGCAAAGC	59.967	22	TGTTGGAAAACACACCTAAGTT	56.317	22	228	TCAGCAACAGTTACAGCAAAGC	59.967	22	TGTTGGAAAACACACCTAAGT	55.554	21	228	TTCAGCAACAGTTACAGCAAAG	57.708	22	TGTTGGAAAACACACCTAAGTT	56.317	22	229	TTCAGCAACAGTTACAGCAAAG	57.708	22	TGTTGGAAAACACACCTAAGT	55.554	21	229	TCAGCAACAGTTACAGCAAAGC	59.967	22	TGGAAAACACACCTAAGTTCAG	56.49	22	225
Chr01	6863611	.	TCAGAAA	T	GGTGTGCATGGATCAGCATTAT	59.111	22	GAGCTGCGTGGCCTGGAAG	63.597	19	116	GGTGTGCATGGATCAGCATTAT	59.111	22	ACAGTGGTGCCTTCCTGTAGCT	63.615	22	188	TGGTGTGCATGGATCAGCATTA	60.357	22	TGAGCTGCGTGGCCTGGAA	64.443	19	118	GGTGTGCATGGATCAGCATTAT	59.111	22	AGACAGTGGTGCCTTCCTGTAG	61.673	22	190	GGTGTGCATGGATCAGCATTAT	59.111	22	AGCTGCGTGGCCTGGAAG	62.712	18	115
Chr01	6866721	.	G	GGAAGATCCCCACACCA
Chr01	6867001	.	A	ATCCACATAG	CCCACAGATGATCATGCCATAA	58.242	22	TGGGCAGCAGACAAAACAATAG	59.442	22	247	ACCTTGCACTGAACTCTGATAC	58.068	22	TGGGCAGCAGACAAAACAATAG	59.442	22	184	CCTTGCACTGAACTCTGATACA	58.07	22	TGGGCAGCAGACAAAACAATAG	59.442	22	183	ACCCACAGATGATCATGCCATA	59.287	22	TGGGCAGCAGACAAAACAATAG	59.442	22	248	CCCACAGATGATCATGCCATAA	58.242	22	GGGCAGCAGACAAAACAATAGA	59.18	22	246
Chr01	6868177	.	G	GTGTTTC	GGTGCCCAGCTTGTCCCT	61.972	18	CCCAATCAGCTGAGCGTCATGA	62.941	22	243	TGGTCTTCTCAAGGTGCCCAGC	64.753	22	CAGCTGAGCGTCATGACCCAT	62.774	21	249	GGTGCCCAGCTTGTCCCT	61.972	18	TTCCCAATCAGCTGAGCGTCAT	62.324	22	245	GGTGCCCAGCTTGTCCCT	61.972	18	TCCCAATCAGCTGAGCGTCATG	62.941	22	244	GGTGCCCAGCTTGTCCCT	61.972	18	CCAATCAGCTGAGCGTCATGA	60.741	21	242
Chr01	6936566	.	G	GCTGGAACA	ACACTGGGCTGATAGTTGATAT	56.675	22	AGAGTGCAGCTTATGGGTTTTA	57.699	22	161	ACACTGGGCTGATAGTTGATAT	56.675	22	GGTTTTAGAGGTCCCAGCTTAA	57.703	22	146	ACACTGGGCTGATAGTTGATAT	56.675	22	CAGAGTGCAGCTTATGGGTTTT	59.178	22	162	AACACTGGGCTGATAGTTGATA	56.887	22	AGAGTGCAGCTTATGGGTTTTA	57.699	22	162	ACACTGGGCTGATAGTTGATAT	56.675	22	GAGTGCAGCTTATGGGTTTTAG	57.377	22	160
Chr01	6990864	.	AACAGCTAC	A,AACAGCTACACAGCTAC	ACCTTCAGCGGGGAGTCTCTTA	62.558	22	GCTGAATCCTGAGTAACCATGT	58.121	22	215	CCTTCAGCGGGGAGTCTCTTAA	61.474	22	GCTGAATCCTGAGTAACCATGT	58.121	22	214	CCTTCAGCGGGGAGTCTCTTAA	61.474	22	CTTTGCTGAATCCTGAGTAACC	57.046	22	218	CCTTCAGCGGGGAGTCTCTTA	60.96	21	CACTTTGCTGAATCCTGAGTAA	56.367	22	220	CCTTCAGCGGGGAGTCTCTTA	60.96	21	GCTGAATCCTGAGTAACCATGT	58.121	22	214
Chr01	6994432	.	G	GAATGGGATTCCATCATC	CTCATCCACAGAGCGACCAACT	62.301	22	TGGCTGTAGTGTCCTGCTCATA	60.888	22	250	TCATCCACAGAGCGACCAACTG	62.552	22	TGGCTGTAGTGTCCTGCTCATA	60.888	22	249	TCATCCACAGAGCGACCAACT	61.44	21	TGGCTGTAGTGTCCTGCTCATA	60.888	22	249	TCATCCACAGAGCGACCAACTG	62.552	22	GTGGCTGTAGTGTCCTGCTCAT	62.313	22	250	CTCATCCACAGAGCGACCAACT	62.301	22	GGCTGTAGTGTCCTGCTCATAC	60.482	22	249
Chr01	7041903	.	GGACACGTT	G	TGGACCTGATCGTGTGTTTGGT	62.132	22	GTGGGACTGTTGGGAGGCTGAT	64.268	22	212	ACATGGACCTGATCGTGTGTTT	60.225	22	GTGGGACTGTTGGGAGGCTGAT	64.268	22	215	TGGACCTGATCGTGTGTTTGGT	62.132	22	GGGACTGTTGGGAGGCTGATCA	64.004	22	210	TGGACCTGATCGTGTGTTTGGT	62.132	22	TGGGACTGTTGGGAGGCTGATC	64.004	22	211	ACATGGACCTGATCGTGTGTTT	60.225	22	GGGACTGTTGGGAGGCTGATCA	64.004	22	213
Chr01	7067204	.	G	GA,GAA	GTGTTCACCCAAAGCACATGTA	59.379	22	GCACCATCCATCTTCCCGTTTT	61.466	22	228	AGTGTTCACCCAAAGCACATGT	60.95	22	GCACCATCCATCTTCCCGTTTT	61.466	22	229	GGTACCGATTGACACCACACAA	60.807	22	GCACCATCCATCTTCCCGTTTT	61.466	22	165	ACCGATTGACACCACACAAAA	58.63	21	GCACCATCCATCTTCCCGTTTT	61.466	22	162	TTCACCCAAAGCACATGTACAG	59.116	22	GCACCATCCATCTTCCCGTTTT	61.466	22	225
Chr01	7069050	.	TAAA	TA,T,TAAAAAA	CCGGTGAGAGTAACGGCAGTAA	62.03	22	CCCCGGATTTTGCCTATCTACT	59.628	22	195	CAGGGCGTTGCAGGTACAA	60.6	19	TGTGTCGCCTGGTTTCTTTTAA	58.72	22	218	CAGGGCGTTGCAGGTACAA	60.6	19	CCAAGTTGTGTCGCCTGGTTTC	62.456	22	224	CAGGGCGTTGCAGGTACAA	60.6	19	CAAGTTGTGTCGCCTGGTTTCT	61.578	22	223	CAGGGCGTTGCAGGTACAA	60.6	19	TTGTGTCGCCTGGTTTCTTTTA	58.72	22	219
Chr01	7069774	.	G	GTCCTTT	TCGTACGCAACTGGTACTTCTT	59.706	22	GTGAATTCTCCATGTCCAAGTA	55.812	22	246	TCGTACGCAACTGGTACTTCTT	59.706	22	TGTGAATTCTCCATGTCCAAGT	57.628	22	247	AGTGTAAAATAGCCCACCAAAT	55.939	22	GCATCAAAGCACAATCCAAATT	56.717	22	200	CGTACGCAACTGGTACTTCTTA	58.175	22	GTGAATTCTCCATGTCCAAGTA	55.812	22	245	CGTACGCAACTGGTACTTCTTA	58.175	22	TGTGAATTCTCCATGTCCAAGT	57.628	22	246
Chr01	7070353	.	G	GAA,GAACAAAGAGAAGTCAAGGTTT	GCTCCACCTCTATCACCATTTT	58.109	22	CCAGGGCAGGTTAACTTAAGG	58.277	21	236	TGGAATGGCATGGCAGTTTTGA	61.349	22	CCAGGGCAGGTTAACTTAAGG	58.277	21	189	TGCTCCACCTCTATCACCATTT	59.154	22	CCAGGGCAGGTTAACTTAAGG	58.277	21	237	GCTCCACCTCTATCACCATTTT	58.109	22	CCAGGGCAGGTTAACTTAAG	55.725	20	236	CAGCTGCTCCACCTCTATCA	58.882	20	CCAGGGCAGGTTAACTTAAGG	58.277	21	241
Chr01	7350296	.	A	AAATTT	CGTCACCGCCTTGATGTTCTCT	62.855	22	ACCTTGACCTTCGACCGATTAA	59.436	22	146	CCTTGTGTCACCCTGTCAGTAT	59.697	22	ACCTTGACCTTCGACCGATTAA	59.436	22	199	TCAATTTCGTCACCGCCTTGAT	60.874	22	ACCTTGACCTTCGACCGATTAA	59.436	22	153	CGTCACCGCCTTGATGTTCTCT	62.855	22	GACCTTGACCTTCGACCGATTA	59.835	22	147	CGTCACCGCCTTGATGTTCTC	61.589	21	ACCTTGACCTTCGACCGATTAA	59.436	22	146
Chr01	7358734	.	C	CA,CATGTCATCCTCCACCT	ACTTCCAGCCCGTCTCCTCAAG	63.961	22	CTGAGCGCCGTGACCCATG	63.64	19	231	AACTTCCAGCCCGTCTCCTCAA	63.606	22	CTGAGCGCCGTGACCCATG	63.64	19	232	ACTTCCAGCCCGTCTCCTCAA	63.19	21	CTGAGCGCCGTGACCCATG	63.64	19	231	ACTTCCAGCCCGTCTCCTCAAG	63.961	22	TGAGCGCCGTGACCCATG	62.758	18	230	CTTCCAGCCCGTCTCCTCAAGG	64.579	22	CTGAGCGCCGTGACCCATG	63.64	19	230
Chr01	7358736	.	G	GTCATCCTCCACCTTGTT	ACTTCCAGCCCGTCTCCTCAAG	63.961	22	CTGAGCGCCGTGACCCATG	63.64	19	231	AACTTCCAGCCCGTCTCCTCAA	63.606	22	CTGAGCGCCGTGACCCATG	63.64	19	232	ACTTCCAGCCCGTCTCCTCAA	63.19	21	CTGAGCGCCGTGACCCATG	63.64	19	231	ACTTCCAGCCCGTCTCCTCAAG	63.961	22	TGAGCGCCGTGACCCATG	62.758	18	230	CTTCCAGCCCGTCTCCTCAAGG	64.579	22	CTGAGCGCCGTGACCCATG	63.64	19	230
Chr01	7375978	.	T	TTATCAGCATATACTTCTTGAG	AGAAGCCCAGCGAACAGGACTG	64.769	22	CAGGGTGCTGGCTTGGTAATA	60.065	21	244	CGAGAAGCCCAGCGAACAGGA	64.704	21	CAGGGTGCTGGCTTGGTAATA	60.065	21	246	AGAAGCCCAGCGAACAGGACTG	64.769	22	CAGGGTGCTGGCTTGGTAATAA	60.62	22	244	CGAGAAGCCCAGCGAACAGGA	64.704	21	CAGGGTGCTGGCTTGGTAATAA	60.62	22	246	AGAAGCCCAGCGAACAGGACTG	64.769	22	AGGGTGCTGGCTTGGTAATAAA	59.958	22	243
Chr01	7375979	.	C	CAGCATATACTTCT	AGAAGCCCAGCGAACAGGACTG	64.769	22	CAGGGTGCTGGCTTGGTAATA	60.065	21	244	CGAGAAGCCCAGCGAACAGGA	64.704	21	CAGGGTGCTGGCTTGGTAATA	60.065	21	246	AGAAGCCCAGCGAACAGGACTG	64.769	22	CAGGGTGCTGGCTTGGTAATAA	60.62	22	244	CGAGAAGCCCAGCGAACAGGA	64.704	21	CAGGGTGCTGGCTTGGTAATAA	60.62	22	246	AGAAGCCCAGCGAACAGGACTG	64.769	22	AGGGTGCTGGCTTGGTAATAAA	59.958	22	243
Chr01	7413762	.	TGTCCAG	T	GTGTCAGTGTGCATGCTCATA	58.65	21	TGACACCACAAAGTAGCATAAT	55.723	22	121	GGTGCAGGAGAAATAGCTTTTA	56.416	22	TGACACCACAAAGTAGCATAAT	55.723	22	158	TGGTGCAGGAGAAATAGCTTTT	58.233	22	TGACACCACAAAGTAGCATAAT	55.723	22	159	AGTGTCAGTGTGCATGCTCATA	60.028	22	GACACCACAAAGTAGCATAATG	55.456	22	121	GATAGTTGGTGCAGGAGAAATA	55.609	22	TGACACCACAAAGTAGCATAAT	55.723	22	165
Chr01	7415695	.	C	CGAAAAAA	ACCTTGACCCACAGACAGACAT	61.293	22	ACCTTTCACAAACAGCCAACTC	59.573	22	157	TTGACCCACAGACAGACATCAA	59.562	22	ACCTTTCACAAACAGCCAACTC	59.573	22	154	GACCTTGACCCACAGACAGACA	61.865	22	ACCTTTCACAAACAGCCAACTC	59.573	22	158	ACCTTGACCCACAGACAGACAT	61.293	22	TGCATCCCTTCATCTGTCTACC	59.564	22	176	TGTTGACCTTGACCCACAGACA	61.75	22	ACCTTTCACAAACAGCCAACTC	59.573	22	162
Chr01	7470911	.	TTTACA	T	ACATGGTCAGTTGTGCAGAATA	57.98	22	GGAAACCCAGAACGACAAAGAT	58.853	22	141	TGTGCTGCTTAACATGGTCAGT	60.487	22	CGGGACAAATGACGCTGGAGTG	63.965	22	187	CATGGTCAGTTGTGCAGAATAT	56.759	22	GGAAACCCAGAACGACAAAGAT	58.853	22	140	ACATGGTCAGTTGTGCAGAATA	57.98	22	GACGCTGGAGTGGCTTTT	57.935	18	166	AACATGGTCAGTTGTGCAGAAT	58.775	22	GGAAACCCAGAACGACAAAGAT	58.853	22	142
Chr01	7476160	.	A	ATATGGGGC	GGCAGCTGTGGATGTGGTAGTA	62.059	22	GCGCAGACAACACTCAGGATTC	62.06	22	234	GGGCAGCTGTGGATGTGGTAGT	64.562	22	GCGCAGACAACACTCAGGATTC	62.06	22	235	ACGGGGCAGCTGTGGATGT	64.185	19	GCGCAGACAACACTCAGGATTC	62.06	22	238	CGGGGCAGCTGTGGATGTG	63.618	19	GCGCAGACAACACTCAGGATTC	62.06	22	237	ATACGGGGCAGCTGTGGATGTG	64.917	22	GCGCAGACAACACTCAGGATTC	62.06	22	240
Chr01	7635276	.	CTGTATA	C	ATGTTGCTGTACCATGTTTATG	55.064	22	CGACCGAGTCTGGGATTGATAG	60.031	22	217	ATGTTGCTGTACCATGTTTATG	55.064	22	GACCGAGTCTGGGATTGATAGA	58.777	22	216	ATGTTGCTGTACCATGTTTATG	55.064	22	CGACCGAGTCTGGGATTGATA	59.046	21	217	TGATAATGTTGCTGTACCATGT	55.789	22	TCGACCGAGTCTGGGATTGATA	60.422	22	223	ATGTTGCTGTACCATGTTTATG	55.064	22	ACCGAGTCTGGGATTGATAGAA	58.357	22	215
Chr01	7679801	.	TCATTGATAATTCATTGAAGTTATCACATTTTTGTTACAATACCC	T	CTGTTTAAGTGGACACATCACT	56.302	22	TGTGTTTAAGTCAAGCCAGGAA	58.108	22	231	TGTTTAAGTGGACACATCACTG	56.576	22	TGTGTTTAAGTCAAGCCAGGAA	58.108	22	230	CTGTTTAAGTGGACACATCACT	56.302	22	CAGGGTCTGTGTTTAAGTCAAG	56.919	22	238	CTGTTTAAGTGGACACATCACT	56.302	22	CTGTGTTTAAGTCAAGCCAGGA	58.523	22	232	CTGTTTAAGTGGACACATCACT	56.302	22	GTGTTTAAGTCAAGCCAGGAAC	57.775	22	230
Chr01	8015720	.	T	TCTGTAAGTTTCA	AAGTCTGGAGCCCGTTCATACA	61.415	22	ACATCCCTTGGCCTGCTTTATC	60.688	22	190	AGTCTGGAGCCCGTTCATACAT	61.22	22	ACATCCCTTGGCCTGCTTTATC	60.688	22	189	ACCAGACCAAAGCGCAATTTTA	59.374	22	ACATCCCTTGGCCTGCTTTAT	59.711	21	239	AAGTCTGGAGCCCGTTCATACA	61.415	22	ACATCCCTTGGCCTGCTTTAT	59.711	21	190	ACCAGACCAAAGCGCAATTTTA	59.374	22	ACATCCCTTGGCCTGCTTTATC	60.688	22	239
Chr01	8047070	.	T	TTA,TATTA	AGCCTGCTCAAACACACATAAA	58.778	22	AACTTGCCTCTCACTCAATCAA	57.909	22	209	AGCCTGCTCAAACACACATAAA	58.778	22	AAACTTGCCTCTCACTCAATCA	57.909	22	210	AGCCTGCTCAAACACACATAAA	58.778	22	ACTTGCCTCTCACTCAATCAAT	57.702	22	208	AGCCTGCTCAAACACACATAAA	58.778	22	ACTTGCCTCTCACTCAATCAA	57.223	21	208	AGCCTGCTCAAACACACATAAA	58.778	22	AACTTGCCTCTCACTCAATCA	57.223	21	209
Chr01	8081199	.	G	GA,GAA,GAAAA	AGGGGTTGTTAAGAGCATCAGA	59.087	22	ACATCTTTCCTGCGTGTTCAAA	59.051	22	232	AGGGGTTGTTAAGAGCATCAGA	59.087	22	AACATCTTTCCTGCGTGTTCAA	59.051	22	233	AGGGGTTGTTAAGAGCATCAGA	59.087	22	TCTTTCCTGCGTGTTCAAATGA	58.79	22	229	GGGGTTGTTAAGAGCATCAGAA	58.314	22	TCTTTCCTGCGTGTTCAAATGA	58.79	22	228	GCCTCTAACAATCTACGCCTTT	58.467	22	TCTTTCCTGCGTGTTCAAATGA	58.79	22	149
Chr01	8081587	.	G	GT,GTT	CTGCGAGCGGGTGGTATTTAAT	61.063	22	GGCACCACCCAAATCAATTTTA	57.721	22	224	CTGCGAGCGGGTGGTATTT	60.45	19	GGCACCACCCAAATCAATTTTA	57.721	22	224	CTGCGAGCGGGTGGTATTTAAT	61.063	22	GGCACCACCCAAATCAATTTT	57.861	21	224	CTGCGAGCGGGTGGTATTTAA	60.741	21	GGCACCACCCAAATCAATTTTA	57.721	22	224	CTGCGAGCGGGTGGTATTTA	60.179	20	GGCACCACCCAAATCAATTTTA	57.721	22	224
Chr01	8093662	.	G	GCTTCATCAGACTGCAGTGTGTC	ACTTCTCTCGGTGGGTCATCT	60.273	21	ACATGTTTCAACTTCCCTGTTA	55.836	22	235	TCGGTGGGTCATCTGGTTCT	60.544	20	ACATGTTTCAACTTCCCTGTTA	55.836	22	228	ACTTCTCTCGGTGGGTCATCT	60.273	21	TGCACCATTTCATTCCTATTGA	56.033	22	122	CTTCTCTCGGTGGGTCATCTG	59.864	21	ATGCACCATTTCATTCCTATTG	55.087	22	122	TCGGTGGGTCATCTGGTTCT	60.544	20	TGCACCATTTCATTCCTATTGA	56.033	22	115
Chr01	8119300	.	C	CTAGCAAGCT	AGGTTGGTTCCCTCGAGTAATA	58.284	22	TTGCTTGTCCTTACCACTTCTG	58.523	22	181	AGGTTGGTTCCCTCGAGTAATA	58.284	22	TGCTTGTCCTTACCACTTCTGT	59.562	22	180	AGGTTGGTTCCCTCGAGTAATA	58.284	22	TTTGCTTGTCCTTACCACTTCT	57.835	22	182	ACCTGACCTGGCAAACACATTT	60.955	22	TGCTTGTCCTTACCACTTCTGT	59.562	22	242	AGGTTGGTTCCCTCGAGTAATA	58.284	22	TGCTTGTCCTTACCACTTCTG	57.874	21	180
Chr01	8119301	.	T	TAGCAA	AGGTTGGTTCCCTCGAGTAATA	58.284	22	TTGCTTGTCCTTACCACTTCTG	58.523	22	181	AGGTTGGTTCCCTCGAGTAATA	58.284	22	TGCTTGTCCTTACCACTTCTGT	59.562	22	180	AGGTTGGTTCCCTCGAGTAATA	58.284	22	TTTGCTTGTCCTTACCACTTCT	57.835	22	182	ACCTGACCTGGCAAACACATTT	60.955	22	TGCTTGTCCTTACCACTTCTGT	59.562	22	242	AGGTTGGTTCCCTCGAGTAATA	58.284	22	TGCTTGTCCTTACCACTTCTG	57.874	21	180
Chr01	8323778	.	T	TGGACA	GCTGTCGGATGCAGGTGTTTTC	62.572	22	TGCTAGTAGGGATTCGGCTTAA	58.698	22	216	GCTGTCGGATGCAGGTGTTTTC	62.572	22	GCTAGTAGGGATTCGGCTTAAC	58.349	22	215	GCTGTCGGATGCAGGTGTTTT	61.75	21	TGCTAGTAGGGATTCGGCTTAA	58.698	22	216	CTGTCGGATGCAGGTGTTTTCA	61.385	22	TGCTAGTAGGGATTCGGCTTAA	58.698	22	215	GCTGTCGGATGCAGGTGTTTT	61.75	21	GCTAGTAGGGATTCGGCTTAAC	58.349	22	215
Chr01	8365880	.	TAAAATC	T	CGACAGGCGCTTGATTCAATGT	62.07	22	GAACATGCGTGCCTTGGTAGAG	61.817	22	149	CGACAGGCGCTTGATTCAATGT	62.07	22	TGAACATGCGTGCCTTGGTAGA	62.508	22	150	CATCTGACAATCCCGGGAGAAA	60.093	22	GAACATGCGTGCCTTGGTAGAG	61.817	22	202	CATCTGACAATCCCGGGAGAAA	60.093	22	TGAACATGCGTGCCTTGGTAGA	62.508	22	203	ATCTGACAATCCCGGGAGAAAA	59.424	22	GAACATGCGTGCCTTGGTAGAG	61.817	22	201
Chr01	8366661	.	G	GAAAA,GGAAAAAAAA
Chr01	8651326	.	T	TATATAC	ACGCCTGGGATTAATACGTTTG	59.06	22	CGGCCCAATGTTTTCCCCTGAG	63.994	22	237	CGCCTGGGATTAATACGTTTGC	60.287	22	CGGCCCAATGTTTTCCCCTGAG	63.994	22	236	ACGCCTGGGATTAATACGTTTG	59.06	22	GGCCCAATGTTTTCCCCTGAG	61.509	21	236	TGCGAGTATCAGCAACTTAATT	56.175	22	AATGTTTTCCCCTGAGCAATTT	57.02	22	188	CGCCTGGGATTAATACGTTTGC	60.287	22	GGCCCAATGTTTTCCCCTGAG	61.509	21	235
Chr01	8732352	.	A	AGGTCC	TCGTCCGGCCACTTGTTTT	60.153	19	ACAGTAATTTTATGCAGACCCT	55.414	22	219	GTCGTCCGGCCACTTGTT	60.281	18	ACAGTAATTTTATGCAGACCCT	55.414	22	220	CGTCCGGCCACTTGTTTT	58.572	18	ACAGTAATTTTATGCAGACCCT	55.414	22	218	TCGTCCGGCCACTTGTTT	59.493	18	ACAGTAATTTTATGCAGACCCT	55.414	22	219	GCTGAAAGCGTTGGTTATTT	55.172	20	ACAGTAATTTTATGCAGACCCT	55.414	22	243
Chr01	8964237	.	ATGTATG	A
Chr01	8964828	.	C	CGTTCCCG	CCCTGCATACAAACACGCTTCA	61.704	22	GGTGCCTTCTCGTGTTCTCCTA	61.724	22	169	CCCTGCATACAAACACGCTTCA	61.704	22	CCTAGGTGCCTTCTCGTGTTCT	61.727	22	173	CCCTGCATACAAACACGCTTCA	61.704	22	AGGTGCCTTCTCGTGTTCTCCT	63.333	22	170	CCCTGCATACAAACACGCTTCA	61.704	22	CTAGGTGCCTTCTCGTGTTCTC	60.416	22	172	CAGCCAATCCAATGACGTATGT	59.055	22	GGTGCCTTCTCGTGTTCTCCTA	61.724	22	149
Chr01	8999745	.	AGGGGGG	A	CGATGAAGAATGGGTCGGTTTG	59.904	22	TGGGTGCTCAGGTATGGGACTT	63.12	22	183	CGATGAAGAATGGGTCGGTTTG	59.904	22	GGGTGCTCAGGTATGGGACTTT	62.019	22	182	ATCGGTTAGAGCTTGGGATTTG	58.454	22	TGGGTGCTCAGGTATGGGACTT	63.12	22	244	ATCGGTTAGAGCTTGGGATTTG	58.454	22	GGGTGCTCAGGTATGGGACTTT	62.019	22	243	TCGGTTAGAGCTTGGGATTTGC	60.94	22	TGGGTGCTCAGGTATGGGACTT	63.12	22	243
Chr01	9025031	.	G	GTATGTTCGCCATGACAGTTGTCATGA	ACTGGTGTGAGCGCATCGTATA	61.841	22	ACTAACGTGACGGGATGATTTT	58.066	22	191	CTGGTGTGAGCGCATCGTATAC	61.42	22	ACTAACGTGACGGGATGATTTT	58.066	22	190	CTGGTGTGAGCGCATCGTATAC	61.42	22	TGACACTAACTGACGGGAATAT	56.647	22	161	CTACGCCGCGCCCATACT	62.28	18	ACTAACGTGACGGGATGATTTT	58.066	22	169	CTGGTGTGAGCGCATCGTATA	60.269	21	ACTAACGTGACGGGATGATTTT	58.066	22	190
Chr01	9030504	.	TCACCTA	T	TCGCGAACACAAGCTACGATAC	61.04	22	TCATCACACTCAGACGGTAATT	57.199	22	193	TCGCGAACACAAGCTACGATAC	61.04	22	TCTGCTGACCTTTGACCTCTAG	59.171	22	246	CGCGAACACAAGCTACGATAC	59.748	21	TCATCACACTCAGACGGTAATT	57.199	22	192	CGCGAACACAAGCTACGATAC	59.748	21	TCTGCTGACCTTTGACCTCTAG	59.171	22	245	TCGCGAACACAAGCTACGATAC	61.04	22	GTCATCACACTCAGACGGTAAT	57.889	22	194
Chr01	9030507	.	CCT	C,CACACACT,*	CGCGAACACAAGCTACGATACT	61.042	22	TCATCACACTCAGACGGTAATT	57.199	22	192	CGCGAACACAAGCTACGATACT	61.042	22	TCTGCTGACCTTTGACCTCTAG	59.171	22	245	CGCGAACACAAGCTACGATACT	61.042	22	GTCATCACACTCAGACGGTAAT	57.889	22	193	CGCGAACACAAGCTACGATACT	61.042	22	CGTCATCACACTCAGACGGTAA	60.095	22	194	CGCGAACACAAGCTACGATACT	61.042	22	GCCACATCAATAGCACCACGTA	60.998	22	224
Chr01	9089754	.	TCTCTAA	T
Chr01	9094140	.	C	CTCTCTCTT	ACCAGTTCGACAGCTCTATAG	56.659	21	AGGAATAATAAACCCGCATGAT	55.62	22	249	TACCAGTTCGACAGCTCTATAG	56.572	22	AGGAATAATAAACCCGCATGAT	55.62	22	250	ACCAGTTCGACAGCTCTATAG	56.659	21	CAGGAATAATAAACCCGCATGA	56.554	22	250	ACGGGCTTATACAGTGGTCAAA	59.696	22	TGTGATGCCTTTGAAATGAATT	55.134	22	218	CATGGGCCTGAAAGCGTTGT	61.527	20	CAGGAATAATAAACCCGCATGA	56.554	22	224
Chr01	9094154	.	C	CTCTCTT	ACCAGTTCGACAGCTCTATAG	56.659	21	AGGAATAATAAACCCGCATGAT	55.62	22	249	TACCAGTTCGACAGCTCTATAG	56.572	22	AGGAATAATAAACCCGCATGAT	55.62	22	250	ACCAGTTCGACAGCTCTATAG	56.659	21	CAGGAATAATAAACCCGCATGA	56.554	22	250	ACGGGCTTATACAGTGGTCAAA	59.696	22	TGTGATGCCTTTGAAATGAATT	55.134	22	218	CATGGGCCTGAAAGCGTTGT	61.527	20	CAGGAATAATAAACCCGCATGA	56.554	22	224
Chr01	9119090	.	A	ATGCAC	AACCCAGCCTCATGAATTATAA	55.18	22	AACAAGAACCACACCAGATATT	55.62	22	231	CTTAACCCAGCCTCATGAATTA	55.851	22	AACAAGAACCACACCAGATATT	55.62	22	234	TCTTAACCCAGCCTCATGAATT	57.409	22	AACAAGAACCACACCAGATATT	55.62	22	235	TTAACCCAGCCTCATGAATTAT	55.18	22	AACAAGAACCACACCAGATATT	55.62	22	233	TGTAACTGTGGTAATCGCTATC	55.745	22	AGTGGGCTTCTGTGTACATACA	59.096	22	226
Chr01	9120223	.	C	CACA,CCCA	GGCTCTCATAGTTCCACCATCT	59.297	22	TTACCAACAGGCAGGGCTATAA	59.153	22	202	GGCTCTCATAGTTCCACCATCT	59.297	22	ACCAACAGGCAGGGCTATAA	58.705	20	200	GGCTCTCATAGTTCCACCATCT	59.297	22	TACCAACAGGCAGGGCTATAA	58.516	21	201	GGCTCTCATAGTTCCACCATCT	59.297	22	TTTACCAACAGGCAGGGCTATA	59.153	22	203	GCTCTCATAGTTCCACCATCTC	58.011	22	TTACCAACAGGCAGGGCTATAA	59.153	22	201
Chr01	9121265	.	T	TGCTTGCTCA	GCCCCGAGTGAACTGTGACAAA	63.262	22	ACTCAGTGCAGCCAGGTACAG	62.046	21	104	CCCCGAGTGAACTGTGACAAAT	60.81	22	CACTCAGTGCAGCCAGGTACAG	63.116	22	104	TTGCCCCGAGTGAACTGTGACA	64.347	22	ACTCAGTGCAGCCAGGTACAG	62.046	21	106	CCCCGAGTGAACTGTGACAAAT	60.81	22	ACTCAGTGCAGCCAGGTACAG	62.046	21	103	GCCCCGAGTGAACTGTGACAA	62.84	21	ACTCAGTGCAGCCAGGTACAG	62.046	21	104
Chr01	9359919	.	G	GTTCCTGCCAGTGCCTGA,GTTCCTGCCA	TCGACCTAGAAACAGGGAAAAT	57.097	22	ACTGGGTGTGATTGAAGAGAAT	57.352	22	229	TCGACCTAGAAACAGGGAAAAT	57.097	22	GGAAACTGGGTGTGATTGAAGA	58.514	22	233	GTCGACCTAGAAACAGGGAAAA	58.001	22	GGAAACTGGGTGTGATTGAAGA	58.514	22	234	GTCGACCTAGAAACAGGGAAAA	58.001	22	ACTGGGTGTGATTGAAGAGAAT	57.352	22	230	TCGACCTAGAAACAGGGAAAAT	57.097	22	CTGGGTGTGATTGAAGAGAATA	55.536	22	228
Chr01	9359921	.	T	TGCCTGAGCTGA	TCGACCTAGAAACAGGGAAAAT	57.097	22	ACTGGGTGTGATTGAAGAGAAT	57.352	22	229	TCGACCTAGAAACAGGGAAAAT	57.097	22	GGAAACTGGGTGTGATTGAAGA	58.514	22	233	GTCGACCTAGAAACAGGGAAAA	58.001	22	GGAAACTGGGTGTGATTGAAGA	58.514	22	234	GTCGACCTAGAAACAGGGAAAA	58.001	22	ACTGGGTGTGATTGAAGAGAAT	57.352	22	230	TCGACCTAGAAACAGGGAAAAT	57.097	22	CTGGGTGTGATTGAAGAGAATA	55.536	22	228
Chr01	9456307	.	T	TA,TAA	AACAATAACAAAGAACACAGCA	55.046	22	TTGCCTACCTCTTCTTCAAAAT	55.62	22	196	AACAATAACAAAGAACACAGCA	55.046	22	TGCCTACCTCTTCTTCAAAATC	56.077	22	195	GTGAACAACAGGCAAATATTCT	55.263	22	CAGCTGATCTATGTGGCCCA	59.529	20	249	GTGAACAACAGGCAAATATTCT	55.263	22	AGCTGATCTATGTGGCCCA	58.065	19	248	AACAATAACAAAGAACACAGCA	55.046	22	TTTGCCTACCTCTTCTTCAAAA	55.836	22	197
Chr01	9488304	.	C	CTGAGTTGATCTGGTCTGACT	TTCGCCATGCACTGTTCAAATA	59.183	22	TGTCATGTCAAATCGCAAAGTT	57.433	22	159	TTCGCCATGCACTGTTCAAATA	59.183	22	ATGTCATGTCAAATCGCAAAGT	57.228	22	160	TCGCCATGCACTGTTCAAATA	58.569	21	TGTCATGTCAAATCGCAAAGTT	57.433	22	158	TCGCCATGCACTGTTCAAATAC	59.839	22	TGTCATGTCAAATCGCAAAGTT	57.433	22	158	TCGCCATGCACTGTTCAAATA	58.569	21	ATGTCATGTCAAATCGCAAAGT	57.228	22	159
Chr01	9558711	.	G	GA,GAA,GAAA	TGATCAGTTGTTCCGCTTATTA	55.558	22	GGACAATAGCATTCCTGTATGT	55.94	22	210	TGATCAGTTGTTCCGCTTATTA	55.558	22	AGGACAATAGCATTCCTGTATG	55.663	22	211	TGATCAGTTGTTCCGCTTATT	55.6	21	GGACAATAGCATTCCTGTATGT	55.94	22	210	TGATCAGTTGTTCCGCTTATTA	55.558	22	CAAGGACAATAGCATTCCTGTA	55.877	22	213	TGATCAGTTGTTCCGCTTATT	55.6	21	AGGACAATAGCATTCCTGTATG	55.663	22	211
Chr01	9644188	.	TCTACTC	T	CGTTTGGCGCGTCATGATTTC	61.368	21	CAATGTCCGCCGGGCAGTAATA	63.004	22	238	GGTGGCGCTTTCCTAACGACTA	62.604	22	CAATGTCCGCCGGGCAGTAATA	63.004	22	182	CGTTTGGCGCGTCATGATTTC	61.368	21	TCAATGTCCGCCGGGCAGTAAT	64.607	22	239	ACAGTTACAAGGTGGCGCTTTC	61.64	22	CAATGTCCGCCGGGCAGTAATA	63.004	22	192	CGTTTGGCGCGTCATGATTTC	61.368	21	AATGTCCGCCGGGCAGTAATAT	62.2	22	237
Chr01	9745802	.	G	GTAGTTA	ATGGACGCCGGCAGTGAAAATA	62.894	22	GCAAACCCCGCAAAAGCAGTAA	62.732	22	197	CATGGACGCCGGCAGTGAAAAT	64.261	22	GCAAACCCCGCAAAAGCAGTAA	62.732	22	198	CATGGACGCCGGCAGTGAAAAT	64.261	22	AGCAAACCCCGCAAAAGCAGTA	63.556	22	199	ATGGACGCCGGCAGTGAAAATA	62.894	22	AGCAAACCCCGCAAAAGCAGTA	63.556	22	198	ATGGACGCCGGCAGTGAAAAT	63.265	21	GCAAACCCCGCAAAAGCAGTAA	62.732	22	197
Chr01	9745947	.	GTGCATGA	G	CTTTTGCGGGGTTTGCTGAAAA	60.998	22	TGGCTTACATGTGGTCGGTAAT	59.762	22	218	CTTTTGCGGGGTTTGCTGAAAA	60.998	22	GGCTTACATGTGGTCGGTAATC	59.13	22	217	TTTTGCGGGGTTTGCTGAAAA	60.066	21	TGGCTTACATGTGGTCGGTAAT	59.762	22	217	TTTTGCGGGGTTTGCTGAAAA	60.066	21	GGCTTACATGTGGTCGGTAATC	59.13	22	216	TTTGCGGGGTTTGCTGAAAA	59.463	20	TGGCTTACATGTGGTCGGTAAT	59.762	22	216
Chr01	9844052	.	GCAAATA	G	CTCTGAGACGGGAGCAGTTTT	59.999	21	ACCAAATGCTCGGCTGTAAAC	59.46	21	249	CTCTGAGACGGGAGCAGTTTT	59.999	21	TACCAAATGCTCGGCTGTAAAC	59.255	22	250	CTCTGAGACGGGAGCAGTTTT	59.999	21	ACCAAATGCTCGGCTGTAAACA	61.073	22	249	TCTGAGACGGGAGCAGTTTT	58.951	20	ACCAAATGCTCGGCTGTAAAC	59.46	21	248	CTCTGAGACGGGAGCAGTTT	59.394	20	ACCAAATGCTCGGCTGTAAAC	59.46	21	249
Chr01	9844713	.	G	GA,GAA	AGTGACTGAGGAAGATTGTTTT	55.571	22	CTTGTCAGCTTAGCCCCATAGA	59.564	22	132	GTGACTGAGGAAGATTGTTTTG	55.58	22	CTTGTCAGCTTAGCCCCATAGA	59.564	22	131	AGTGACTGAGGAAGATTGTTTT	55.571	22	ACTTGTCAGCTTAGCCCCATAG	59.829	22	133	GTGACTGAGGAAGATTGTTTTG	55.58	22	ACTTGTCAGCTTAGCCCCATAG	59.829	22	132	TGACTGAGGAAGATTGTTTTGT	55.851	22	CTTGTCAGCTTAGCCCCATAGA	59.564	22	130
Chr01	9846230	.	T	TAAAAA	TCAGACATGGAGATCACAAAAT	55.434	22	ACTGTTTAAGGTGCATCTATCA	55.175	22	179	GCTGTAAGTTGTGTCTGATGTT	56.919	22	ACTGTTTAAGGTGCATCTATCA	55.175	22	156	AGCTGTAAGTTGTGTCTGATGT	57.657	22	ACTGTTTAAGGTGCATCTATCA	55.175	22	157	TTCAGACATGGAGATCACAAAA	55.65	22	ACTGTTTAAGGTGCATCTATCA	55.175	22	180	GCTGTAAGTTGTGTCTGATGT	56.202	21	ACTGTTTAAGGTGCATCTATCA	55.175	22	156
Chr01	9896512	.	A	ATTGTGTCGGAATAGAGTGCCT	TGGTGTTTCTCGACGTGTCTCT	61.584	22	AGCTGCCATTTACACTGTCCAG	60.877	22	235	TGGTGTTTCTCGACGTGTCTCT	61.584	22	GCTGCCATTTACACTGTCCAGA	60.876	22	234	TGGTGTTTCTCGACGTGTCTCT	61.584	22	CAGCTGCCATTTACACTGTCCA	61.135	22	236	TGGTGTTTCTCGACGTGTCTCT	61.584	22	TGCCATTTACACTGTCCAGATG	58.654	22	232	TGTGGTGTTTCTCGACGTGTCT	62.095	22	AGCTGCCATTTACACTGTCCAG	60.877	22	237
Chr01	9945105	.	GAAATACGA	G	GCCGCCCTGCCTGTTGATATAT	62.841	22	CGCAGACCGTCGCCTTTAC	61.442	19	242	GCCGCCCTGCCTGTTGATATA	62.591	21	CGCAGACCGTCGCCTTTAC	61.442	19	242	TGCCGCCCTGCCTGTTGATATA	64.12	22	CGCAGACCGTCGCCTTTAC	61.442	19	243	GCCGCCCTGCCTGTTGATATAT	62.841	22	CGCAGACCGTCGCCTTTA	60.126	18	242	GCCGCCCTGCCTGTTGATATA	62.591	21	CGCAGACCGTCGCCTTTA	60.126	18	242
Chr01	10000518	.	T	TTACCAGCTGTCCA	GCTGGTGCGGGGCTGATAATA	62.591	21	CCCTGAGGTCTCCATCCCATCA	62.979	22	234	GCTGGTGCGGGGCTGATAATA	62.591	21	TCCATCCCATCATCGGCTAAAT	59.356	22	224	GCTGGTGCGGGGCTGATAATA	62.591	21	CTCCATCCCATCATCGGCTAAA	59.961	22	225	GCTGGTGCGGGGCTGATAAT	62.966	20	CCCTGAGGTCTCCATCCCATCA	62.979	22	234	GCTGGTGCGGGGCTGATAAT	62.966	20	TCCATCCCATCATCGGCTAAAT	59.356	22	224
Chr01	10026642	.	CAAAAAAAAAAAAAA	CAAA,C	TTTACAGCAGCCACTTGTTAAG	57.171	22	GGAAATTGCCACATGTTTAGAT	55.299	22	203	TTACAGCAGCCACTTGTTAAG	56.463	21	GGAAATTGCCACATGTTTAGAT	55.299	22	202	TGATTTACAGCAGCCACTTGTT	58.778	22	GGAAATTGCCACATGTTTAGAT	55.299	22	206	ATTTACAGCAGCCACTTGTTAA	56.533	22	GGAAATTGCCACATGTTTAGAT	55.299	22	204	CCTTGATTTACAGCAGCCACTT	59.178	22	GGAAATTGCCACATGTTTAGAT	55.299	22	209
Chr01	10028275	.	G	GT,GTT	TGAGGACAGTCTGAGCATGAT	58.535	21	TGAGCAGAGCACCAACCATTCA	62.465	22	116	TGAGGACAGTCTGAGCATGATC	59.57	22	TGAGCAGAGCACCAACCATTCA	62.465	22	116	GGACAGTCTGAGCATGATCTTT	58.129	22	TGAGCAGAGCACCAACCATTCA	62.465	22	113	AGGACAGTCTGAGCATGATCTT	58.894	22	TGAGCAGAGCACCAACCATTCA	62.465	22	114	TGAGGACAGTCTGAGCATGAT	58.535	21	GAGCAGAGCACCAACCATTCAT	61.204	22	115
Chr01	10029947	.	CAACAAT	C	GTCAGAAACCGTGCTTCAATTG	58.7	22	TGACACCCCACAGAACAGACAT	61.556	22	185	TCAGAAACCGTGCTTCAATTGA	58.79	22	CACCCCACAGAACAGACATCAA	60.487	22	181	CATGAACCATTCTGCAGCTTTT	58.078	22	CACCCCACAGAACAGACATCAA	60.487	22	228	TCAGAAACCGTGCTTCAATTGA	58.79	22	TGACACCCCACAGAACAGACAT	61.556	22	184	TCAGAAACCGTGCTTCAATTGA	58.79	22	ACACCCCACAGAACAGACATCA	61.556	22	182
Chr01	10030062	.	A	ATCTTTACTTGGGTCTCGTGC,ATCTTTACTTGGGTCT	TGTCTGTTCTGTGGGGTGTCAT	61.556	22	TTGAACATGGGCAATTGTAGCA	59.104	22	187	TCTGTTCTGTGGGGTGTCATGA	61.29	22	TTGAACATGGGCAATTGTAGCA	59.104	22	185	GTCTGTTCTGTGGGGTGTCATG	61.13	22	TTGAACATGGGCAATTGTAGCA	59.104	22	186	TGTCTGTTCTGTGGGGTGTCAT	61.556	22	TGAACATGGGCAATTGTAGCA	58.477	21	186	TCTGTTCTGTGGGGTGTCATGA	61.29	22	TGAACATGGGCAATTGTAGCA	58.477	21	184
Chr01	10061179	.	G	GTATCT,GTATCTGC	TCTTGACCTTGACCGTGATTTT	58.184	22	TTTGCTTCACAGGTGCCATAAA	59.038	22	227	TCTTGACCTTGACCGTGATTTT	58.184	22	TTGCTTCACAGGTGCCATAAAT	58.836	22	226	TCTTGACCTTGACCGTGATTTT	58.184	22	TTGCTTCACAGGTGCCATAAA	58.408	21	226	TCTTGACCTTGACCGTGATTTT	58.184	22	TGCTTCACAGGTGCCATAAAT	58.194	21	225	GGATCTTGACCTTGACCGTGAT	60.093	22	TTTGCTTCACAGGTGCCATAAA	59.038	22	230
Chr01	10061181	.	T	TCGCCTAGG	TCTTGACCTTGACCGTGATTTT	58.184	22	TTTGCTTCACAGGTGCCATAAA	59.038	22	227	TCTTGACCTTGACCGTGATTTT	58.184	22	TTGCTTCACAGGTGCCATAAAT	58.836	22	226	TCTTGACCTTGACCGTGATTTT	58.184	22	TTGCTTCACAGGTGCCATAAA	58.408	21	226	TCTTGACCTTGACCGTGATTTT	58.184	22	TGCTTCACAGGTGCCATAAAT	58.194	21	225	GGATCTTGACCTTGACCGTGAT	60.093	22	TTTGCTTCACAGGTGCCATAAA	59.038	22	230
Chr01	10066132	.	T	TTGACAAGAGGGGCCATAA	CATGTGTAGGAGGGGTGTAGAA	58.895	22	TCTTCCACTTGCACCAAACTTT	58.904	22	247	CATGTGTAGGAGGGGTGTAGAA	58.895	22	CTTCCACTTGCACCAAACTTTT	58.139	22	246	CATGTGTAGGAGGGGTGTAGAA	58.895	22	TTCCACTTGCACCAAACTTTTC	58.144	22	245	CATGTGTAGGAGGGGTGTAGAA	58.895	22	TTCTTCCACTTGCACCAAACTT	58.904	22	248	CATGTGTAGGAGGGGTGTAGAA	58.895	22	TCCACTTGCACCAAACTTTTCC	59.833	22	244
Chr01	10119203	.	C	CTTATTA	CCGTAGACCTGCATTCCGTGTC	63.211	22	GGGGTCAGGGCCAATCTCAAGA	64.027	22	241	CGTAGACCTGCATTCCGTGTCC	63.211	22	GGGGTCAGGGCCAATCTCAAGA	64.027	22	240	CCGTAGACCTGCATTCCGTGTC	63.211	22	GGGTCAGGGCCAATCTCAAGAC	62.909	22	240	CCGTAGACCTGCATTCCGTGTC	63.211	22	GGGGTCAGGGCCAATCTCAAG	62.752	21	241	ACCGTAGACCTGCATTCCGTGT	63.944	22	GGGGTCAGGGCCAATCTCAAGA	64.027	22	242
Chr01	10124257	.	TAGGGAGGG	T	AATGGGATGGAGGGAGCAAAGG	62.368	22	CTGACCTACTGCCACTGAGAGT	61.144	22	128	TGGAGGGAGCAAAGGAGGCAAT	63.989	22	CTGACCTACTGCCACTGAGAGT	61.144	22	121	AATGGGATGGAGGGAGCAAAGG	62.368	22	GTCTGACCTACTGCCACTGAGA	61.142	22	130	TGGAGGGAGCAAAGGAGGCAAT	63.989	22	GTCTGACCTACTGCCACTGAGA	61.142	22	123	ATGGGATGGAGGGAGCAAAGGA	63.214	22	CTGACCTACTGCCACTGAGAGT	61.144	22	127
Chr01	10148832	.	C	CGATGAAA	CAAACTCAGTGGCACCGAATAT	58.99	22	GGGGAGTATCAACCATAGCTTA	56.755	22	233	ACAAACTCAGTGGCACCGAATA	60.224	22	GGGGAGTATCAACCATAGCTTA	56.755	22	234	TGCAGTCAAGGTGAGCTTAAAT	58.245	22	GGGGAGTATCAACCATAGCTTA	56.755	22	212	AAACTCAGTGGCACCGAATAT	57.65	21	GGGGAGTATCAACCATAGCTTA	56.755	22	232	AAACTCAGTGGCACCGAATATG	58.99	22	GGGGAGTATCAACCATAGCTTA	56.755	22	232
Chr01	10155987	.	A	AAATTTT	GCCCATCCAGTTCTCAGTTTGT	60.816	22	TGAAGGAGAGCAAACGGATTTA	57.72	22	210	CCCAGCTTGCCAAGTGAGTT	60.825	20	TGAAGGAGAGCAAACGGATTTA	57.72	22	249	CCCAGCTTGCCAAGTGAGTT	60.825	20	CTGAAGGAGAGCAAACGGATTT	58.923	22	250	GCCCATCCAGTTCTCAGTTTGT	60.816	22	CTGAAGGAGAGCAAACGGATTT	58.923	22	211	GCCCAGCTTGCCAAGTGAG	61.634	19	TGAAGGAGAGCAAACGGATTTA	57.72	22	250
Chr01	10157570	.	AAATTTAGTCAGTGGCTTCATACAC	A	CCTGCATTTTGACCCTTGTTTT	58.192	22	GCACTTCCCACCACCAACTGTA	62.717	22	129	TCCTGCATTTTGACCCTTGTTT	58.962	22	GCACTTCCCACCACCAACTGTA	62.717	22	130	TTCCTGCATTTTGACCCTTGTT	58.962	22	GCACTTCCCACCACCAACTGTA	62.717	22	131	TCCTGCATTTTGACCCTTGTTT	58.962	22	AGAGCACTTCCCACCACCAACT	63.831	22	133	TTCCTGCATTTTGACCCTTGTT	58.962	22	AGAGCACTTCCCACCACCAACT	63.831	22	134
Chr01	10158377	.	C	CATCATTCA,CATCATTAA	AAAGGGGTGAGAGGACTGAAAA	59.216	22	TGACAGAGATCCAACAGTAACT	56.5	22	248	TGAAAGGGGTGAGAGGACTGAA	60.696	22	TGACAGAGATCCAACAGTAACT	56.5	22	250	AAGGGGTGAGAGGACTGAAAA	58.581	21	TGACAGAGATCCAACAGTAACT	56.5	22	247	GAAAGGGGTGAGAGGACTGAAA	59.628	22	TGACAGAGATCCAACAGTAACT	56.5	22	249	AGGGGTGAGAGGACTGAAAA	57.882	20	TGACAGAGATCCAACAGTAACT	56.5	22	246
Chr01	10158652	.	T	TATAATGTTGAATTGAA	ACTGTTGGATCTCTGTCAAACA	57.578	22	GTGCCAGCAACATTCCCTTATA	58.713	22	140	ACTGTTGGATCTCTGTCAAACA	57.578	22	TGTGCCAGCAACATTCCCTTAT	60.557	22	141	ACTGTTGGATCTCTGTCAAACA	57.578	22	TGCCAGCAACATTCCCTTATAT	57.817	22	139	CTGTTGGATCTCTGTCAAACAT	56.358	22	GTGCCAGCAACATTCCCTTATA	58.713	22	139	ACTGTTGGATCTCTGTCAAACA	57.578	22	TGCCAGCAACATTCCCTTATA	57.339	21	139
Chr01	10189207	.	GA	G,GGTCTCATTAAAGCTTA	TGTCACCTCAATCTTCGTCTAA	56.869	22	AGCTCACAGGTTCGCTAAAA	57.456	20	148	GTGTCACCTCAATCTTCGTCTA	57.564	22	AGCTCACAGGTTCGCTAAAA	57.456	20	149	GTCACCTCAATCTTCGTCTAAT	55.66	22	AGCTCACAGGTTCGCTAAAA	57.456	20	147	GTTGTTTACAGGCGAGAAAATG	56.533	22	AGCTCACAGGTTCGCTAAAA	57.456	20	106	TGTCACCTCAATCTTCGTCTAA	56.869	22	AGCTCACAGGTTCGCTAAA	56.687	19	148
Chr01	10204774	.	A	ATGAACCTGAGCTACATCCC	TGCCTTTTCCTCTGACCATAAA	57.619	22	CACACTGCAAGTAATGTCAAAT	55.556	22	142	CCAGGTCCGCTTCACAAACT	60.535	20	CACACTGCAAGTAATGTCAAAT	55.556	22	217	CTGCCTTTTCCTCTGACCATAA	58.045	22	CACACTGCAAGTAATGTCAAAT	55.556	22	143	GCTGCCTTTTCCTCTGACCATA	60.356	22	CACACTGCAAGTAATGTCAAAT	55.556	22	144	TCCAGGTCCGCTTCACAAAC	60.534	20	CACACTGCAAGTAATGTCAAAT	55.556	22	218
Chr01	10204776	.	G	GAACCTGAGCTACA	TGCCTTTTCCTCTGACCATAAA	57.619	22	CACACTGCAAGTAATGTCAAAT	55.556	22	142	CCAGGTCCGCTTCACAAACT	60.535	20	CACACTGCAAGTAATGTCAAAT	55.556	22	217	CTGCCTTTTCCTCTGACCATAA	58.045	22	CACACTGCAAGTAATGTCAAAT	55.556	22	143	GCTGCCTTTTCCTCTGACCATA	60.356	22	CACACTGCAAGTAATGTCAAAT	55.556	22	144	TCCAGGTCCGCTTCACAAAC	60.534	20	CACACTGCAAGTAATGTCAAAT	55.556	22	218
Chr01	10229294	.	T	TAAAAAA,TAAGTAAA	AGACTGCCTGTTTTGTCCTTAA	57.835	22	TCGCTGCAAAGGAAACGTACTC	61.431	22	209	GACTGCCTGTTTTGTCCTTAAA	57.088	22	TCGCTGCAAAGGAAACGTACTC	61.431	22	208	ACTGCCTGTTTTGTCCTTAAAA	56.649	22	TCGCTGCAAAGGAAACGTACTC	61.431	22	207	AGACTGCCTGTTTTGTCCTTAA	57.835	22	ATCGCTGCAAAGGAAACGTACT	60.87	22	210	GACTGCCTGTTTTGTCCTTAAA	57.088	22	ATCGCTGCAAAGGAAACGTACT	60.87	22	209
Chr01	10271355	.	CATATATATATATATATAT	C	GCTTCACTGCAATAAACAACTG	56.782	22	AGCAATTCACAGGCCTAATATA	55.004	22	227	GCTTCACTGCAATAAACAACTG	56.782	22	CTTAGCAATTCACAGGCCTAAT	56.472	22	230	GCTTCACTGCAATAAACAACTG	56.782	22	TTAGCAATTCACAGGCCTAATA	55.223	22	229	GCTTCACTGCAATAAACAACTG	56.782	22	CCTTAGCAATTCACAGGCCTAA	58.38	22	231	GCTTCACTGCAATAAACAACTG	56.782	22	AGCAATTCACAGGCCTAATAT	55.021	21	227
Chr01	10271842	.	TATATATATATATATATATATAA	T,*	TGCCCAAACAGATTATCGATTA	55.595	22	GGCAGGAGTTGTAAAGGCATTT	59.437	22	194	TGCCCAAACAGATTATCGATTA	55.595	22	GCAGGAGTTGTAAAGGCATTTA	56.953	22	193	TGCCCAAACAGATTATCGATTA	55.595	22	TGAATAGGCAGGAGTTGTAAAG	55.812	22	200	TGCCCAAACAGATTATCGATTA	55.595	22	AGGCAGGAGTTGTAAAGGCATT	60.225	22	195	TGCCCAAACAGATTATCGATTA	55.595	22	GCAGGAGTTGTAAAGGCATTT	57.058	21	193
Chr01	10274590	.	AAATAGC	A
Chr01	10279563	.	G	GTTCTGACTGGTTTGGTGGACT	GCTACACTGGCCTTCTCCTTTT	60.553	22	TCATTTGTCGTCCTGGATTAGA	56.915	22	219	GCTACACTGGCCTTCTCCTTTT	60.553	22	TTCATTTGTCGTCCTGGATTAG	56.175	22	220	GCTACACTGGCCTTCTCCTTTT	60.553	22	TTTCATTTGTCGTCCTGGATTA	55.734	22	221	TTCTGCATCTTCCGCTGTCTCT	61.73	22	TCATTTGTCGTCCTGGATTAGA	56.915	22	129	TCTGCATCTTCCGCTGTCTCT	61.231	21	TCATTTGTCGTCCTGGATTAGA	56.915	22	128
Chr01	10291722	.	TGCAAA	T	TCTGTGAAGACGTGAAGGATCA	59.109	22	GTGACCCTGCTGTAATGTTTCC	59.512	22	250	AGCTCTGTGAAGACGTGAAGGA	61.337	22	TTCCAGCCAAAATTCCAGGTTT	58.955	22	235	CAGCTCTGTGAAGACGTGAAGG	61.178	22	TTCCAGCCAAAATTCCAGGTTT	58.955	22	236	GCTCTGTGAAGACGTGAAGGAT	60.353	22	TTCCAGCCAAAATTCCAGGTTT	58.955	22	234	AGCTCTGTGAAGACGTGAAGGA	61.337	22	TTTCCAGCCAAAATTCCAGGTT	58.955	22	236
Chr01	10291729	.	CACAAAAAAACATGA	C	TCTGTGAAGACGTGAAGGATCA	59.109	22	GTGACCCTGCTGTAATGTTTCC	59.512	22	250	AGCTCTGTGAAGACGTGAAGGA	61.337	22	TTCCAGCCAAAATTCCAGGTTT	58.955	22	235	CAGCTCTGTGAAGACGTGAAGG	61.178	22	TTCCAGCCAAAATTCCAGGTTT	58.955	22	236	GCTCTGTGAAGACGTGAAGGAT	60.353	22	TTCCAGCCAAAATTCCAGGTTT	58.955	22	234	AGCTCTGTGAAGACGTGAAGGA	61.337	22	TTTCCAGCCAAAATTCCAGGTT	58.955	22	236
Chr01	10309385	.	T	TATATA	CATTCCAGAAAACCATGTACAG	55.356	22	GGGCCACTTAGCTTCTCATATG	58.593	22	249	TCATTCCAGAAAACCATGTACA	55.634	22	GGGCCACTTAGCTTCTCATATG	58.593	22	250	CCAGAAAACCATGTACAGGTAT	55.786	22	GGGCCACTTAGCTTCTCATATG	58.593	22	245	CATTCCAGAAAACCATGTACAG	55.356	22	AGGGCCACTTAGCTTCTCATAT	58.678	22	250	CCAGAAAACCATGTACAGGTAT	55.786	22	AGGGCCACTTAGCTTCTCATAT	58.678	22	246
Chr01	10632035	.	A	AT,ATTT	GGCACAATAGTCCCACACAGAG	60.937	22	ACACCAAAAGTTGCAATAGTCT	56.459	22	197	TTCCCACTGAGTGTTGGTACTG	59.896	22	ACACCAAAAGTTGCAATAGTCT	56.459	22	218	CTTCCCACTGAGTGTTGGTACT	59.631	22	ACACCAAAAGTTGCAATAGTCT	56.459	22	219	GCTTCCCACTGAGTGTTGGTAC	61.129	22	ACACCAAAAGTTGCAATAGTCT	56.459	22	220	GGCACAATAGTCCCACACAGA	59.997	21	ACACCAAAAGTTGCAATAGTCT	56.459	22	197
Chr01	10664937	.	C	CGAAAAAAAAAAA,CGAAAAA,CTAAAAAA,CGAAAAAAAA	TGCCCTAAGAGAGTGTGTTCAA	59.296	22	AAAGGAAAAGGGTGGGCAGTGG	63.281	22	182	TGCCCTAAGAGAGTGTGTTCAA	59.296	22	CAAAGGAAAAGGGTGGGCAGTG	62.179	22	183	GTGCCCTAAGAGAGTGTGTTCA	59.963	22	AAAGGAAAAGGGTGGGCAGTGG	63.281	22	183	TGTGCCCTAAGAGAGTGTGTTC	59.963	22	AAAGGAAAAGGGTGGGCAGTGG	63.281	22	184	GTGCCCTAAGAGAGTGTGTTCA	59.963	22	CAAAGGAAAAGGGTGGGCAGTG	62.179	22	184
Chr01	10685058	.	G	GTTTTT	CAACCTGTCAGCAAAGCATTCA	59.965	22	TTCACCCATAACTCCGCAAAGT	60.225	22	222	ACAACCTGTCAGCAAAGCATTC	59.965	22	TTCACCCATAACTCCGCAAAGT	60.225	22	223	CAACCTGTCAGCAAAGCATTCA	59.965	22	TTCACCCATATCTCCGCATATT	57.091	22	191	CAACCTGTCAGCAAAGCATTCA	59.965	22	TCACCCATAACTCCGCAAAGT	59.65	21	221	ACAACCTGTCAGCAAAGCATTC	59.965	22	TTCACCCATATCTCCGCATATT	57.091	22	192
Chr01	10699794	.	C	CTCAGTACTTGGAAGTCTTGGTGAGAAGTT	GTTCTTGGAAGTCTTGGTGAGA	57.927	22	ACCATCGACCTTGACCGATTTG	60.935	22	217	AGTTCTTGGAAGTCTTGGTGAG	57.921	22	ACCATCGACCTTGACCGATTTG	60.935	22	218	GTTCTTGGAAGTCTTGGTGAGA	57.927	22	ACCATCGACCTTGACCGATTT	59.722	21	217	GTTCTTGGAAGTCTTGGTGAGA	57.927	22	TACCATCGACCTTGACCGATTT	59.502	22	218	TCTCAGTTCTTGGAAGTCTTGG	57.657	22	ACCATCGACCTTGACCGATTTG	60.935	22	222
Chr01	10718060	.	GATGTCAT	G	ACATGCTCTATCCCCGTTTTAA	57.503	22	GGAGCTTGTTCCCGGGTATAT	59.302	21	249	CATGCTCTATCCCCGTTTTAAG	56.919	22	GGAGCTTGTTCCCGGGTATAT	59.302	21	248	ATGCTCTATCCCCGTTTTAAGT	57.227	22	GGAGCTTGTTCCCGGGTATAT	59.302	21	247	ACATGCTCTATCCCCGTTTTA	56.794	21	GGAGCTTGTTCCCGGGTATAT	59.302	21	249	ACATGCTCTATCCCCGTTTTAA	57.503	22	GGAGCTTGTTCCCGGGTATATG	60.55	22	249
Chr01	10718291	.	GCTAAGAA	G	CCGCCTCTGAGCCTTTGTCTTT	63.085	22	ACACGCAGCCTGTCGTTATGT	62.625	21	237	CCGCCTCTGAGCCTTTGTCTTT	63.085	22	GGACACGCAGCCTGTCGTTATG	64	22	239	AGACCGCCTCTGAGCCTTTGT	63.79	21	GACACGCAGCCTGTCGTTATGT	63.398	22	241	AGACCGCCTCTGAGCCTTTGT	63.79	21	GGACACGCAGCCTGTCGTTATG	64	22	242	ACCGCCTCTGAGCCTTTGTCTT	64.177	22	ACACGCAGCCTGTCGTTATGT	62.625	21	238
Chr01	10807492	.	G	GTTGTTGTT	AGGTTCCAATGCGAGGCTAAAC	61.199	22	ATGTCCCGTTCTTTGGCTAAAA	58.508	22	129	AGGTTCCAATGCGAGGCTAAAC	61.199	22	TGTCCCGTTCTTTGGCTAAAA	58.066	21	128	AGGTTCCAATGCGAGGCTAAA	59.996	21	ATGTCCCGTTCTTTGGCTAAAA	58.508	22	129	AGGTTCCAATGCGAGGCTAAAC	61.199	22	TGTCCCGTTCTTTGGCTAAAAT	58.508	22	128	AGGTTCCAATGCGAGGCTAAAC	61.199	22	AATGTCCCGTTCTTTGGCTAAA	58.508	22	130
Chr01	10845580	.	T	TGAAAAAAAAAAAA,TGAAAAAA,TCAAAAAAA	GGACAGTCTTGGTGGGTGATTT	60.489	22	CAGATTATGGGCGCAGGACTAT	60.028	22	196	GGACAGTCTTGGTGGGTGATTT	60.489	22	TCAGATTATGGGCGCAGGACTA	61.02	22	197	AGGACAGTCTTGGTGGGTGATT	61.3	22	TCAGATTATGGGCGCAGGACTA	61.02	22	198	AGGACAGTCTTGGTGGGTGATT	61.3	22	CAGATTATGGGCGCAGGACTAT	60.028	22	197	GGACAGTCTTGGTGGGTGATTT	60.489	22	GATTATGGGCGCAGGACTATCA	60.028	22	194
Chr01	10871563	.	T	TACAA,TGCAA,TACAAAA,TAAAAAAA,TAAA	AAGGACTGGATTTGGGATTTT	55.323	21	AGCTTGGGTGACGTTCAATCT	59.928	21	142	TAAGGACTGGATTTGGGATTTT	55.292	22	AGCTTGGGTGACGTTCAATCT	59.928	21	143	AAGGACTGGATTTGGGATTTT	55.323	21	ACGTTCAATCTGCTGAGCTAAA	58.336	22	132	TAAGGACTGGATTTGGGATTTT	55.292	22	ACGTTCAATCTGCTGAGCTAAA	58.336	22	133	AAGGACTGGATTTGGGATTTT	55.323	21	CGTTCAATCTGCTGAGCTAAAA	57.331	22	131
Chr01	11015463	.	G	GAA,GAAA	AAGGAAAAGCTCGAGTGTTAAA	56.224	22	AGGTCCTCTGGTCAACTCATTC	59.431	22	183	AAGGAAAAGCTCGAGTGTTAAA	56.224	22	GGTCCTCTGGTCAACTCATTCC	60.355	22	182	AGGAAAAGCTCGAGTGTTAAAG	56.657	22	AGGTCCTCTGGTCAACTCATTC	59.431	22	182	AGGAAAAGCTCGAGTGTTAAAG	56.657	22	GGTCCTCTGGTCAACTCATTCC	60.355	22	181	CAGACAAAGCATGACCATACAC	57.653	22	GGACAACGACGGCTCTTTTG	59.765	20	250
Chr01	11102250	.	A	ATACCAC	TGGGGCAAGGACCTCTCTAA	59.882	20	TGCATTCCATGGGTTAGTTAAA	55.952	22	216	GTGGGGCAAGGACCTCTCTA	60.618	20	TGCATTCCATGGGTTAGTTAAA	55.952	22	217	GGGGCAAGGACCTCTCTAAC	59.458	20	TGCATTCCATGGGTTAGTTAAA	55.952	22	215	TGGGGCAAGGACCTCTCTA	59.212	19	TGCATTCCATGGGTTAGTTAAA	55.952	22	216	GTGGGGCAAGGACCTCTCT	60.921	19	TGCATTCCATGGGTTAGTTAAA	55.952	22	217
Chr01	11102767	.	T	TTTGTTTTGATAATGGAGGAG	CACCAGAATGTCAACCCAAGTC	59.446	22	ATCGAGTGCTGAGTGAGTATAA	56.479	22	123	ACACCAGAATGTCAACCCAAGT	60.092	22	ATCGAGTGCTGAGTGAGTATAA	56.479	22	124	ACCAGAATGTCAACCCAAGTCA	59.825	22	ATCGAGTGCTGAGTGAGTATAA	56.479	22	122	TCAACCCAAGTCAATCGTTCAC	59.124	22	ATCGAGTGCTGAGTGAGTATAA	56.479	22	113	GTCAACCCAAGTCAATCGTTCA	59.124	22	ATCGAGTGCTGAGTGAGTATAA	56.479	22	114
Chr01	11160660	.	GTAACCC	G	TGACCAGCATCCGAGAGAAAGA	61.147	22	TGGGCATCCTTTGGTAGAACAA	59.891	22	111	TCTGACCAGCATCCGAGAGAAA	61.147	22	TGGGCATCCTTTGGTAGAACAA	59.891	22	113	CTGACCAGCATCCGAGAGAAAG	60.738	22	TGGGCATCCTTTGGTAGAACAA	59.891	22	112	TTCTGACCAGCATCCGAGAGAA	61.147	22	TGGGCATCCTTTGGTAGAACAA	59.891	22	114	GGAGACCAGCGCTTTGAGAAC	61.534	21	TGGGCATCCTTTGGTAGAACAA	59.891	22	190
Chr01	11168005	.	G	GATCCTTGA	GAGGCGCCACAGACAGATTTA	60.406	21	ATGCCTTGAGACAACCATGAC	58.56	21	196	GAGGCGCCACAGACAGATTTAG	61.311	22	ATGCCTTGAGACAACCATGAC	58.56	21	196	GAGGCGCCACAGACAGATTTA	60.406	21	TGCCTTGAGACAACCATGAC	58.104	20	195	GAGGCGCCACAGACAGATTTA	60.406	21	TATGCCTTGAGACAACCATGAC	58.39	22	197	GAGGCGCCACAGACAGATTTAG	61.311	22	TGCCTTGAGACAACCATGAC	58.104	20	195
Chr01	11211853	.	C	CCAGTGATGATCTT	ATGCTTCCCCACTCCAAAAGAT	59.956	22	TGAGGTCAGTGGTAGGTGTATT	58.213	22	231	ATGCTTCCCCACTCCAAAAGAT	59.956	22	GAGGTCAGTGGTAGGTGTATTT	57.179	22	230	TGCTTCCCCACTCCAAAAGAT	59.571	21	TGAGGTCAGTGGTAGGTGTATT	58.213	22	230	TGCTTCCCCACTCCAAAAGAT	59.571	21	GAGGTCAGTGGTAGGTGTATTT	57.179	22	229	TGCTTCCCCACTCCAAAAGATG	60.819	22	TGAGGTCAGTGGTAGGTGTATT	58.213	22	230
Chr01	11211855	.	A	ATGATCTTAAGTCCCC	ATGCTTCCCCACTCCAAAAGAT	59.956	22	TGAGGTCAGTGGTAGGTGTATT	58.213	22	231	ATGCTTCCCCACTCCAAAAGAT	59.956	22	GAGGTCAGTGGTAGGTGTATTT	57.179	22	230	TGCTTCCCCACTCCAAAAGAT	59.571	21	TGAGGTCAGTGGTAGGTGTATT	58.213	22	230	TGCTTCCCCACTCCAAAAGAT	59.571	21	GAGGTCAGTGGTAGGTGTATTT	57.179	22	229	TGCTTCCCCACTCCAAAAGATG	60.819	22	TGAGGTCAGTGGTAGGTGTATT	58.213	22	230
Chr01	11218459	.	T	TTCCAAAAA,TGCAAAAAAA	TTCCTCGCTTGCACATGAAGAA	60.81	22	AAATCTCACAGACGCACAGACT	59.964	22	241	TCCTCGCTTGCACATGAAGAA	60.271	21	AAATCTCACAGACGCACAGACT	59.964	22	240	CCTCGCTTGCACATGAAGAACT	61.446	22	AAATCTCACAGACGCACAGACT	59.964	22	239	TCCTCGCTTGCACATGAAGAAC	61.444	22	AAATCTCACAGACGCACAGACT	59.964	22	240	TTCCTCGCTTGCACATGAAGAA	60.81	22	AATCTCACAGACGCACAGACT	59.384	21	240
Chr01	11219717	.	G	GA,GAA	AAGCCAGTGGAATGTAACTTGG	58.843	22	AGCTCCTGTTCTGCCTGAG	59.018	19	170	CAGTGGAATGTAACTTGGGAAT	56.321	22	CAGCTCCTGTTCTGCCTGAG	60.391	20	167	CCAGTGGAATGTAACTTGGGAA	58.238	22	CAGCTCCTGTTCTGCCTGAG	60.391	20	168	AAGCCAGTGGAATGTAACTTGG	58.843	22	CAGCTCCTGTTCTGCCTGAG	60.391	20	171	CAGTGGAATGTAACTTGGGAAT	56.321	22	AGCTCCTGTTCTGCCTGAG	59.018	19	166
Chr01	11220974	.	T	TATTAAC	ACACTACCCATTCACAGCTTAT	57.156	22	AGTCATGAATGCTGGGATTGAA	58.028	22	241	ACACTACCCATTCACAGCTTAT	57.156	22	GTCATGAATGCTGGGATTGAAT	57.068	22	240	CACTACCCATTCACAGCTTATG	56.849	22	AGTCATGAATGCTGGGATTGAA	58.028	22	240	ACACTACCCATTCACAGCTTAT	57.156	22	TCATGAATGCTGGGATTGAATA	55.549	22	239	ACTACAGGACACTACCCATTCA	58.213	22	CGCTGGGTGAAAGTGAATGGAT	61.201	22	196
Chr01	11243020	.	T	TTCTGCCTGTGCCTGCTTTAACG	CCAGGGTGTAGCAGTGTGAACT	62.192	22	TGAGGGGAGGGGTGTGTTTAGA	62.462	22	105	CCAGGGTGTAGCAGTGTGAACT	62.192	22	TTGAGGGGAGGGGTGTGTTTAG	61.628	22	106	CCTCCAGGGTGTAGCAGTGTGA	63.653	22	TGAGGGGAGGGGTGTGTTTAGA	62.462	22	108	TCCAGGGTGTAGCAGTGTGAAC	62.188	22	TGAGGGGAGGGGTGTGTTTAGA	62.462	22	106	CCTCCAGGGTGTAGCAGTGTGA	63.653	22	TTGAGGGGAGGGGTGTGTTTAG	61.628	22	109
Chr01	11562799	.	ATTTTCGTGG	A	GCAATAAAACAAGGGACCCATG	58.139	22	TCGACCACCAGCTGCTGTTAAG	62.804	22	213	ACAGCAATAAAACAAGGGACCC	59.103	22	TCGACCACCAGCTGCTGTTAAG	62.804	22	216	GCAATAAAACAAGGGACCCATG	58.139	22	CGACCACCAGCTGCTGTTAAGA	62.804	22	212	GCAATAAAACAAGGGACCCATG	58.139	22	CGACCACCAGCTGCTGTTAAG	61.533	21	212	ACAGCAATAAAACAAGGGACCC	59.103	22	CGACCACCAGCTGCTGTTAAGA	62.804	22	215
Chr01	11643875	.	TCATCAA	T	CGCCGCTGTGCTTGTACTA	60.445	19	GATTGGTCCTGATGCTGAGTCA	60.093	22	226	CGCCGCTGTGCTTGTACTA	60.445	19	TGAGATTGGTCCTGATGCTGAG	59.83	22	229	CGCCGCTGTGCTTGTACTA	60.445	19	AGATTGGTCCTGATGCTGAGTC	59.83	22	227	CGCCGCTGTGCTTGTACTA	60.445	19	GAGATTGGTCCTGATGCTGAGT	59.83	22	228	CTCCTCAGCGCCTCTCAATTTT	60.939	22	TGATGTTGAACCAGGAGAAGCT	59.627	22	172
Chr01	11747076	.	C	CTTTCCACT	AGCTGCTTCTCAAGGTCAAGGT	61.883	22	TGGATGTAAGCCTGGGGATAAT	58.664	22	249	TCTGGCAGCATTCCTCGTAATT	60.093	22	TGGTTTTCAACAGCAAGGATAT	56.235	22	222	CAGCTGCTTCTCAAGGTCAAGG	61.449	22	TGGATGTAAGCCTGGGGATAAT	58.664	22	250	AGGTCAAGGTCAGAGTCATAAC	57.19	22	TGGATGTAAGCCTGGGGATAAT	58.664	22	237	TTTCATCTCCACTGCCTCCTTT	59.623	22	TGGATGTAAGCCTGGGGATAAT	58.664	22	209
Chr01	11747078	.	G	GTTTTCTT	TCATCTCCACTGCCTCCTTTCT	60.829	22	TGGATGTAAGCCTGGGGATAAT	58.664	22	207	TTCATCTCCACTGCCTCCTTTC	60.027	22	TGGATGTAAGCCTGGGGATAAT	58.664	22	208	TCATCTCCACTGCCTCCTTTCT	60.829	22	ATGGATGTAAGCCTGGGGATAA	58.664	22	208	TCATCTCCACTGCCTCCTTTCT	60.829	22	ACCAGAGGAAGAGGGTCTATTT	57.918	22	240	CATCTCCACTGCCTCCTTTCT	59.441	21	TGGATGTAAGCCTGGGGATAAT	58.664	22	206
Chr01	11833297	.	T	TTATGGG	CACGGGGATTAAGAGGCAGTTA	59.83	22	CACCCCACCCCAACCCTACTT	63.799	21	182	ACACGGGGATTAAGAGGCAGTT	61.687	22	CACCCCACCCCAACCCTACTT	63.799	21	183	CGGGGATTAAGAGGCAGTTAGA	59.301	22	CACCCCACCCCAACCCTACTT	63.799	21	180	ACGGGGATTAAGAGGCAGTTAG	59.565	22	CACCCCACCCCAACCCTACTT	63.799	21	181	CACGGGGATTAAGAGGCAGTTA	59.83	22	ACCCCACCCCAACCCTACTT	62.665	20	181
Chr01	11954571	.	C	CGAAAA,CTAAAAA,CAAAAAAAAAA	CGGTCAGCAAGCCTAGCATTTT	61.773	22	CTCTGCCTCTCTCACTCAAACT	59.438	22	175	CGGTCAGCAAGCCTAGCATTTT	61.773	22	TGCTTCTCTGCCTCTCTCACTC	61.465	22	180	CGGTCAGCAAGCCTAGCATTTT	61.773	22	TCTCTGCCTCTCTCACTCAAAC	59.439	22	176	CGGTCAGCAAGCCTAGCATTTT	61.773	22	CTGCTTCTCTGCCTCTCTCACT	61.468	22	181	CGGTCAGCAAGCCTAGCATTTT	61.773	22	TCTGCCTCTCTCACTCAAACTC	59.439	22	174
Chr01	11978878	.	T	TTTCTAGA	ACTGGGGATGTGTATGGGAAAG	59.758	22	CTGCTGTAAAACCATTGCTCTT	57.49	22	168	ACTGGGGATGTGTATGGGAAAG	59.758	22	ACATCCTGCTGTAAAACCATTG	57.211	22	173	ACTGGGGATGTGTATGGGAAAG	59.758	22	CATCCTGCTGTAAAACCATTGC	58.485	22	172	CTGGGGATGTGTATGGGAAAGG	60.423	22	CTGCTGTAAAACCATTGCTCTT	57.49	22	167	TGGGGATGTGTATGGGAAAGGA	60.837	22	CTGCTGTAAAACCATTGCTCTT	57.49	22	166
Chr01	11992241	.	T	TA,TAA	GGCAGACAGACACAAGGTAATA	57.798	22	TGATTTCATGGCACTCAGAATA	55.511	22	190	GGCAGACAGACACAAGGTAATA	57.798	22	TTGATTTCATGGCACTCAGAAT	56.315	22	191	TGGCAGACAGACACAAGGTAAT	59.628	22	TGATTTCATGGCACTCAGAATA	55.511	22	191	TGGCAGACAGACACAAGGTAAT	59.628	22	TTGATTTCATGGCACTCAGAAT	56.315	22	192	GGCAGACAGACACAAGGTAATA	57.798	22	TTTCATGGCACTCAGAATAAGC	57.029	22	187
Chr01	12040272	.	CGGGGGG	C	GGGGACACTGGTGAAATTTTC	57.339	21	TCTGGGAGGATAGGGAGTAGTG	59.553	22	235	GGGGACACTGGTGAAATTTTC	57.339	21	TTCTGGGAGGATAGGGAGTAGT	58.86	22	236	GGGGACACTGGTGAAATTTT	56.114	20	TCTGGGAGGATAGGGAGTAGTG	59.553	22	235	GGGGACACTGGTGAAATTTTC	57.339	21	TCTGGGAGGATAGGGAGTAGT	58.197	21	235	GGGGACACTGGTGAAATTTTC	57.339	21	CTGGGAGGATAGGGAGTAGTG	58.117	21	234
Chr01	12311654	.	G	GGGTAC	AGGTTGTGTGGATCAGCAAAGA	60.159	22	AACAGAAGCCCCAAAACAGGTG	61.539	22	221	AGGTTGTGTGGATCAGCAAAGA	60.159	22	ACAGAAGCCCCAAAACAGGTG	61.029	21	220	AGGTTGTGTGGATCAGCAAAGA	60.159	22	AAACAGAAGCCCCAAAACAGGT	60.892	22	222	CAGGTTGTGTGGATCAGCAAAG	60.031	22	AACAGAAGCCCCAAAACAGGTG	61.539	22	222	AGGTTGTGTGGATCAGCAAAGA	60.159	22	AACAGAAGCCCCAAAACAGGT	60.343	21	221
Chr01	12397880	.	T	TGAAAAAA	GGGCAATAAACCTGTGTGAATA	56.67	22	AGGGTATACTGAAGGAGCAAAT	56.587	22	243	GGGCAATAAACCTGTGTGAATA	56.67	22	GGGTATACTGAAGGAGCAAATC	56.3	22	242	GGGCAATAAACCTGTGTGAAT	56.762	21	AGGGTATACTGAAGGAGCAAAT	56.587	22	243	GGGCAATAAACCTGTGTGAAT	56.762	21	GGGTATACTGAAGGAGCAAATC	56.3	22	242	GGGCAATAAACCTGTGTGAATA	56.67	22	GGTATACTGAAGGAGCAAATCA	55.609	22	241
Chr01	12775559	.	G	GA,GAGCCATTACTACCAGGCCAT,GAGCCATTACTACCA	GCTGTCCTAGAGCCTCATGA	58.592	20	TGTTCTCGCTCTCTCTCACTAT	58.12	22	173	GCTGTCCTAGAGCCTCATGA	58.592	20	GTTCTCGCTCTCTCTCACTATA	56.32	22	172	CCAATCGGTTCGTCAATAAATT	55.439	22	TTCTCGCTCTCTCTCACTATAT	55.391	22	209	GCTGTCCTAGAGCCTCATGA	58.592	20	TTCTCGCTCTCTCTCACTATAT	55.391	22	171	CCAATCGGTTCGTCAATAAATT	55.439	22	GTTCTCGCTCTCTCTCACTATA	56.32	22	210
Chr01	12799895	.	T	TCGGGACAGGTGGCG,TCGGGACAGGTGGCGGCTTTAG	TGCCTTACGTCTGAGCCCTTTA	61.412	22	AGCAGGTTGGTCTTCAGGTGAG	62.197	22	202	TGCCTTACGTCTGAGCCCTTTA	61.412	22	AGTTGGGAAAGCAGGGTGGTCC	64.741	22	228	GCCTTACGTCTGAGCCCTTTAG	60.739	22	AGCAGGTTGGTCTTCAGGTGAG	62.197	22	201	TGCCTTACGTCTGAGCCCTTTA	61.412	22	AGTTGGGAAAGCAGGGTGGTC	62.557	21	228	GCCTTACGTCTGAGCCCTTTAG	60.739	22	AGTTGGGAAAGCAGGGTGGTCC	64.741	22	227
Chr01	12810401	.	A	AGTTAGTTGTTGTTGTTGTAGTGTGCAAG,AGTTAGTTGTTGTTGTTGTAGTGTGTAAG	GCTGATAGGGTATGGACATTGT	57.642	22	ATAGTGTTTGTGTGTGTGCATA	56.291	22	209	GCTGATAGGGTATGGACATTGT	57.642	22	AGATGAGAGAGAGAGAGAGGTA	56.044	22	242	CTGCTGATAGGGTATGGACATT	57.369	22	ATAGTGTTTGTGTGTGTGCATA	56.291	22	211	TGCTGATAGGGTATGGACATTG	57.644	22	ATAGTGTTTGTGTGTGTGCATA	56.291	22	210	TCTGCTGATAGGGTATGGACAT	58.138	22	ATAGTGTTTGTGTGTGTGCATA	56.291	22	212
Chr01	12851828	.	CATATATAT	C,CAT,CATAT,CATATAT,CATATATATAT	ACAGGGCAAGGTTTTAACTAGA	57.283	22	GCCAAGCCATCAGTCCCTTTT	61.168	21	241	AGATACAGGGCAAGGTTTTAAC	56.328	22	GCCAAGCCATCAGTCCCTTTT	61.168	21	245	CAGGGCAAGGTTTTAACTAGAA	56.265	22	GCCAAGCCATCAGTCCCTTTT	61.168	21	240	TCTAGATACAGGGCAAGGTTTT	56.801	22	GCCAAGCCATCAGTCCCTTTT	61.168	21	248	GATACAGGGCAAGGTTTTAACT	56.328	22	GCCAAGCCATCAGTCCCTTTT	61.168	21	244
Chr01	12852935	.	T	TCTATTA	ACATGGGGTCTATTACAGTTGT	56.801	22	CATGGCTGTGCAAGGTCTAGAA	60.616	22	189	ACATGGGGTCTATTACAGTTGT	56.801	22	TCATGGCTGTGCAAGGTCTAGA	61.417	22	190	ACATGGGGTCTATTACAGTTGT	56.801	22	ACTCATGGCTGTGCAAGGTCTA	61.681	22	192	ACATGGGGTCTATTACAGTTGT	56.801	22	CTCATGGCTGTGCAAGGTCTAG	60.999	22	191	ACATGGGGTCTATTACAGTTGT	56.801	22	ATGGCTGTGCAAGGTCTAGAA	59.37	21	188
Chr01	12854954	.	ACTATTG	A	AAGGGGCTCATAGGAAGTAATA	55.743	22	CATTTAATCCTTTCCACGACAA	55.012	22	236	TCAAGGGGCTCATAGGAAGTAA	58.269	22	CATTTAATCCTTTCCACGACAA	55.012	22	238	CAAGGGGCTCATAGGAAGTAAT	57.286	22	CATTTAATCCTTTCCACGACAA	55.012	22	237	ATCAAGGGGCTCATAGGAAGTA	58.058	22	CATTTAATCCTTTCCACGACAA	55.012	22	239	TCAAGGGGCTCATAGGAAGTA	57.585	21	CATTTAATCCTTTCCACGACAA	55.012	22	238
Chr01	12883941	.	GT	G,GTT,GTTT	GGGGCATCACTTCCCTTGA	59.309	19	TGTCAGGTCAAACAGATTACAT	55.38	22	250	GGGGCATCACTTCCCTTGA	59.309	19	ACTGAACAAGATATGGGGTGTA	56.531	22	154	GGGGCATCACTTCCCTTGA	59.309	19	CTGAACAAGATATGGGGTGTAA	55.519	22	153	GGGGCATCACTTCCCTTGA	59.309	19	ATAACAAACACTCAGCAGGAAC	56.9	22	186	GGGGCATCACTTCCCTTGA	59.309	19	GGGGTGTAATGTAAATGGAAAG	55.043	22	140
Chr01	12884536	.	C	CGAAAAAAAAAA	CCTATGCAGACAGGGAAGTATT	57.304	22	GCGCCCCTCCCTACATCAG	62.17	19	183	CCTATGCAGACAGGGAAGTATT	57.304	22	GCGCCCCTCCCTACATCA	61.161	18	183	CCTATGCAGACAGGGAAGTATT	57.304	22	CAGTCCCTGGCCACTATATG	57.153	20	167	CCTATGCAGACAGGGAAGTATT	57.304	22	GTCACTACAACCGCAACCGTTT	61.88	22	122	CCTATGCAGACAGGGAAGTATT	57.304	22	CAGTCCCTGGCCACTATAT	55.526	19	167
Chr01	12884539	.	T	TGAAAAAAAA	CCTATGCAGACAGGGAAGTATT	57.304	22	GCGCCCCTCCCTACATCAG	62.17	19	183	CCTATGCAGACAGGGAAGTATT	57.304	22	GCGCCCCTCCCTACATCA	61.161	18	183	CCTATGCAGACAGGGAAGTATT	57.304	22	CAGTCCCTGGCCACTATATG	57.153	20	167	CCTATGCAGACAGGGAAGTATT	57.304	22	GTCACTACAACCGCAACCGTTT	61.88	22	122	CCTATGCAGACAGGGAAGTATT	57.304	22	CAGTCCCTGGCCACTATAT	55.526	19	167
Chr01	12962517	.	T	TGTTTGTCAGCGGCTTGC,TGTTTGTCAGCGGCTTG	ACACCACGCCAGAAGAAGAGGT	63.848	22	CCACCGCCGACACCTTGT	62.619	18	225	TGTAAACACCACGCCAGAAGAA	60.42	22	CCACCGCCGACACCTTGT	62.619	18	230	AAACACCACGCCAGAAGAAGAG	61.065	22	CCACCGCCGACACCTTGT	62.619	18	227	AACACCACGCCAGAAGAAGAGG	62.76	22	CCACCGCCGACACCTTGT	62.619	18	226	TCTGTAAACACCACGCCAGAAG	60.805	22	CCACCGCCGACACCTTGT	62.619	18	232
Chr01	13027227	.	C	CGAAAAA,CCAA,CGAAAA	TGTTAGCTTGGGAGACGTATTT	57.453	22	TCATGGGCTACTACGGCATATA	58.296	22	178	ACAACATGGGGTCAAAGGTTAA	58.083	22	TCATGGGCTACTACGGCATATA	58.296	22	227	TTGGACAACATGGGGTCAAAGG	61.019	22	TCATGGGCTACTACGGCATATA	58.296	22	231	CCTTTGGACAACATGGGGTCAA	61.019	22	TCATGGGCTACTACGGCATATA	58.296	22	234	CAACATGGGGTCAAAGGTTAAG	57.48	22	TCATGGGCTACTACGGCATATA	58.296	22	226
Chr01	13043102	.	A	ACCCGCACC	GTGAGCCAGCCAGTGTTTTACA	61.327	22	TGCCCCTTACCCCTCCTGAGTA	64.043	22	247	GTGAGCCAGCCAGTGTTTTACA	61.327	22	GCCCCTTACCCCTCCTGAGTAC	63.541	22	246	TGAGCCAGCCAGTGTTTTACAA	60.685	22	TGCCCCTTACCCCTCCTGAGTA	64.043	22	246	GTGAGCCAGCCAGTGTTTTAC	59.733	21	TGCCCCTTACCCCTCCTGAGTA	64.043	22	247	GTGAGCCAGCCAGTGTTTTACA	61.327	22	GCCCCTTACCCCTCCTGAGTA	62.46	21	246
Chr01	13159587	.	T	TGGGAGAAGTTGCC	TCCCTCCTGTCACCAAGGAAAC	61.885	22	TCCATGTTCATTGCTGTGTAAC	57.235	22	181	CCCTCCTGTCACCAAGGAAACA	62.148	22	TCCATGTTCATTGCTGTGTAAC	57.235	22	180	ATCCACACCCAGCTTCCTCATC	62.08	22	TCCATGTTCATTGCTGTGTAAC	57.235	22	201	TCCACACCCAGCTTCCTCATC	61.793	21	TCCATGTTCATTGCTGTGTAAC	57.235	22	200	ATCCACACCCAGCTTCCTCAT	61.189	21	TCCATGTTCATTGCTGTGTAAC	57.235	22	201
Chr01	13159588	.	G	GGGAGAAGTTGC	TCCCTCCTGTCACCAAGGAAAC	61.885	22	TCCATGTTCATTGCTGTGTAAC	57.235	22	181	CCCTCCTGTCACCAAGGAAACA	62.148	22	TCCATGTTCATTGCTGTGTAAC	57.235	22	180	ATCCACACCCAGCTTCCTCATC	62.08	22	TCCATGTTCATTGCTGTGTAAC	57.235	22	201	TCCACACCCAGCTTCCTCATC	61.793	21	TCCATGTTCATTGCTGTGTAAC	57.235	22	200	ATCCACACCCAGCTTCCTCAT	61.189	21	TCCATGTTCATTGCTGTGTAAC	57.235	22	201
Chr01	13194559	.	G	GGTT,GGT	ACCAAAGTCCACTCGGCTATG	60.066	21	ACAGAACACAAGGGTATAACTC	55.479	22	217	ACCAAAGTCCACTCGGCTATG	60.066	21	ACACAAGGGTATAACTCAGATG	55.267	22	212	CCAAAGTCCACTCGGCTATGA	59.793	21	ACAGAACACAAGGGTATAACTC	55.479	22	216	CCAAAGTCCACTCGGCTATGA	59.793	21	ACACAAGGGTATAACTCAGATG	55.267	22	211	GGCAACAGTCAGCATCACATTT	60.03	22	ACACAAGGGTATAACTCAGATG	55.267	22	250
Chr01	13194562	.	T	TTGGTGGGA	ACCAAAGTCCACTCGGCTATG	60.066	21	ACAGAACACAAGGGTATAACTC	55.479	22	217	ACCAAAGTCCACTCGGCTATG	60.066	21	ACACAAGGGTATAACTCAGATG	55.267	22	212	CCAAAGTCCACTCGGCTATGA	59.793	21	ACAGAACACAAGGGTATAACTC	55.479	22	216	CCAAAGTCCACTCGGCTATGA	59.793	21	ACACAAGGGTATAACTCAGATG	55.267	22	211	GGCAACAGTCAGCATCACATTT	60.03	22	ACACAAGGGTATAACTCAGATG	55.267	22	250
Chr01	13212375	.	G	GATCTT	TCATCATGCAGGGTCGCATCAC	63.256	22	ACATGCAGGCTCAGGTCAAACA	62.727	22	249	CTCATCATGCAGGGTCGCATCA	63.006	22	ACATGCAGGCTCAGGTCAAACA	62.727	22	250	TCATGCAGGGTCGCATCACCAA	64.806	22	ACATGCAGGCTCAGGTCAAACA	62.727	22	246	CATGCAGGGTCGCATCACCAAG	64.311	22	ACATGCAGGCTCAGGTCAAACA	62.727	22	245	GCAGGGTCGCATCACCAAGG	63.761	20	ACATGCAGGCTCAGGTCAAACA	62.727	22	242
Chr01	13212377	.	T	TCCATGATTGAGG	TCATCATGCAGGGTCGCATCAC	63.256	22	ACATGCAGGCTCAGGTCAAACA	62.727	22	249	CTCATCATGCAGGGTCGCATCA	63.006	22	ACATGCAGGCTCAGGTCAAACA	62.727	22	250	TCATGCAGGGTCGCATCACCAA	64.806	22	ACATGCAGGCTCAGGTCAAACA	62.727	22	246	CATGCAGGGTCGCATCACCAAG	64.311	22	ACATGCAGGCTCAGGTCAAACA	62.727	22	245	GCAGGGTCGCATCACCAAGG	63.761	20	ACATGCAGGCTCAGGTCAAACA	62.727	22	242
Chr01	13222665	.	T	TGCAAA	ACACAGCAGCCCAGGAACACTT	64.655	22	GGGACATTACACAGCAGCCCTA	62.071	22	122	ACACACAGCAGCCCAGGAACA	64.551	21	GGGACATTACACAGCAGCCCTA	62.071	22	124	ACACAGCAGCCCAGGAACACTT	64.655	22	GCTACATGGGCGACTACACTAA	59.9	22	242	ACAAGGCCAAGGAGCTGGAGAA	63.899	22	GGGACATTACACAGCAGCCCTA	62.071	22	200	CACAGCAGCCCAGGAACACTTC	63.894	22	GGGACATTACACAGCAGCCCTA	62.071	22	121
Chr01	13275022	.	A	ACC,ACCC	GCTCAGCTTGGCCACTACTA	59.463	20	AGCAATACACCACTTTGTTGAC	57.432	22	195	GCTCAGCTTGGCCACTACTA	59.463	20	TCCACACTTTCATAGCAATACA	55.457	22	208	GCTCAGCTTGGCCACTACTA	59.463	20	GCAATACACCACTTTGTTGACA	57.7	22	194	GCTCAGCTTGGCCACTACTA	59.463	20	TCATAGCAATACACCACTTTGT	55.723	22	199	GCTCAGCTTGGCCACTACT	59.702	19	AGCAATACACCACTTTGTTGAC	57.432	22	195
Chr01	13276719	.	AGGGTTTCTT	A	ACCTATCCCCATACGAGTATTG	56.572	22	TGAACAGAGTGCATGCCTAAAT	58.311	22	200	CCCGTACACACAGCACAGATAG	60.735	22	GCGGTTTTAATTTCGCGATAT	55.756	21	204	ACCTATCCCCATACGAGTATTG	56.572	22	CTGAACAGAGTGCATGCCTAAA	58.923	22	201	TCCCAATATCTGCATGGATGTA	56.73	22	TGAACAGAGTGCATGCCTAAAT	58.311	22	250	GCCCGTACACACAGCACAGATA	62.608	22	CGCGATATTTGCGAATGGGAA	59.737	21	192
Chr01	13455035	.	A	AACATTC	CCCAAATAAGCTGCCACAAAAT	58.058	22	ACACACATCATACAAGCAACAA	56.82	22	152	ACCCAAATAAGCTGCCACAAAA	59.297	22	ACACACATCATACAAGCAACAA	56.82	22	153	CCCAAATAAGCTGCCACAAAAT	58.058	22	AACACACATCATACAAGCAACA	56.82	22	153	CCCAAATAAGCTGCCACAAAAT	58.058	22	CACACATCATACAAGCAACAAA	55.83	22	151	AACCCAAATAAGCTGCCACAAA	59.297	22	ACACACATCATACAAGCAACAA	56.82	22	154
Chr01	13477421	.	C	CGTTTATTCAGTCTGGTTTGATGGG
Chr01	13506848	.	GGT	GAAAGT,G	TGCGGGCACATCAGTTCATTTG	62.281	22	TTTGACAGCACACATGATCACA	58.787	22	195	TGCGGGCACATCAGTTCATTTG	62.281	22	TTTTGACAGCACACATGATCAC	57.772	22	196	TTGCGGGCACATCAGTTCATTT	61.659	22	TGATTTTGACAGCACACATGAT	56.877	22	200	ACAGGGCATCTTCTTGAAGTCA	59.627	22	CGGACGATGGACCATGACTTTA	60.159	22	228	TTGCGGGCACATCAGTTCATTT	61.659	22	TTTGACAGCACACATGATCACA	58.787	22	196
Chr01	13715784	.	T	TAAAAA	CATGTATATCCACCACCGTCAT	57.728	22	ACTGAGAAGCTGGGTTGTATCT	58.823	22	220	ATGTATATCCACCACCGTCATG	57.728	22	ACTGAGAAGCTGGGTTGTATCT	58.823	22	219	TGTATATCCACCACCGTCATG	57.256	21	ACTGAGAAGCTGGGTTGTATCT	58.823	22	218	CATGTATATCCACCACCGTCAT	57.728	22	GCAACTGAGAAGCTGGGTTGTA	60.81	22	223	ATGTATATCCACCACCGTCATG	57.728	22	GCAACTGAGAAGCTGGGTTGTA	60.81	22	222
Chr01	13742516	.	C	CCTGGAG	TCCAAACAACACTCGGAACAGA	60.093	22	TGTTACCAGGGCACAAATCATA	57.691	22	212	CATCCAAACAACACTCGGAACA	59.384	22	TGTTACCAGGGCACAAATCATA	57.691	22	214	TCCAAACAACACTCGGAACAGA	60.093	22	ACAGGATGTGGTTGTCTGTTAC	58.26	22	228	CATCCAAACAACACTCGGAACA	59.384	22	ACAGGATGTGGTTGTCTGTTAC	58.26	22	230	ATCCAAACAACACTCGGAACAG	59.122	22	TGTTACCAGGGCACAAATCATA	57.691	22	213
Chr01	13769573	.	G	GCTTGAGGATGACCACACGCT	AGGTGGATGTGTTGCGGGAGAA	64.189	22	ACCACTGATGTAACTGCACAGA	59.631	22	207	GGTGGATGTGTTGCGGGAGAAG	63.696	22	ACCACTGATGTAACTGCACAGA	59.631	22	206	CGTTCGATGCCCCGGTTGAG	63.771	20	ACCACTGATGTAACTGCACAGA	59.631	22	174	GGTGGATGTGTTGCGGGAGAA	62.925	21	ACCACTGATGTAACTGCACAGA	59.631	22	206	GGTGGATGTGTTGCGGGAGAAG	63.696	22	CTGCATCACCAGTTTACAACCA	59.116	22	224
Chr01	13769577	.	T	TGACCAC	AGGTGGATGTGTTGCGGGAGAA	64.189	22	TCAGGGCTATAGTGCGACTTGT	61.211	22	118	AGGTGGATGTGTTGCGGGAGAA	64.189	22	CAGGGCTATAGTGCGACTTGTT	60.419	22	117	GGTGGATGTGTTGCGGGAGAAG	63.696	22	TCAGGGCTATAGTGCGACTTGT	61.211	22	117	GGTGGATGTGTTGCGGGAGAAG	63.696	22	CAGGGCTATAGTGCGACTTGTT	60.419	22	116	AGGTGGATGTGTTGCGGGAGAA	64.189	22	AGGGCTATAGTGCGACTTGTTT	59.764	22	116
Chr01	13810854	.	C	CGAAAAAA	GAGCCAGTCCACACAATTTCAA	59.377	22	TGCAGCTTGTAAAATGGGTTAT	56.577	22	247	AGCCAGTCCACACAATTTCAAA	58.97	22	TGCAGCTTGTAAAATGGGTTAT	56.577	22	246	GAGCCAGTCCACACAATTTCAA	59.377	22	GCAGCTTGTAAAATGGGTTATG	56.286	22	246	GAGCCAGTCCACACAATTTCA	58.77	21	TGCAGCTTGTAAAATGGGTTAT	56.577	22	247	AGCCAGTCCACACAATTTCAAA	58.97	22	GCAGCTTGTAAAATGGGTTATG	56.286	22	245
Chr01	13824786	.	TGACAGACAGATG	T	AGTGACAGAGAGGAGCCAGACA	62.487	22	ACCTTGGTTGGGATTGGTTAAG	58.494	22	204	TGACAGAGAGGAGCCAGACACT	62.487	22	ACCTTGGTTGGGATTGGTTAAG	58.494	22	202	TGGAGGGACAGACAGAGTGACA	62.426	22	ACCTTGGTTGGGATTGGTTAAG	58.494	22	219	GGGACAGACAGAGTGACAGAGA	60.816	22	ACCTTGGTTGGGATTGGTTAAG	58.494	22	215	GTGACAGAGAGGAGCCAGACAC	62.29	22	ACCTTGGTTGGGATTGGTTAAG	58.494	22	203
Chr01	13828771	.	GGACGGACA	G	GCCACATCTACGGACGGACAGA	64.024	22	AGGGTTTCTTGCCAGTTTTCAC	59.569	22	250	AAGACCCAGTTTTCGGCTTAGT	59.894	22	AGCTATAGTCGTGGTCCATTGT	58.968	22	164	AGACCCAGTTTTCGGCTTAGTA	59.098	22	AGCTATAGTCGTGGTCCATTGT	58.968	22	163	GCCACATCTACGGACGGACAGA	64.024	22	GGGTTTCTTGCCAGTTTTCACT	59.569	22	249	TGCCACATCTACGGACGGACAG	64.277	22	GGGTTTCTTGCCAGTTTTCACT	59.569	22	250
Chr01	13828781	.	ACGGACGGACGGC	A	GCCACATCTACGGACGGACAGA	64.024	22	AGGGTTTCTTGCCAGTTTTCAC	59.569	22	250	AAGACCCAGTTTTCGGCTTAGT	59.894	22	AGCTATAGTCGTGGTCCATTGT	58.968	22	164	AGACCCAGTTTTCGGCTTAGTA	59.098	22	AGCTATAGTCGTGGTCCATTGT	58.968	22	163	GCCACATCTACGGACGGACAGA	64.024	22	GGGTTTCTTGCCAGTTTTCACT	59.569	22	249	TGCCACATCTACGGACGGACAG	64.277	22	GGGTTTCTTGCCAGTTTTCACT	59.569	22	250
Chr01	13851012	.	T	TTATTGATATGTCCAGAGTGTTGG	ACTGTCAACCCGCTCGTCTGG	64.636	21	GAGCTCCGCCAATTCGCAGTG	64.472	21	203	CCGTGCGGGCCATCTAAAT	60.526	19	GAGCTCCGCCAATTCGCAGTG	64.472	21	163	CCGTGCGGGCCATCTAAAT	60.526	19	AGCTCCGCCAATTCGCAGTG	63.739	20	162	ACTGTCAACCCGCTCGTCTGG	64.636	21	AGCTCCGCCAATTCGCAGTG	63.739	20	202	CCGTGCGGGCCATCTAAAT	60.526	19	GGCTGCCCACCCTTTCCAG	63.245	19	134
Chr01	13851013	.	A	ATTGATATGTCCAGAGTGTT	ACTGTCAACCCGCTCGTCTGG	64.636	21	GAGCTCCGCCAATTCGCAGTG	64.472	21	203	CCGTGCGGGCCATCTAAAT	60.526	19	GAGCTCCGCCAATTCGCAGTG	64.472	21	163	CCGTGCGGGCCATCTAAAT	60.526	19	AGCTCCGCCAATTCGCAGTG	63.739	20	162	ACTGTCAACCCGCTCGTCTGG	64.636	21	AGCTCCGCCAATTCGCAGTG	63.739	20	202	CCGTGCGGGCCATCTAAAT	60.526	19	GGCTGCCCACCCTTTCCAG	63.245	19	134
Chr01	13881540	.	GATATATATATATATATATATATATATATAAATATATATATATATATATATATATATAT	GAT,G	GGAGTCTGCATCAAGGACTTAT	57.586	22	TGGTGTGTGCAAATACGATATA	55.633	22	170	GGAGTCTGCATCAAGGACTTAT	57.586	22	CTGGTGTGTGCAAATACGATAT	56.857	22	171	AGGAGTCTGCATCAAGGACTTA	58.555	22	TGGTGTGTGCAAATACGATATA	55.633	22	171	AGGAGTCTGCATCAAGGACTTA	58.555	22	CTGGTGTGTGCAAATACGATAT	56.857	22	172	GGAGTCTGCATCAAGGACTTAT	57.586	22	ACAATTTCTGGTGTGTGCAAAT	57.595	22	178
Chr01	13881830	.	ATT	AT,A,ATTT	ACTCAGTGCCTTTGTTGTAAAA	56.67	22	TCTGCGTGGGTATGAACATTTT	58.583	22	180	CGTATTTGCACACACCAGAAAT	57.841	22	AAACTGAGCTGGGTAGGCAAAA	60.424	22	246	GCACACACCAGAAATTGTCCAT	59.703	22	AAACTGAGCTGGGTAGGCAAAA	60.424	22	239	CGTATTTGCACACACCAGAAAT	57.841	22	AACTGAGCTGGGTAGGCAAAA	59.855	21	245	GCACACACCAGAAATTGTCCAT	59.703	22	AACTGAGCTGGGTAGGCAAAA	59.855	21	238
Chr01	13898196	.	TGGTGCTAAA	T	ACAACAACCCTTTCGTCAAGTT	58.914	22	AGCAAACACCTGGGTTCATATC	58.644	22	237	ACAACAACCCTTTCGTCAAGTT	58.914	22	CAGCAAACACCTGGGTTCATAT	58.908	22	238	ACAACAACCCTTTCGTCAAGTT	58.914	22	TCAGCAAACACCTGGGTTCATA	59.893	22	239	ACAACCCTTTCGTCAAGTTAGA	57.589	22	AGCAAACACCTGGGTTCATATC	58.644	22	234	ACAACCCTTTCGTCAAGTTAGA	57.589	22	CAGCAAACACCTGGGTTCATAT	58.908	22	235
Chr01	14294396	.	ATTGTTGTCTTT	A	GTCTTTGTAGCAGCTGGGTTAT	58.389	22	ACAAACAAGCACACGGGATATC	59.253	22	219	TCTTTGTAGCAGCTGGGTTATG	58.39	22	ACAAACAAGCACACGGGATATC	59.253	22	218	CTTTGTAGCAGCTGGGTTATGT	58.653	22	ACAAACAAGCACACGGGATATC	59.253	22	217	GTCTTTGTAGCAGCTGGGTTAT	58.389	22	ACAAACAAGCACACGGGATAT	58.21	21	219	TCTTTGTAGCAGCTGGGTTATG	58.39	22	ACAAACAAGCACACGGGATAT	58.21	21	218
Chr01	14686316	.	T	TTATATA,TTATATATATATATA	GACTTCTGTGGAGATGGTTCAT	57.786	22	AAGAGGCAGATCATTGATAAGG	55.653	22	160	TGACTTCTGTGGAGATGGTTCA	59.028	22	AAGAGGCAGATCATTGATAAGG	55.653	22	161	CTGTGGAGATGGTTCATGAAAA	56.611	22	AAGAGGCAGATCATTGATAAGG	55.653	22	155	GACTTCTGTGGAGATGGTTCAT	57.786	22	AGAGGCAGATCATTGATAAGGA	56.396	22	159	TCAAGCAGAGCATTTGATACAT	56.135	22	AAGAGGCAGATCATTGATAAGG	55.653	22	243
Chr01	14687226	.	A	AATCATGTCCTGCAAT	TGTAAGGAGAGTGGTGCAAGAT	59.094	22	TCCCGGGAAGATTCTGGAT	57.345	19	212	AAGGAGAGTGGTGCAAGATGTT	59.893	22	TCCCGGGAAGATTCTGGAT	57.345	19	209	GGAGAGTGGTGCAAGATGTTCT	60.29	22	TCCCGGGAAGATTCTGGAT	57.345	19	207	AGGAGAGTGGTGCAAGATGTT	59.298	21	TCCCGGGAAGATTCTGGAT	57.345	19	208	AGGAGAGTGGTGCAAGATGTTC	60.29	22	TCCCGGGAAGATTCTGGAT	57.345	19	208
Chr01	14689173	.	C	CGGAAAAAAAAAAAAA,CAAAAAAAA	GGTGTGCATCCTTGGGCAATAA	61.473	22	AGAAGTCATGGGGCATCTAAAT	57.197	22	169	GGTGTGCATCCTTGGGCAATAA	61.473	22	ACCTCATGTGTCCGTACTTTAG	57.548	22	135	GGTGTGCATCCTTGGGCAATAA	61.473	22	CCGTACTTTAGAGGTGCCTGTT	60.028	22	124	GTGTGCATCCTTGGGCAATAAA	59.767	22	AGAAGTCATGGGGCATCTAAAT	57.197	22	168	GGTGTGCATCCTTGGGCAATAA	61.473	22	CCTCATGTGTCCGTACTTTAGA	57.286	22	134
Chr01	14724632	.	GGTGATTTTTTTCTTATTCA	G	GACTGAACAGACTTGCAAAGC	58.008	21	GTAAGGCCAGGAGAGGGATTGT	61.493	22	148	GACTGAACAGACTTGCAAAGC	58.008	21	AGTAAGGCCAGGAGAGGGATTG	61.229	22	149	GACTGAACAGACTTGCAAAGC	58.008	21	CAGTAAGGCCAGGAGAGGGATT	61.229	22	150	GACTGAACAGACTTGCAAAGC	58.008	21	AAGGCCAGGAGAGGGATTGTT	61.124	21	146	GACTGAACAGACTTGCAAAGC	58.008	21	AAGGCCAGGAGAGGGATTGTTC	62.024	22	146
Chr01	15023218	.	AATTAGGGTCGC	A	GGGCACTACTCTGTTAGCTAGA	58.711	22	CCAAGAGTTCAGAGGTCAAACT	57.921	22	182	GGGCACTACTCTGTTAGCTAGA	58.711	22	ACCAAGAGTTCAGAGGTCAAAC	58.19	22	183	GGGCACTACTCTGTTAGCTAGA	58.711	22	TCATATCCTGCTCAGACCAAGA	58.353	22	198	GGGCACTACTCTGTTAGCTAGA	58.711	22	ACCAAGAGTTCAGAGGTCAAA	56.786	21	183	GGGCACTACTCTGTTAGCTAGA	58.711	22	CTCAGACCAAGAGTTCAGAGGT	59.103	22	188
Chr01	15027133	.	G	GAATACAAGCTGAAGCTGAGCCCA	AGCCAAGTTTACTCGCCAACCT	62.462	22	CCCCAGCAGGCTTGTCTTTGAT	63.124	22	240	AGCCAAGTTTACTCGCCAACCT	62.462	22	CCCCAGCAGGCTTGTCTTTGA	62.884	21	240	GAGCCAAGTTTACTCGCCAACC	62.013	22	CCCCAGCAGGCTTGTCTTTGAT	63.124	22	241	GCCAAGTTTACTCGCCAACCT	61.151	21	CCCCAGCAGGCTTGTCTTTGAT	63.124	22	239	GAGCCAAGTTTACTCGCCAACC	62.013	22	CCCCAGCAGGCTTGTCTTTGA	62.884	21	241
Chr01	15047786	.	A	AAAAAAAAAAC	TGTGTGCGACTTCAGGCTTTTA	60.744	22	CCTCTGGTGGCAAGAAGGTTAA	60.225	22	234	TGTGTGCGACTTCAGGCTTTTA	60.744	22	CCCTCTGGTGGCAAGAAGGTTA	61.952	22	235	TGTGTGCGACTTCAGGCTTTTA	60.744	22	GCCCTCTGGTGGCAAGAAGGT	64.696	21	236	TGTGTGCGACTTCAGGCTTTTA	60.744	22	CTCTGGTGGCAAGAAGGTTAAC	59.186	22	233	ATGTGTGCGACTTCAGGCTTTT	61.33	22	CCTCTGGTGGCAAGAAGGTTAA	60.225	22	235
Chr01	15056339	.	TTATCAC	T	TGACCCATACATATACGAACAG	55.181	22	TGGTATGCTGAAGTGTGGTAAC	58.329	22	230	ACACCACGCATGTAAAATTTTC	56.429	22	GGAGCAATATAACTGTGCTGAT	56.293	22	221	TGACCCATACATATACGAACAG	55.181	22	GGTATGCTGAAGTGTGGTAAC	56.624	21	229	TGACCCATACATATACGAACAG	55.181	22	ATGGTATGCTGAAGTGTGGTAA	57.432	22	231	TGACCCATACATATACGAACAG	55.181	22	CATGGTATGCTGAAGTGTGGTA	58.127	22	232
Chr01	15100845	.	GT	G,GTTT,GTTTT	GGTCACAAGGCCAGTACAGAAA	60.487	22	ACATTTCCAAGGGCATTTCATG	57.789	22	193	GCAGACAAAACACAGCGAGACA	61.877	22	ACATTTCCAAGGGCATTTCATG	57.789	22	222	AGCAGACAAAACACAGCGAGAC	61.627	22	ACATTTCCAAGGGCATTTCATG	57.789	22	223	TCACAAGGCCAGTACAGAAAGT	59.562	22	ACATTTCCAAGGGCATTTCATG	57.789	22	191	TGGTCACAAGGCCAGTACAGAA	61.552	22	ACATTTCCAAGGGCATTTCATG	57.789	22	194
Chr01	15118715	.	ATCAAAGTCC	A	TCCATCCCATATTCCAGTGATA	55.813	22	ACAATGGGCTGATCACTCTATA	56.405	22	218	CCATCCCATATTCCAGTGATAA	55.07	22	ACAATGGGCTGATCACTCTATA	56.405	22	217	TCCATCCCATATTCCAGTGATA	55.813	22	CAATGGGCTGATCACTCTATAG	55.843	22	217	CCATCCCATATTCCAGTGATAA	55.07	22	CAATGGGCTGATCACTCTATAG	55.843	22	216	TCTCATTTAAACGCAGGTGAAC	57.258	22	ACAATGGGCTGATCACTCTATA	56.405	22	186
Chr01	15134546	.	C	CTTCAGAT	GCCAGCGTCTTGTTCCTGTA	60.32	20	ACCGTCTGTTAGTTACCAAATT	55.666	22	201	CCAGCGTCTTGTTCCTGTACA	60.27	21	ACCGTCTGTTAGTTACCAAATT	55.666	22	200	GTCCACTGAGTCCTCCATGTT	59.374	21	ACCGTCTGTTAGTTACCAAATT	55.666	22	243	GTCCACTGAGTCCTCCATGTTC	60.354	22	ACCGTCTGTTAGTTACCAAATT	55.666	22	243	CAGCGTCTTGTTCCTGTACAC	59.207	21	ACCGTCTGTTAGTTACCAAATT	55.666	22	199
Chr01	15134548	.	T	TATGGTGGA	GCCAGCGTCTTGTTCCTGTA	60.32	20	ACCGTCTGTTAGTTACCAAATT	55.666	22	201	CCAGCGTCTTGTTCCTGTACA	60.27	21	ACCGTCTGTTAGTTACCAAATT	55.666	22	200	GTCCACTGAGTCCTCCATGTT	59.374	21	ACCGTCTGTTAGTTACCAAATT	55.666	22	243	GTCCACTGAGTCCTCCATGTTC	60.354	22	ACCGTCTGTTAGTTACCAAATT	55.666	22	243	CAGCGTCTTGTTCCTGTACAC	59.207	21	ACCGTCTGTTAGTTACCAAATT	55.666	22	199
Chr01	15315396	.	T	TCAAAAAA	TTCTCAGCAGCAGGGACAACAG	62.765	22	TCATTCACAAGGCTGGGTTAAC	58.846	22	204	TTCTCAGCAGCAGGGACAACAG	62.765	22	CCTCATTCACAAGGCTGGGTTA	60.291	22	206	TTCTCAGCAGCAGGGACAACAG	62.765	22	CTCATTCACAAGGCTGGGTTAA	58.579	22	205	TCTCAGCAGCAGGGACAACAG	62.316	21	TCATTCACAAGGCTGGGTTAAC	58.846	22	203	CTTCTCAGCAGCAGGGACAACA	62.765	22	TCATTCACAAGGCTGGGTTAAC	58.846	22	205
Chr01	15342912	.	TTTTGG	T	ACCCGTTTGATATCACATGCCA	60.357	22	ACAGCTTGCAGTCCAGCCTACC	64.796	22	248	ACCCGTTTGATATCACATGCCA	60.357	22	CAGCTTGCAGTCCAGCCTACCA	64.793	22	247	CGTTTGATATCACATGCCATGC	58.697	22	CAGCTTGCAGTCCAGCCTACC	63.305	21	244	AACCCGTTTGATATCACATGCC	59.312	22	CAGCTTGCAGTCCAGCCTACC	63.305	21	248	ACCCGTTTGATATCACATGCCA	60.357	22	CAGCTTGCAGTCCAGCCTACC	63.305	21	247
Chr01	15342920	.	CTTGTGCTTTGATCTGTATTAATTAG	C	ACCCGTTTGATATCACATGCCA	60.357	22	ACAGCTTGCAGTCCAGCCTACC	64.796	22	248	ACCCGTTTGATATCACATGCCA	60.357	22	CAGCTTGCAGTCCAGCCTACCA	64.793	22	247	CGTTTGATATCACATGCCATGC	58.697	22	CAGCTTGCAGTCCAGCCTACC	63.305	21	244	AACCCGTTTGATATCACATGCC	59.312	22	CAGCTTGCAGTCCAGCCTACC	63.305	21	248	ACCCGTTTGATATCACATGCCA	60.357	22	CAGCTTGCAGTCCAGCCTACC	63.305	21	247
Chr01	15440047	.	C	CCAACTATG	GGTGTTCTGCTCAGGTGTTAAT	58.588	22	TGTTCCCAGAAACCCCTACTC	59.017	21	214	GGTGTTCTGCTCAGGTGTTAAT	58.588	22	TGTTCCCAGAAACCCCTACTCA	60.698	22	214	TGGTGTTCTGCTCAGGTGTTAA	59.828	22	TGTTCCCAGAAACCCCTACTC	59.017	21	215	TGGTGTTCTGCTCAGGTGTTAA	59.828	22	TCCCAGAAACCCCTACTCAAAG	59.357	22	212	CCTCAGGTGGTGTGACAAAAGA	60.421	22	TGTTCCCAGAAACCCCTACTC	59.017	21	248
Chr01	15469565	.	G	GGAAAAAAAA	TGCTAGTTATGCCAATGATGTA	55.317	22	GCACAAGTTCATCGGTCCTATG	59.391	22	219	ATGCTAGTTATGCCAATGATGT	55.907	22	GGCACAAGTTCATCGGTCCTAT	60.42	22	221	ATGCTAGTTATGCCAATGATGT	55.907	22	GCACAAGTTCATCGGTCCTATG	59.391	22	220	TGCTAGTTATGCCAATGATGTA	55.317	22	GTTCATCGGTCCTATGGCTAGA	59.108	22	213	TGCTAGTTATGCCAATGATGTA	55.317	22	GGCACAAGTTCATCGGTCCTA	60.066	21	220
Chr01	15512692	.	G	GAAGAAGATCAGTT,GAAGAAGA	CTCAGGGCTTCGTCAACTTCTT	60.549	22	TCCCATTATCGCTCATGTAAAC	56.311	22	211	TCAGGGCTTCGTCAACTTCTT	59.584	21	CAAAGCGAAATACCGAGTAGAT	56.354	22	146	TCAGGGCTTCGTCAACTTCTTC	60.548	22	CAAAGCGAAATACCGAGTAGAT	56.354	22	146	CTCAGGGCTTCGTCAACTTCTT	60.549	22	ACAATCCCATTATCGCTCATGT	57.909	22	215	TCAGGGCTTCGTCAACTTCTT	59.584	21	TCCCATTATCGCTCATGTAAAC	56.311	22	210
Chr01	15549909	.	TAATGG	T	GCCCCAGCCGACTCAATCA	62.33	19	GCTGTCATGCATGGTCCAAAA	59.727	21	242	GCCCCAGCCGACTCAATCAGA	64.5	21	GCTGTCATGCATGGTCCAAAA	59.727	21	242	GCCCCAGCCGACTCAATCAG	63.211	20	GCTGTCATGCATGGTCCAAAA	59.727	21	242	CCCCAGCCGACTCAATCAGACA	64.276	22	GCTGTCATGCATGGTCCAAAA	59.727	21	241	GCCCCAGCCGACTCAATC	60.515	18	GCTGTCATGCATGGTCCAAAA	59.727	21	242
Chr01	15572707	.	G	GACCAT,GACCATGTGATATCAGC	AGCATCTCTGTGTCGTTACTG	57.777	21	TGGAACCGATCTGTCAACTTAT	57.181	22	206	AGCATCTCTGTGTCGTTACT	56.303	20	TGGAACCGATCTGTCAACTTAT	57.181	22	206	AGCATCTCTGTGTCGTTACTG	57.777	21	GGAACCGATCTGTCAACTTATA	55.381	22	205	GCATCTCTGTGTCGTTACTGGA	60.095	22	TGGAACCGATCTGTCAACTTAT	57.181	22	205	AGCATCTCTGTGTCGTTACT	56.303	20	GGAACCGATCTGTCAACTTATA	55.381	22	205
Chr01	15588556	.	T	TGCTGAGGCTTTGCTCTGCTGTG	GCAGAAGTTTGACCACCACCAT	61.337	22	ACTCTGTGCTGGCCTGGTTTAC	62.775	22	179	GCAGAAGTTTGACCACCACCAT	61.337	22	AACTCTGTGCTGGCCTGGTTTA	62.148	22	180	GCAGAAGTTTGACCACCACCAT	61.337	22	ACTCTGTGCTGGCCTGGTTTA	61.662	21	179	AGAAGTTTGACCACCACCATCA	59.825	22	ACTCTGTGCTGGCCTGGTTTAC	62.775	22	177	TGCTGGCAGAAGTTTGACCACC	63.544	22	ACTCTGTGCTGGCCTGGTTTAC	62.775	22	184
Chr01	15612889	.	C	CGAAAAA	TGCATTGTAGTGTTGTCATCAA	56.557	22	ACACGTATAGCAGCGAGAATAT	57.232	22	189	AGTGCATTGTAGTGTTGTCATC	56.984	22	ACACGTATAGCAGCGAGAATAT	57.232	22	191	GTGCATTGTAGTGTTGTCATCA	57.252	22	ACACGTATAGCAGCGAGAATAT	57.232	22	190	TGCATTGTAGTGTTGTCATCAA	56.557	22	CACACGTATAGCAGCGAGAATA	58.115	22	190	TGCATTGTAGTGTTGTCATCAA	56.557	22	ACACACGTATAGCAGCGAGAAT	59.901	22	191
Chr01	15733615	.	G	GGAACATGGACGCATGACGCGTT,GGAACATGGACGCATGACGCGTTT	AGTGCAGTTTGTGGCCGATTTA	61.073	22	TCTTCAGAAGCGCCACCATGTG	63.381	22	231	AGTGCAGTTTGTGGCCGATTTA	61.073	22	TTCTTCAGAAGCGCCACCATGT	62.774	22	232	AGTGCAGTTTGTGGCCGATTTA	61.073	22	CTTCAGAAGCGCCACCATGTG	62.13	21	230	AGTGCAGTTTGTGGCCGATTTA	61.073	22	TCTTCAGAAGCGCCACCATGT	62.324	21	231	AAGTGCAGTTTGTGGCCGATTT	61.854	22	TCTTCAGAAGCGCCACCATGTG	63.381	22	232
Chr01	15740496	.	GCTCTCTCTCTCTCTCTCTCT	G	TGTGTGCAGATACAGATATTCA	55.003	22	CAGAGAGAGAGAGAGAGAGAGA	56.716	22	250	TGTGTGCAGATACAGATATTCA	55.003	22	GAGAGAGAGAGAGAGAGAGAGA	56.448	22	248	TGTGTGCAGATACAGATATTCA	55.003	22	AGAGAGAGAGAGAGAGAGAGAG	56.439	22	247	TGTGTGCAGATACAGATATTCA	55.003	22	AGAGAGAGAGAGAGAGAGAGAG	56.439	22	249	TGTGTGCAGATACAGATATTCA	55.003	22	AGAGAGAGAGAGAGAGAGAGA	55.203	21	247
Chr01	15750320	.	A	ATGACGAGAGAGGAGCTGGT	ATGATCCAACCCAGCGCTATAA	59.628	22	TCGCCCCGAGAGTGACCATG	64.08	20	200	TGATCCAACCCAGCGCTATAA	59.234	21	TCGCCCCGAGAGTGACCATG	64.08	20	199	ATGATCCAACCCAGCGCTATAA	59.628	22	TCGCCCCGAGAGTGACCAT	62.957	19	200	ATGATCCAACCCAGCGCTATAA	59.628	22	CGCCCCGAGAGTGACCATG	62.723	19	199	TGATCCAACCCAGCGCTATAA	59.234	21	TCGCCCCGAGAGTGACCAT	62.957	19	199
Chr01	15758262	.	GTGCTTT	G	GCACCGCCCGCATCAATTTT	62.834	20	GGCTGGCGATATTTTACCTTTG	58.035	22	242	GCACCGCCCGCATCAATTT	62.355	19	GGCTGGCGATATTTTACCTTTG	58.035	22	242	GCACCGCCCGCATCAATTT	62.355	19	GCTGGCGATATTTTACCTTTGT	57.367	22	241	GCACCGCCCGCATCAATTTT	62.834	20	GGGCTGGCGATATTTTACCTTT	59.044	22	243	GCACCGCCCGCATCAATT	61.826	18	GGCTGGCGATATTTTACCTTTG	58.035	22	242
Chr01	15759864	.	AGG	AGGG,A,AG	AAATTGAAACAGGGGCGAATCC	59.766	22	CCCCTTGTGCCCACTGAACCT	64.651	21	243	AATTGAAACAGGGGCGAATCC	59.175	21	CCCTTGTGCCCACTGAACCTTT	63.263	22	241	AAATTGAAACAGGGGCGAATCC	59.766	22	CCCTTGTGCCCACTGAACCTTT	63.263	22	242	AAATTGAAACAGGGGCGAATCC	59.766	22	CCCTTGTGCCCACTGAACCTT	62.832	21	242	CCAACACAGGAGGACTAATGAA	57.714	22	CCTTGTGCCCACTGAACCTTTC	61.91	22	191
Chr01	15761321	.	A	ACCCCC,ACCCC,AC,ACC	AAGGGTGAATGTTGGTGTATCT	57.342	22	ACATTCTGACATGCTGCTTAAA	56.611	22	244	AAGGGTGAATGTTGGTGTATCT	57.342	22	AACATTCTGACATGCTGCTTAA	56.611	22	245	AGGGTGAATGTTGGTGTATCT	56.619	21	ACATTCTGACATGCTGCTTAAA	56.611	22	243	AACCTCCAGACAGTTGACAGAT	59.025	22	ACATTCTGACATGCTGCTTAAA	56.611	22	214	ACCTCCAGACAGTTGACAGATG	59.699	22	ACATTCTGACATGCTGCTTAAA	56.611	22	213
Chr01	15761328	.	C	CCCCT,CCCCCT,CT,CCCT	AAGGGTGAATGTTGGTGTATCT	57.342	22	ACATTCTGACATGCTGCTTAAA	56.611	22	244	AAGGGTGAATGTTGGTGTATCT	57.342	22	AACATTCTGACATGCTGCTTAA	56.611	22	245	AGGGTGAATGTTGGTGTATCT	56.619	21	ACATTCTGACATGCTGCTTAAA	56.611	22	243	AACCTCCAGACAGTTGACAGAT	59.025	22	ACATTCTGACATGCTGCTTAAA	56.611	22	214	ACCTCCAGACAGTTGACAGATG	59.699	22	ACATTCTGACATGCTGCTTAAA	56.611	22	213
Chr01	15761384	.	CTTTTATAT	C	AAGGGTGAATGTTGGTGTATCT	57.342	22	ACATTCTGACATGCTGCTTAAA	56.611	22	244	AAGGGTGAATGTTGGTGTATCT	57.342	22	AACATTCTGACATGCTGCTTAA	56.611	22	245	AGGGTGAATGTTGGTGTATCT	56.619	21	ACATTCTGACATGCTGCTTAAA	56.611	22	243	AACCTCCAGACAGTTGACAGAT	59.025	22	ACATTCTGACATGCTGCTTAAA	56.611	22	214	ACCTCCAGACAGTTGACAGATG	59.699	22	ACATTCTGACATGCTGCTTAAA	56.611	22	213
Chr01	15761387	.	TTATA	T,TTATATA,*	AAGGGTGAATGTTGGTGTATCT	57.342	22	ACATTCTGACATGCTGCTTAAA	56.611	22	244	AAGGGTGAATGTTGGTGTATCT	57.342	22	AACATTCTGACATGCTGCTTAA	56.611	22	245	AGGGTGAATGTTGGTGTATCT	56.619	21	ACATTCTGACATGCTGCTTAAA	56.611	22	243	AACCTCCAGACAGTTGACAGAT	59.025	22	ACATTCTGACATGCTGCTTAAA	56.611	22	214	ACCTCCAGACAGTTGACAGATG	59.699	22	ACATTCTGACATGCTGCTTAAA	56.611	22	213
Chr01	15763092	.	A	ATTTCATC	CTTTCCGATCTCCCATGCTTTG	59.643	22	GGAAAGAATATGCACCGTATGT	56.574	22	216	TCACCTTTGATGCCATTGTATG	57.013	22	CCAAACGAAAACCTACCCATTT	57.406	22	187	TTTCCGATCTCCCATGCTTTG	58.632	21	GGAAAGAATATGCACCGTATGT	56.574	22	215	ATTTCACCTTTGATGCCATTGT	57.104	22	CCAAACGAAAACCTACCCATTT	57.406	22	190	TTCACCTTTGATGCCATTGTAT	56.301	22	CCAAACGAAAACCTACCCATTT	57.406	22	188
Chr01	15763377	.	T	TAAAAAAA	TGGGGTCAGCAACGATCAGTG	62.645	21	TGTACTCTCTTCCCTGGTAACC	58.562	22	199	AACGTTTGATTTTGTGCAGGGC	61.058	22	AACCGTTCGGCTTCTGGGTTTG	63.833	22	248	TGGGGTCAGCAACGATCAGT	61.48	20	TGTACTCTCTTCCCTGGTAACC	58.562	22	199	TGGGGTCAGCAACGATCAG	59.704	19	TGTACTCTCTTCCCTGGTAACC	58.562	22	199	GCAACGATCAGTGCTCTATTT	56.703	21	ACCAGCACGTTATCACATCAA	57.948	21	244
Chr01	15778484	.	AGCGGACCTC	A	ACGGCTTACTGGTGTCTTGACT	61.604	22	AAGCTGAGCCACAACACGAGAA	62.693	22	146	TCTTGGAAGGTGGACACTAGTT	58.685	22	AGCTGAGCCACAACACGAGAAG	63.051	22	169	AACGGCTTACTGGTGTCTTGAC	60.806	22	AAGCTGAGCCACAACACGAGAA	62.693	22	147	ACGGCTTACTGGTGTCTTGACT	61.604	22	AGCTGAGCCACAACACGAGAAG	63.051	22	145	ACGGCTTACTGGTGTCTTGACT	61.604	22	AGCTGAGCCACAACACGAGAA	62.243	21	145
Chr01	15797761	.	GGGAGACA	G	TCACTTTCCTACATGTGAGGCA	59.363	22	CAGGTATCCATGACACTCTACT	56.448	22	241	TCACTTTCCTACATGTGAGGCA	59.363	22	TCAGGTATCCATGACACTCTAC	56.457	22	242	TCACTTTCCTACATGTGAGGCA	59.363	22	AGGTATCCATGACACTCTACTT	55.72	22	240	TCACTTTCCTACATGTGAGGCA	59.363	22	TCCATGACACTCTACTTCCAGA	57.952	22	235	CACTTTCCTACATGTGAGGCA	57.942	21	CAGGTATCCATGACACTCTACT	56.448	22	240
Chr01	15797769	.	TATCTGATATGC	T	AGACCAAATTGTGTGGGAGACA	59.825	22	CAGGTATCCATGACACTCTACT	56.448	22	172	AGACCAAATTGTGTGGGAGACA	59.825	22	TCAGGTATCCATGACACTCTAC	56.457	22	173	AGACCAAATTGTGTGGGAGACA	59.825	22	AGGTATCCATGACACTCTACTT	55.72	22	171	AAGACCAAATTGTGTGGGAGAC	58.777	22	CAGGTATCCATGACACTCTACT	56.448	22	173	AAGACCAAATTGTGTGGGAGAC	58.777	22	TCAGGTATCCATGACACTCTAC	56.457	22	174
Chr01	15809452	.	CATATATAT	C	AACACACACAAACACACACACT	59.379	22	CGAACCGTACCATTTCAATCTA	56.279	22	240	ACACACACAAACACACACACT	58.774	21	CGAACCGTACCATTTCAATCTA	56.279	22	239	AACACACACAAACACACACACT	59.379	22	CGAACCGTACCATTTCAATCT	56.352	21	240	ACACACACAAACACACACACT	58.774	21	CGAACCGTACCATTTCAATCT	56.352	21	239	AACACACACAAACACACACAC	57.993	21	CGAACCGTACCATTTCAATCTA	56.279	22	240
Chr01	15810256	.	T	TGGG,TGGGG	ACCATGCAAAAGCCCCAGAATG	62	22	GACCACCCTCAACAAACGGAAC	61.893	22	230	AACCATGCAAAAGCCCCAGAAT	61.36	22	GACCACCCTCAACAAACGGAAC	61.893	22	231	GTTAAACAACCCGGGGCCAATC	62.298	22	GACCACCCTCAACAAACGGAAC	61.893	22	192	CGTTAAACAACCCGGGGCCAAT	63.933	22	GACCACCCTCAACAAACGGAAC	61.893	22	193	TTAAACAACCCGGGGCCAATCC	63.394	22	GACCACCCTCAACAAACGGAAC	61.893	22	191
Chr01	15818679	.	T	TA,TAA	TGCAGGCACGAGTGATGAGAGA	63.678	22	AATCCGAGGGTCTTGTGTACAT	59.162	22	211	TGCAGGCACGAGTGATGAGAG	62.422	21	CCGAGGGTCTTGTGTACATTAT	57.598	22	208	GTGTCGCGCCGCCAAAGTT	64.682	19	AAAACACGTTCAAACCCGACAC	60.414	22	105	TGCAGGCACGAGTGATGAGAG	62.422	21	TCCGAGGGTCTTGTGTACATTA	58.567	22	209	TGCAGGCACGAGTGATGAGAGA	63.678	22	ATCCGAGGGTCTTGTGTACATT	59.162	22	210
Chr01	15875922	.	CTTAAATGT	C	AGCTACACACTGCAGGATAATT	57.506	22	GGAGGGTGGCTCAGGGTTAATT	62.031	22	241	AGCTACACACTGCAGGATAATT	57.506	22	GGAGGGTGGCTCAGGGTTAAT	61.535	21	241	AGCTACACACTGCAGGATAAT	56.799	21	GGAGGGTGGCTCAGGGTTAAT	61.535	21	241	TAGCTACACACTGCAGGATAAT	56.704	22	GGAGGGTGGCTCAGGGTTAAT	61.535	21	242	AGCTACACACTGCAGGATAATT	57.506	22	GAGGGTGGCTCAGGGTTAATT	59.715	21	240
Chr01	16096623	.	T	TA,TAA	CGTCTAAACAAGGCCGGCTTCT	63.121	22	GGAGATTGCGCGTTTCCCATAT	61.386	22	210	CGTCTAAACAAGGCCGGCTTCT	63.121	22	GAGATTGCGCGTTTCCCATATC	60.096	22	209	GTCTAAACAAGGCCGGCTTCTA	60.354	22	GGAGATTGCGCGTTTCCCATAT	61.386	22	209	GCGTCTAAACAAGGCCGGCTTC	64.516	22	GGAGATTGCGCGTTTCCCATAT	61.386	22	211	CGTCTAAACAAGGCCGGCTTCT	63.121	22	TGCGCGTTTCCCATATCCCTAT	61.937	22	204
Chr01	16206275	.	GTTTTTT	G,GTTTTT,GTTTT,GTT	TGTTCACATTTTAACACAGCAT	55.111	22	AGTCCTGGCCAGCAGATATC	58.945	20	206	TGTTCACATTTTAACACAGCAT	55.111	22	GTCCTGGCCAGCAGATATCA	59.239	20	205	TGTTCACATTTTAACACAGCAT	55.111	22	TAGTCCTGGCCAGCAGATATC	58.748	21	207	GTGTTCACATTTTAACACAGCA	56.036	22	AGTCCTGGCCAGCAGATATCA	60.694	21	207	TGTTCACATTTTAACACAGCAT	55.111	22	TGGCCAGCAGATATCACAAAGT	60.026	22	201
Chr01	16241024	.	CTCTCTCTG	C	TGTCCGCACTTACAATGGTATA	57.26	22	GGGTGTAACATTTCGTGGTTCT	58.856	22	236	GTCCGCACTTACAATGGTATAT	56.046	22	GGGTGTAACATTTCGTGGTTCT	58.856	22	235	TGTCCGCACTTACAATGGTATA	57.26	22	ACATTTCGTGGTTCTGACAAGA	58.196	22	229	GTCCGCACTTACAATGGTATAT	56.046	22	ACATTTCGTGGTTCTGACAAGA	58.196	22	228	TGTCCGCACTTACAATGGTATA	57.26	22	GGTGTAACATTTCGTGGTTCTG	57.858	22	235
Chr01	16241752	.	A	AGCCTG	GGGCTGAGCACCCAAAAGTT	61.115	20	TCTTCAGTCACACTTGCATTTG	57.443	22	182	TTTCAGGTGCTCGTCGACTTTC	61.116	22	TCTTCAGTCACACTTGCATTTG	57.443	22	228	TTCAGGTGCTCGTCGACTTTC	60.602	21	TCTTCAGTCACACTTGCATTTG	57.443	22	227	GGGCTGAGCACCCAAAAGT	60.532	19	TCTTCAGTCACACTTGCATTTG	57.443	22	182	TTTCAGGTGCTCGTCGACTTTC	61.116	22	ATCTTCAGTCACACTTGCATTT	56.537	22	229
Chr01	16242149	.	A	ATCTCTC	GCATTTAGGGATGATGGTTAGT	55.914	22	AGAGAGAGAGAGAGAGAGAGA	55.203	21	214	GCATTTAGGGATGATGGTTAGT	55.914	22	TAGAGAGAGAGAGAGAGAGAGA	55.177	22	215	AGCATTTAGGGATGATGGTTAG	55.636	22	AGAGAGAGAGAGAGAGAGAGA	55.203	21	215	AGCATTTAGGGATGATGGTTAG	55.636	22	TAGAGAGAGAGAGAGAGAGAGA	55.177	22	216	ACAGTACAGCATTTAGGGATGA	56.887	22	AGAGAGAGAGAGAGAGAGAGA	55.203	21	222
Chr01	16258717	.	T	TCCTTGAGTCTCTCCTGAATG	TCCTCGCTGAACTTGGCATTAA	60.29	22	GGCACTTCTGAAGGCTGGATTT	61.144	22	196	TCCTCGCTGAACTTGGCATTAA	60.29	22	GCACTTCTGAAGGCTGGATTTA	58.653	22	195	TCCTCGCTGAACTTGGCATTAA	60.29	22	TGGATGATGTTTGGTGCCTTGC	61.985	22	132	TCCTCGCTGAACTTGGCATTAA	60.29	22	AACCTTGCGTGATTCTGCATGA	61.135	22	235	CCTCGGTTTCCTCGCTGAACTT	62.806	22	GGCACTTCTGAAGGCTGGATTT	61.144	22	204
Chr01	16258718	.	G	GATCTCGGAGACGATC	TCCTCGCTGAACTTGGCATTAA	60.29	22	GGCACTTCTGAAGGCTGGATTT	61.144	22	196	TCCTCGCTGAACTTGGCATTAA	60.29	22	GCACTTCTGAAGGCTGGATTTA	58.653	22	195	TCCTCGCTGAACTTGGCATTAA	60.29	22	TGGATGATGTTTGGTGCCTTGC	61.985	22	132	TCCTCGCTGAACTTGGCATTAA	60.29	22	AACCTTGCGTGATTCTGCATGA	61.135	22	235	CCTCGGTTTCCTCGCTGAACTT	62.806	22	GGCACTTCTGAAGGCTGGATTT	61.144	22	204
Chr01	16269565	.	T	TTGAGCCATG	CATCGTTGGTGGCTGGCTTTAG	62.081	22	AAACCCTTTCCAGTGACATCA	57.407	21	202	CATCGTTGGTGGCTGGCTTTAG	62.081	22	TAAACCCTTTCCAGTGACATCA	57.284	22	203	ATCGTTGGTGGCTGGCTTTAG	60.95	21	AAACCCTTTCCAGTGACATCA	57.407	21	201	CATCGTTGGTGGCTGGCTTTA	61.219	21	AAACCCTTTCCAGTGACATCA	57.407	21	202	ATCGTTGGTGGCTGGCTTTAG	60.95	21	TAAACCCTTTCCAGTGACATCA	57.284	22	202
Chr01	16269567	.	T	TGTGCA	CATCGTTGGTGGCTGGCTTTAG	62.081	22	AAACCCTTTCCAGTGACATCA	57.407	21	202	CATCGTTGGTGGCTGGCTTTAG	62.081	22	TAAACCCTTTCCAGTGACATCA	57.284	22	203	ATCGTTGGTGGCTGGCTTTAG	60.95	21	AAACCCTTTCCAGTGACATCA	57.407	21	201	CATCGTTGGTGGCTGGCTTTA	61.219	21	AAACCCTTTCCAGTGACATCA	57.407	21	202	ATCGTTGGTGGCTGGCTTTAG	60.95	21	TAAACCCTTTCCAGTGACATCA	57.284	22	202
Chr01	16342121	.	G	GCTGTCCGT	CGTGGTCCTTTGTCCGTCGTC	63.483	21	AGGCAGCTTTGAAGTGTAACAA	58.713	22	221	CGTGGTCCTTTGTCCGTCGT	62.689	20	AGGCAGCTTTGAAGTGTAACA	58.069	21	221	CGTGGTCCTTTGTCCGTCGT	62.689	20	TAGGCAGCTTTGAAGTGTAACA	57.92	22	222	CGTGGTCCTTTGTCCGTCGT	62.689	20	AGGCAGCTTTGAAGTGTAACAA	58.713	22	221	GTGGTCCTTTGTCCGTCGTCC	63.198	21	AGGCAGCTTTGAAGTGTAACAA	58.713	22	220
Chr01	16440884	.	GCGCCGC	G	ATCCATTCCTCACAGCCTAATT	57.197	22	GGCGTTGTTCTCTCACCCATAT	60.42	22	185	GATCCATTCCTCACAGCCTAAT	57.636	22	GGCGTTGTTCTCTCACCCATAT	60.42	22	186	TCCATTCCTCACAGCCTAATT	56.688	21	GGCGTTGTTCTCTCACCCATAT	60.42	22	184	ATCCATTCCTCACAGCCTAATT	57.197	22	GCGTTGTTCTCTCACCCATATC	59.133	22	184	GATCCATTCCTCACAGCCTAAT	57.636	22	GCGTTGTTCTCTCACCCATATC	59.133	22	185
Chr01	16444306	.	AAATCTGCC	A	TGTGAAGGATGTAGGAGCTTGT	59.094	22	GGGATGTGGTCTTGAGCTACAG	60.419	22	222	GTGAAGGATGTAGGAGCTTGTT	58.056	22	GGGATGTGGTCTTGAGCTACAG	60.419	22	221	TGTGAAGGATGTAGGAGCTTGT	59.094	22	TGGGATGTGGTCTTGAGCTACA	61.091	22	223	TGTGAAGGATGTAGGAGCTTGT	59.094	22	CATGGGATGTGGTCTTGAGCTA	59.829	22	225	GTGAAGGATGTAGGAGCTTGTT	58.056	22	TGGGATGTGGTCTTGAGCTACA	61.091	22	222
Chr01	16496033	.	C	CTT,CT	CGCCTTCCGCCAACAAATGA	61.862	20	CCAGACGGTCGGACTCCATATC	61.963	22	250	CGCCTTCCGCCAACAAATGAC	62.972	21	CCAGACGGTCGGACTCCATATC	61.963	22	250	CGCCTTCCGCCAACAAATGACA	64.438	22	CCAGACGGTCGGACTCCATATC	61.963	22	250	CGCCTTCCGCCAACAAATGA	61.862	20	CAGACGGTCGGACTCCATATCA	61.328	22	249	TCCGCCAACCTCGCCTTCC	64.845	19	CGATAGCACCCCGGCTTGAC	63.249	20	204
Chr01	16501379	.	T	TGCCTCCTGATATAGTTGACCAACTTA	CCTGAAGGTCGTCTCTGGTTTT	60.224	22	CCATGGGGCTTTTGTGTTTAAT	57.715	22	195	CTGAAGGTCGTCTCTGGTTTTG	59.197	22	CCATGGGGCTTTTGTGTTTAAT	57.715	22	194	CCTGAAGGTCGTCTCTGGTTTT	60.224	22	CCATGGGGCTTTTGTGTTTAA	57.239	21	195	TGAAGGTCGTCTCTGGTTTTGA	59.567	22	CCATGGGGCTTTTGTGTTTAAT	57.715	22	193	CCTCTGGTACCATCCCCAAGTG	62.075	22	CCATGGGGCTTTTGTGTTTAAT	57.715	22	237
Chr01	16523592	.	T	TCCGCAGTCACCA,TCCGCAGTCACCAGCGCCTTCCTTGCA	CGAGCCAGGTATCGGTGAGTC	62.27	21	TCTCCTTGGTTTACACTGTCAG	57.663	22	246	GAGCCAGGTATCGGTGAGTCA	61.295	21	TCTCCTTGGTTTACACTGTCAG	57.663	22	245	CGAGCCAGGTATCGGTGAGTC	62.27	21	CTCCTTGGTTTACACTGTCAGT	57.927	22	245	GAGCCAGGTATCGGTGAGTCA	61.295	21	CTCCTTGGTTTACACTGTCAGT	57.927	22	244	CGAGCCAGGTATCGGTGAGT	61.385	20	TCTCCTTGGTTTACACTGTCAG	57.663	22	246
Chr01	16542796	.	T	TTA,TA,TAA	TCGACTACCTGCACATCAATCT	59.239	22	ACTTGCCCATCTCTAGTTTTCT	57.082	22	246	CGACTACCTGCACATCAATCTA	57.693	22	ACTTGCCCATCTCTAGTTTTCT	57.082	22	245	TCGACTACCTGCACATCAATCT	59.239	22	AACTTGCCCATCTCTAGTTTTC	56.342	22	247	CGACTACCTGCACATCAATCTA	57.693	22	AACTTGCCCATCTCTAGTTTTC	56.342	22	246	CTTTCGACTACCTGCACATCAA	58.674	22	ACTTGCCCATCTCTAGTTTTCT	57.082	22	249
Chr01	16542971	.	CAT	C,CATGTAT	AACTAGAGATGGGCAAGTTTAA	55.079	22	CCCAGGTCTTTTCCAAGTGTTT	58.969	22	246	AACTAGAGATGGGCAAGTTTAA	55.079	22	CCAAGTGTTTCTGCTTGTTAAT	55.465	22	234	AACTAGAGATGGGCAAGTTTAA	55.079	22	TCCCAGGTCTTTTCCAAGTGTT	59.756	22	247	AACTAGAGATGGGCAAGTTTAA	55.079	22	TCCAAGTGTTTCTGCTTGTTAA	56.405	22	235	AACTAGAGATGGGCAAGTTTAA	55.079	22	CCAGGTCTTTTCCAAGTGTTTC	57.693	22	245
Chr01	16543232	.	A	ATTT,AATTAT	ACTTGGAAAAGACCTGGGAATT	57.801	22	TGAGTCACACTAACAGGGATTT	57.025	22	242	CTTGGAAAAGACCTGGGAATTT	56.77	22	TGAGTCACACTAACAGGGATTT	57.025	22	241	ACTTGGAAAAGACCTGGGAATT	57.801	22	GAGTCACACTAACAGGGATTTA	55.213	22	241	CTTGGAAAAGACCTGGGAATTT	56.77	22	GAGTCACACTAACAGGGATTTA	55.213	22	240	TTGGAAAAGACCTGGGAATTTA	55.512	22	TGAGTCACACTAACAGGGATTT	57.025	22	240
Chr01	16545717	.	A	ATTTAAT	ACTGCATTCATGGCCTCTGTAA	60.026	22	AGATCACATTCGAAGGCTATGT	57.321	22	167	TGCATTCATGGCCTCTGTAACC	60.945	22	AGATCACATTCGAAGGCTATGT	57.321	22	165	AACTGCATTCATGGCCTCTGTA	60.026	22	AGATCACATTCGAAGGCTATGT	57.321	22	168	ACTGCATTCATGGCCTCTGTAA	60.026	22	GATCACATTCGAAGGCTATGTA	55.799	22	166	ACTGCATTCATGGCCTCTGTA	59.439	21	AGATCACATTCGAAGGCTATGT	57.321	22	167
Chr01	16548135	.	A	AGTAATTTCTC	GACTGAAAGACCCTGTGTATGT	57.727	22	TCCAACCTGACCAGCTCATTCA	61.622	22	227	CCATGACTGAAAGACCCTGTGT	60.225	22	GCATCCAACCTGACCAGCTCAT	62.913	22	234	TGACTGAAAGACCCTGTGTATG	57.728	22	TCCAACCTGACCAGCTCATTCA	61.622	22	228	TCCATGACTGAAAGACCCTGTG	59.961	22	GCATCCAACCTGACCAGCTCAT	62.913	22	235	CCATGACTGAAAGACCCTGTGT	60.225	22	TCCAACCTGACCAGCTCATTCA	61.622	22	231
Chr01	16556777	.	T	TTGAGTTTTTTCTTCTTGGTTTTTGTCTC	CCTCATGGCTGGGTCCACTTTA	62.018	22	TCTGGATGGTTGTGTTTCTACA	57.302	22	223	CTCATGGCTGGGTCCACTTTAT	60.092	22	TCTGGATGGTTGTGTTTCTACA	57.302	22	222	TCATGGCTGGGTCCACTTTATA	58.881	22	TCTGGATGGTTGTGTTTCTACA	57.302	22	221	TCATGGCTGGGTCCACTTTAT	59.078	21	TCTGGATGGTTGTGTTTCTACA	57.302	22	221	CACTGCCCGCATGTTCAACTG	62.653	21	TTGCTAAACTGAGGTGGTTGTT	58.373	22	184
Chr01	16668302	.	A	ATGATT	TGACATTTTCCAGCAGCAATAG	57.293	22	AAGTGATACGGGAGCACATACA	59.236	22	193	GTGACATTTTCCAGCAGCAATA	57.561	22	AAGTGATACGGGAGCACATACA	59.236	22	194	GGCACTTCTCTTCTCCTGTAAT	57.52	22	AAGTGATACGGGAGCACATACA	59.236	22	172	TGACATTTTCCAGCAGCAATAG	57.293	22	AGTGATACGGGAGCACATACA	58.615	21	192	GTGACATTTTCCAGCAGCAATA	57.561	22	AGTGATACGGGAGCACATACA	58.615	21	193
Chr01	16668309	.	TACCCC	T	TGACATTTTCCAGCAGCAATAG	57.293	22	AAGTGATACGGGAGCACATACA	59.236	22	193	GTGACATTTTCCAGCAGCAATA	57.561	22	AAGTGATACGGGAGCACATACA	59.236	22	194	GGCACTTCTCTTCTCCTGTAAT	57.52	22	AAGTGATACGGGAGCACATACA	59.236	22	172	TGACATTTTCCAGCAGCAATAG	57.293	22	AGTGATACGGGAGCACATACA	58.615	21	192	GTGACATTTTCCAGCAGCAATA	57.561	22	AGTGATACGGGAGCACATACA	58.615	21	193
Chr01	16815711	.	A	AATTCATATATGAG	GCTGCAATGGAAGGATGAGATA	58.252	22	TGTTTGAGCATGTGACCAGTAA	58.185	22	157	AGCTGCAATGGAAGGATGAGAT	59.825	22	TGTTTGAGCATGTGACCAGTAA	58.185	22	158	TGCAATGGAAGGATGAGATATG	55.997	22	CGACAACCAATCAGCAGCTTTT	60.288	22	186	GCTGCAATGGAAGGATGAGATA	58.252	22	TTTGAGCATGTGACCAGTAACC	58.854	22	155	AGGTTAGCTGCAATGGAAGGAT	59.757	22	CGACAACCAATCAGCAGCTTTT	60.288	22	194
Chr01	16836258	.	C	CATTCATG	GCCCGTTGAAATTTGGCAATAG	59.071	22	TTTAGCATGTGACCAATGACCT	57.967	22	216	TGCTGCAATGAAAAGGAATGAG	57.817	22	TGGTGTCTGTCATGGGATGTCA	61.357	22	250	ATGCTGCAATGAAAAGGAATGA	57.188	22	GTCTGTCATGGGATGTCACTTT	58.321	22	247	TGCTGCAATGAAAAGGAATGAG	57.817	22	TGGTGTCTGTCATGGGATGTC	59.721	21	250	ATGCTGCAATGAAAAGGAATGA	57.188	22	CTGTCATGGGATGTCACTTTGA	58.322	22	245
Chr01	16901140	.	A	ATCACGGGGGCCAGTTTT,ATCACGGGGGCCAGTTTTGTG	ACCAGACCCAGGCCATCAATAT	61.241	22	TTTGTTGGTCCCTGTCAAATTG	57.601	22	206	ACCAGACCCAGGCCATCAATAT	61.241	22	TGGTCCCTGTCAAATTGTCAAG	58.778	22	201	ACCAGACCCAGGCCATCAATAT	61.241	22	TGTTGGTCCCTGTCAAATTGTC	59.044	22	204	ACCAGACCCAGGCCATCAATAT	61.241	22	TGTTGGTCCCTGTCAAATTGT	57.975	21	204	ACCAGACCCAGGCCATCAATAT	61.241	22	GGTCCCTGTCAAATTGTCAAGA	58.514	22	200
Chr01	16919101	.	T	TGAAAAAAAA	TCACCTGAGCATTGTTGAAAGG	59.113	22	TGCTCGTCATCTCACAAATCTT	58.07	22	243	AGGAAGTGATCTGTGTGTTACT	56.768	22	TGCTCGTCATCTCACAAATCTT	58.07	22	224	TCACCTGAGCATTGTTGAAAGG	59.113	22	ATGCTCGTCATCTCACAAATCT	57.866	22	244	AGGAAGTGATCTGTGTGTTACT	56.768	22	ATGCTCGTCATCTCACAAATCT	57.866	22	225	CACCTGAGCATTGTTGAAAGGA	59.113	22	TGCTCGTCATCTCACAAATCTT	58.07	22	242
Chr01	16922498	.	C	CATATGCATCCCACTAATCTCTT,CATATGCATCCCACTAATCTCTTCT	GCTGAACTGACTTCCACCATTT	59.113	22	TCGTTCCGACACATCTAGTTTT	57.753	22	217	GCTGAACTGACTTCCACCATTT	59.113	22	GGGCATTCGTGTCGTTCCGA	63.099	20	228	GCTGAACTGACTTCCACCATTT	59.113	22	GGGGCATTCGTGTCGTTCCG	64.036	20	229	GCTGAACTGACTTCCACCATTT	59.113	22	GGGGCATTCGTGTCGTTCC	61.396	19	229	TGCTGAACTGACTTCCACCATT	60.159	22	TCGTTCCGACACATCTAGTTTT	57.753	22	218
Chr01	16929100	.	T	TTCCAAACACCTCACATC	TCCCACTGCATGTCCCAAAGTA	61.628	22	TGTCACCAGTCTATCCGAATTC	57.613	22	126	CCCACTGCATGTCCCAAAGTAT	60.621	22	TGTCACCAGTCTATCCGAATTC	57.613	22	125	GTTCCCTTTGCCCTCTGTTTAA	58.772	22	TGTCACCAGTCTATCCGAATTC	57.613	22	209	TCCCACTGCATGTCCCAAAGT	61.95	21	TGTCACCAGTCTATCCGAATTC	57.613	22	126	TGTTCCCTTTGCCCTCTGTTTA	59.824	22	TGTCACCAGTCTATCCGAATTC	57.613	22	210
Chr01	16957402	.	CACGAG	C	AAGAATGAGTTGTTGCAGAAAA	55.034	22	AATCATAGAGACGGGCATACAA	57.044	22	250	AAGAATGAGTTGTTGCAGAAAA	55.034	22	TCATAGAGACGGGCATACAATG	57.743	22	248	AAGAATGAGTTGTTGCAGAAAA	55.034	22	AATCATAGAGACGGGCATACA	56.316	21	250	AAGAATGAGTTGTTGCAGAAAA	55.034	22	ATCATAGAGACGGGCATACAA	56.316	21	249	AAGAATGAGTTGTTGCAGAAAA	55.034	22	ATCATAGAGACGGGCATACAAT	56.833	22	249
Chr01	16957696	.	AGGGG	A,AGG,AGGG	ACATGGTGCTGAGAGACTATTG	57.866	22	GTGTTGTACATGCCAGGTTAAC	57.845	22	203	ACATGGTGCTGAGAGACTATT	56.441	21	GTGTTGTACATGCCAGGTTAAC	57.845	22	203	TACATGGTGCTGAGAGACTATT	56.362	22	GTGTTGTACATGCCAGGTTAAC	57.845	22	204	ACATGGTGCTGAGAGACTATTG	57.866	22	TGTTGTACATGCCAGGTTAAC	56.449	21	202	ACATGGTGCTGAGAGACTATTG	57.866	22	GTGTTGTACATGCCAGGTTAA	56.449	21	203
Chr01	16974033	.	T	TTTGGTGGGGG,TTTGGTGGGGGAACATCTTCATCAGA,TTTGGTGGGGGAACATCTTC	AGCTGCAAGGTTTGGGGTTGAT	63.023	22	TGTTGAGACATCTTCAGGGGAA	59.021	22	196	CAGCTGCAAGGTTTGGGGTTGA	63.822	22	TGTTGAGACATCTTCAGGGGAA	59.021	22	197	GCTGCAAGGTTTGGGGTTGAT	61.713	21	TGTTGAGACATCTTCAGGGGAA	59.021	22	195	GCTGCAAGGTTTGGGGTTGATC	62.552	22	TGTTGAGACATCTTCAGGGGAA	59.021	22	195	AGCTGCAAGGTTTGGGGTTGA	62.776	21	TGTTGAGACATCTTCAGGGGAA	59.021	22	196
Chr01	17005989	.	C	CGATAATTAGCTTCAGA	GGCTGTCCCAAAGGCGTACAC	63.815	21	GGCCATAATTTGCCCACCCCTG	64.106	22	137	GGCTGTCCCAAAGGCGTACAC	63.815	21	AGGCCATAATTTGCCCACCCCT	64.365	22	138	TTCTCACACGGCAGGGCAGAC	64.929	21	GGCCATAATTTGCCCACCCCTG	64.106	22	220	GGCTGTCCCAAAGGCGTACA	62.741	20	GGCCATAATTTGCCCACCCCTG	64.106	22	137	GCTGTCCCAAAGGCGTACACAA	63.576	22	GGCCATAATTTGCCCACCCCTG	64.106	22	136
Chr01	17074624	.	T	TTACGTAATCAGTCACTTCCCAAAGTTAG	TGCTGCCCCGAGTTTCTTCAAT	62.789	22	GGCGGCGGAACACAGTCAAAA	64.264	21	239	ATGATGCTGCCCCGAGTTTCTT	62.6	22	GGCGGCGGAACACAGTCAAAA	64.264	21	243	AATGATGCTGCCCCGAGTTTCT	62.6	22	GGCGGCGGAACACAGTCAAAA	64.264	21	244	ATGCTGCCCCGAGTTTCTTCAA	62.789	22	GGCGGCGGAACACAGTCAAAA	64.264	21	240	TGATGCTGCCCCGAGTTTCTTC	63.143	22	GGCGGCGGAACACAGTCAAAA	64.264	21	242
Chr01	17079722	.	ATGAAATGTCT	A	TGCGCAGGTACCAGTCTAATT	59.447	21	AAGGACATGCAGAGGGGTAAAA	59.621	22	202	TGCGCAGGTACCAGTCTAATTT	60.028	22	AAGGACATGCAGAGGGGTAAAA	59.621	22	202	GCGCAGGTACCAGTCTAATTTT	58.992	22	AAGGACATGCAGAGGGGTAAAA	59.621	22	201	TGCGCAGGTACCAGTCTAATT	59.447	21	AGGACATGCAGAGGGGTAAAA	59.007	21	201	TGCGCAGGTACCAGTCTAATT	59.447	21	GAAGGACATGCAGAGGGGTAAA	60.026	22	203
Chr01	17082219	.	T	TTTCACTGTTTG	ACTGAGGATTTGAGTGCGAGAT	59.501	22	GCGAAATTCCAAAGTTGCCATT	58.934	22	190	TGAGGATTTGAGTGCGAGATTT	58.057	22	GCGAAATTCCAAAGTTGCCATT	58.934	22	188	CTGAGGATTTGAGTGCGAGATT	58.47	22	GCGAAATTCCAAAGTTGCCATT	58.934	22	189	GAGGATTTGAGTGCGAGATTTT	57.046	22	GCGAAATTCCAAAGTTGCCATT	58.934	22	187	TGAGGATTTGAGTGCGAGATTT	58.057	22	CGAAATTCCAAAGTTGCCATTT	56.661	22	187
Chr01	17232421	.	T	TGCCCAG	CCTGCGCATGAAGAAACAAAAT	58.68	22	AATACTTAAACTGCACAGAAGC	55.027	22	239	TCCTGCGCATGAAGAAACAAAA	59.64	22	AATACTTAAACTGCACAGAAGC	55.027	22	240	CTGCGCATGAAGAAACAAAATG	57.698	22	AATACTTAAACTGCACAGAAGC	55.027	22	238	CTGCGCATGAAGAAACAAAAT	56.318	21	AATACTTAAACTGCACAGAAGC	55.027	22	238	CTCCTGCGCATGAAGAAACAA	59.463	21	AATACTTAAACTGCACAGAAGC	55.027	22	241
Chr01	17256761	.	GACTTAC	G	CACCAGGAAAGAGAATGTACTG	56.451	22	GCAGCAACCATTTCAGTGACAA	60.224	22	240	CACCAGGAAAGAGAATGTACTG	56.451	22	AGCAGCAACCATTTCAGTGACA	61.011	22	241	CACCAGGAAAGAGAATGTACTG	56.451	22	GCAACCATTTCAGTGACAAAGA	57.694	22	237	CACCAGGAAAGAGAATGTACTG	56.451	22	CAGCAACCATTTCAGTGACAAA	57.956	22	239	CACCAGGAAAGAGAATGTACTG	56.451	22	GTTACAGCAGCAACCATTTCAG	58.431	22	246
Chr01	17258186	.	A	AAT,AAAT	TTTGACCTCCTGCTGCCAATAT	60.025	22	GCAGTGTCACTCAGTATGTAAC	56.83	22	157	ATTTGACCTCCTGCTGCCAATA	60.025	22	GCAGTGTCACTCAGTATGTAAC	56.83	22	158	TTTGACCTCCTGCTGCCAATAT	60.025	22	CAGTGTCACTCAGTATGTAACA	55.537	22	156	TTTGACCTCCTGCTGCCAATAT	60.025	22	AGCAGTGTCACTCAGTATGTAA	56.861	22	158	TTGACCTCCTGCTGCCAATAT	59.434	21	CAGTGTCACTCAGTATGTAACA	55.537	22	155
Chr01	17260435	.	TAAAATTA	T	CCAGCCAGGTGAACAATTTTAG	57.821	22	GCCTTTCTTGTTTGTTCCATGT	57.941	22	190	CCAGCCAGGTGAACAATTTTA	56.696	21	GCCTTTCTTGTTTGTTCCATGT	57.941	22	190	CCAGCCAGGTGAACAATTTTAG	57.821	22	AGCCTTTCTTGTTTGTTCCATG	57.673	22	191	CCAGCCAGGTGAACAATTTT	56.794	20	GCCTTTCTTGTTTGTTCCATGT	57.941	22	190	CCAGCCAGGTGAACAATTTTA	56.696	21	AGCCTTTCTTGTTTGTTCCATG	57.673	22	191
Chr01	17270012	.	A	AAACACTG	CCTTGGCGATGGTCAGGAACAA	63.093	22	GCAATGGTTTCAGCAGCCTTCT	61.98	22	237	GGAACAAGGCCACAACGATGAA	61.648	22	GCAATGGTTTCAGCAGCCTTCT	61.98	22	222	ACCTTGGCGATGGTCAGGAACA	64.189	22	GCAATGGTTTCAGCAGCCTTCT	61.98	22	238	AGGAACAAGGCCACAACGATGA	62.461	22	GCAATGGTTTCAGCAGCCTTCT	61.98	22	223	CCTTGGCGATGGTCAGGAACAA	63.093	22	TGGTTTCAGCAGCCTTCTATTT	58.233	22	233
Chr01	17270014	.	A	ACACTGAAAT	CCTTGGCGATGGTCAGGAACAA	63.093	22	GCAATGGTTTCAGCAGCCTTCT	61.98	22	237	GGAACAAGGCCACAACGATGAA	61.648	22	GCAATGGTTTCAGCAGCCTTCT	61.98	22	222	ACCTTGGCGATGGTCAGGAACA	64.189	22	GCAATGGTTTCAGCAGCCTTCT	61.98	22	238	AGGAACAAGGCCACAACGATGA	62.461	22	GCAATGGTTTCAGCAGCCTTCT	61.98	22	223	CCTTGGCGATGGTCAGGAACAA	63.093	22	TGGTTTCAGCAGCCTTCTATTT	58.233	22	233
Chr01	17279396	.	G	GAACCCAGGCACTGA	ATCCAGCCAATCACAGCATTGA	60.622	22	CGAAGAGCTTTGTTGTCCTATG	57.41	22	207	TCCAGCCAATCACAGCATTGA	60.272	21	CGAAGAGCTTTGTTGTCCTATG	57.41	22	206	CATCCAGCCAATCACAGCATTG	60.481	22	CGAAGAGCTTTGTTGTCCTATG	57.41	22	208	ATCCAGCCAATCACAGCATTGA	60.622	22	TCGAAGAGCTTTGTTGTCCTAT	57.463	22	208	TCCAGCCAATCACAGCATTGA	60.272	21	TCGAAGAGCTTTGTTGTCCTAT	57.463	22	207
Chr01	17311456	.	ATAAAG	A	AGCAAGACCCCACTTTTCCAA	60.063	21	CAGGCAGCCGAGACATCATTTC	61.884	22	229	TAGCAAGACCCCACTTTTCCAA	59.824	22	CAGGCAGCCGAGACATCATTTC	61.884	22	230	TTAGCAAGACCCCACTTTTCCA	59.824	22	CAGGCAGCCGAGACATCATTTC	61.884	22	231	AGCAAGACCCCACTTTTCCAA	60.063	21	TCAGGCAGCCGAGACATCATTT	62.324	22	230	TTTAGCAAGACCCCACTTTTCC	58.772	22	CAGGCAGCCGAGACATCATTTC	61.884	22	232
Chr01	17333812	.	T	TA,TAA	ACAGGCACATGAACACACTTCT	60.422	22	ACCCTCACCTTGCTGCCATTTA	62.227	22	177	CAGGCACATGAACACACTTCTT	59.38	22	ACCCTCACCTTGCTGCCATTTA	62.227	22	176	ACAGGCACATGAACACACTTCT	60.422	22	CCCTCACCTTGCTGCCATTTAG	61.527	22	176	ACAGGCACATGAACACACTTCT	60.422	22	CCCTCACCTTGCTGCCATTTA	60.617	21	176	AAGCATGCCTCAGATGTTAGCA	60.356	22	ACCCTCACCTTGCTGCCATTTA	62.227	22	245
Chr01	17343404	.	C	CATTGGTTCTATAGCCCCTCCT	CACCAGGCCAGCTAATGTACTT	60.356	22	CCATCCCTCACTTCACCCATAC	60.159	22	182	CACCAGGCCAGCTAATGTACTT	60.356	22	TCCATCCCTCACTTCACCCATA	60.294	22	183	CACCAGGCCAGCTAATGTACTT	60.356	22	CATCCCTCACTTCACCCATACC	60.159	22	181	ACCAGGCCAGCTAATGTACTT	59.084	21	CCATCCCTCACTTCACCCATAC	60.159	22	181	CACCAGGCCAGCTAATGTACTT	60.356	22	AGCTTGTCCACTACCCATTTTC	58.578	22	139
Chr01	17343406	.	G	GGTTCTATAGCCCCTC	CACCAGGCCAGCTAATGTACTT	60.356	22	CCATCCCTCACTTCACCCATAC	60.159	22	182	CACCAGGCCAGCTAATGTACTT	60.356	22	TCCATCCCTCACTTCACCCATA	60.294	22	183	CACCAGGCCAGCTAATGTACTT	60.356	22	CATCCCTCACTTCACCCATACC	60.159	22	181	ACCAGGCCAGCTAATGTACTT	59.084	21	CCATCCCTCACTTCACCCATAC	60.159	22	181	CACCAGGCCAGCTAATGTACTT	60.356	22	AGCTTGTCCACTACCCATTTTC	58.578	22	139
Chr01	17353162	.	AACTTAT	A	TGACTGAACACAAGCACTTTTA	56.427	22	GGAGGTCTTAGTCATGCCAAAA	58.314	22	210	TGACTGAACACAAGCACTTTTA	56.427	22	AACATGAATCTGTGGCCATCCT	60.025	22	242	TGACTGAACACAAGCACTTTTA	56.427	22	ACATGAATCTGTGGCCATCCT	59.432	21	241	TGACTGAACACAAGCACTTTTA	56.427	22	TGGAGGTCTTAGTCATGCCAAA	59.358	22	211	GACTGAACACAAGCACTTTTAT	55.228	22	GGAGGTCTTAGTCATGCCAAAA	58.314	22	209
Chr01	17366746	.	T	TTGATGGCAA,TTGATGGCAAAAAGAAG	CTATGCTCCGCCTCAACCCATA	61.931	22	GCATTAATACATTGCGGCGTTA	58.121	22	216	GCTGCTGTTCAAAAGCGTAATG	59.342	22	GCATTAATACATTGCGGCGTTA	58.121	22	193	CCGTACTATGCTCCGCCTCAAC	63.023	22	GCATTAATACATTGCGGCGTTA	58.121	22	221	CCGTACTATGCTCCGCCTCAA	61.957	21	GCATTAATACATTGCGGCGTTA	58.121	22	221	CCCATACGCTGCTGTTCAAAAG	60.415	22	GCATTAATACATTGCGGCGTTA	58.121	22	200
Chr01	17367463	.	TGGGGG	T	TGCCAAACAGCCTTTCGTATTT	59.374	22	TGAGAAGGGGCTGGACTTTAAC	59.96	22	211	TGCCAAACAGCCTTTCGTATTT	59.374	22	ATGAGAAGGGGCTGGACTTTAA	59.08	22	212	TGCCAAACAGCCTTTCGTATTT	59.374	22	TGAGAAGGGGCTGGACTTTAA	58.655	21	211	GTGCCAAACAGCCTTTCGTATT	60.03	22	TGAGAAGGGGCTGGACTTTAAC	59.96	22	212	GTGCCAAACAGCCTTTCGTATT	60.03	22	ATGAGAAGGGGCTGGACTTTAA	59.08	22	213
Chr01	17371237	.	GTGACCT	G	AGGTAAGGGGACGAAGCCTATT	60.629	22	GACCAGTCCATGCAAGCTTACT	60.617	22	136	GGTAAGGGGACGAAGCCTATTG	60.485	22	GACCAGTCCATGCAAGCTTACT	60.617	22	135	AGGTAAGGGGACGAAGCCTATT	60.629	22	ACCAGTCCATGCAAGCTTACT	59.648	21	135	GGTAAGGGGACGAAGCCTATT	59.233	21	GACCAGTCCATGCAAGCTTACT	60.617	22	135	GGTAAGGGGACGAAGCCTATTG	60.485	22	ACCAGTCCATGCAAGCTTACT	59.648	21	134
Chr01	17371973	.	GGGTCATGA	G	GTCAAGGCCACAGGAGCTATCT	61.806	22	CACTCTTGGCAGGTGAACTATA	57.528	22	249	TCAAGGCCACAGGAGCTATCT	60.624	21	ACTCTTGGCAGGTGAACTATAT	56.608	22	247	GTCAAGGCCACAGGAGCTATC	60.474	21	ACTCTTGGCAGGTGAACTATAT	56.608	22	248	TCAAGGCCACAGGAGCTATCT	60.624	21	CACTCTTGGCAGGTGAACTATA	57.528	22	248	GTCAAGGCCACAGGAGCTATC	60.474	21	CACTCTTGGCAGGTGAACTATA	57.528	22	249
Chr01	17390207	.	T	TATG,TGTG	TGATTCACACCAGTCCTCATTT	57.628	22	GCAAGTCCTGGCACTCTTTCTT	61.073	22	248	CTGATTCACACCAGTCCTCATT	58.052	22	GCAAGTCCTGGCACTCTTTCTT	61.073	22	249	GATTCACACCAGTCCTCATTTC	57.046	22	GCAAGTCCTGGCACTCTTTCTT	61.073	22	247	TGATTCACACCAGTCCTCATTT	57.628	22	GCAAGTCCTGGCACTCTTTCT	60.544	21	248	ACACTATTGGCACCATCTGAAT	57.759	22	GCAAGTCCTGGCACTCTTTCTT	61.073	22	200
Chr01	17390836	.	AATAATATAC	A
Chr01	17412477	.	T	TTTCGTGTCCTCTGA	ACGCCATCCCCTCATCATCTC	61.718	21	GCTTGTCAACTGAGCGTCATGA	61.436	22	202	CGGTGGTCGCTGGAATAATCTT	60.742	22	GCTTGTCAACTGAGCGTCATGA	61.436	22	172	ACGCCATCCCCTCATCATCTC	61.718	21	TGCTTGTCAACTGAGCGTCATG	61.69	22	203	CGGTGGTCGCTGGAATAATCTT	60.742	22	TGCTTGTCAACTGAGCGTCATG	61.69	22	173	GACGCCATCCCCTCATCATCTC	62.559	22	GCTTGTCAACTGAGCGTCATGA	61.436	22	203
Chr01	17466818	.	GTGTGTGTGGTTGGTGTTA	G	TGAGGGACCACTGCATCTGTTT	61.888	22	CCATGGGTTCTGCTGCCTCTGT	64.831	22	136	AGGGACCACTGCATCTGTTTCG	62.826	22	CCATGGGTTCTGCTGCCTCTGT	64.831	22	134	GAGGGACCACTGCATCTGTTTC	61.196	22	CCATGGGTTCTGCTGCCTCTGT	64.831	22	135	GGGACCACTGCATCTGTTTCGA	62.819	22	CCATGGGTTCTGCTGCCTCTGT	64.831	22	133	TGAGGGACCACTGCATCTGTTT	61.888	22	CCATGGGTTCTGCTGCCTCTG	63.329	21	136
Chr01	17483793	.	A	AATCAC	TAGCTGTCATGGCCTTGCTTAT	59.827	22	TGGTCTGTATGAAGTGGGAATA	56.261	22	220	GCTGTCATGGCCTTGCTTATG	59.933	21	TGGTCTGTATGAAGTGGGAATA	56.261	22	218	TAGCTGTCATGGCCTTGCTTAT	59.827	22	GGTCTGTATGAAGTGGGAATAT	55.032	22	219	GCTGTCATGGCCTTGCTTATG	59.933	21	GGTCTGTATGAAGTGGGAATAT	55.032	22	217	AGCTGTCATGGCCTTGCTTAT	60.064	21	TGGTCTGTATGAAGTGGGAATA	56.261	22	219
Chr01	17612950	.	T	TCAAAG	TGCAGCTAACGGGCCAGAAAGA	64.482	22	TGACAAGCATGCCACACAGAAC	61.899	22	150	TGCAGCTAACGGGCCAGAAAGA	64.482	22	TTCTTCATGGCGGCGTCCTTCT	64.526	22	101	ATGCAGCTAACGGGCCAGAAA	62.675	21	TGACAAGCATGCCACACAGAAC	61.899	22	151	TGCAGCTAACGGGCCAGAAA	62.405	20	TGACAAGCATGCCACACAGAAC	61.899	22	150	TGCAGCTAACGGGCCAGAAAGA	64.482	22	ACAAGCATGCCACACAGAACAT	61.339	22	148
Chr01	17613091	.	G	GAATGACCTGAGCAGCATC	AGAAGGACGCCGCCATGAAGAA	64.526	22	GCAGGTGATGTGTATTGCGTAC	59.97	22	183	ACAGAAGGACGCCGCCATGAA	64.688	21	GCAGGTGATGTGTATTGCGTAC	59.97	22	185	GAAGGACGCCGCCATGAAGAA	63.29	21	GCAGGTGATGTGTATTGCGTAC	59.97	22	182	AGAAGGACGCCGCCATGAAGA	64.16	21	GCAGGTGATGTGTATTGCGTAC	59.97	22	183	CAGAAGGACGCCGCCATGAA	63.131	20	GCAGGTGATGTGTATTGCGTAC	59.97	22	184
Chr01	17697607	.	G	GTT,GT	TGCACCATTTAATCAGTGATGA	56.058	22	GTGGGAATGACTTCTGCAAAAT	57.474	22	133	TGCACCATTTAATCAGTGATGA	56.058	22	AGTGGGAATGACTTCTGCAAAA	58.435	22	134	ATGCACCATTTAATCAGTGATG	55.117	22	GTGGGAATGACTTCTGCAAAAT	57.474	22	134	TGCACCATTTAATCAGTGATGA	56.058	22	TGGGAATGACTTCTGCAAAATC	57.211	22	132	ATGCACCATTTAATCAGTGATG	55.117	22	AGTGGGAATGACTTCTGCAAAA	58.435	22	135
Chr01	17702118	.	TAGATA	T	CCCTGTGTTGTCCGTTGTAAAT	59.118	22	GTGCTCAGTGAACATACATGCT	58.994	22	227	ACCCTGTGTTGTCCGTTGTAAA	60.356	22	GTGCTCAGTGAACATACATGCT	58.994	22	228	CCCTGTGTTGTCCGTTGTAAAT	59.118	22	GAGTGCTCAGTGAACATACAT	55.709	21	229	CCCTGTGTTGTCCGTTGTAAAT	59.118	22	AGTGCTCAGTGAACATACATGC	58.994	22	228	CACCCTGTGTTGTCCGTTGTAA	61.001	22	GTGCTCAGTGAACATACATGCT	58.994	22	229
Chr01	17702277	.	TAA	TA,TAAA,T	AGGTGTAGTAGGAGAGGTAAAA	55.298	22	TGGGGTCACAGTGATCTAC	55.731	19	245	CATGCACCATAGAAACCATTGT	57.276	22	GCACATTCTGGCTTATTTCAAA	55.866	22	232	GCATGCACCATAGAAACCATTG	58.549	22	GCACATTCTGGCTTATTTCAAA	55.866	22	233	CATGCACCATAGAAACCATTGT	57.276	22	GCACATTCTGGCTTATTTCAA	55.096	21	232	ATGCACCATAGAAACCATTGT	55.814	21	GCACATTCTGGCTTATTTCAAA	55.866	22	231
Chr01	17705751	.	AAATATGC	A	AAGTCACCAGTTAAACCCATGT	57.821	22	ACACCTATGCCCTCTGAAACAG	60.027	22	173	AAGTCACCAGTTAAACCCATGT	57.821	22	ACACCTATGCCCTCTGAAACA	59.015	21	173	AAGTCACCAGTTAAACCCATGT	57.821	22	TACACCTATGCCCTCTGAAACA	58.822	22	174	AGTCACCAGTTAAACCCATGT	57.124	21	ACACCTATGCCCTCTGAAACAG	60.027	22	172	AGTCACCAGTTAAACCCATGT	57.124	21	ACACCTATGCCCTCTGAAACA	59.015	21	172
Chr01	17724715	.	T	TTAATTAAA,TAA	TGGAACATGGGCAAGGAAATTA	58.216	22	CGGACAATGGACCACGACTATA	59.64	22	161	TCGGAATGTTGCTCACCTTATT	58.05	22	CGGACAATGGACCACGACTATA	59.64	22	137	TGGAACATGGGCAAGGAAATTA	58.216	22	ACGGACAATGGACCACGACTAT	61.471	22	162	TCGGAATGTTGCTCACCTTATT	58.05	22	ACGGACAATGGACCACGACTAT	61.471	22	138	TGGAACATGGGCAAGGAAATT	58.381	21	CGGACAATGGACCACGACTATA	59.64	22	161
Chr01	17725603	.	ACCCCC	A	AGTCAGCTATGCCAGGGTTTCT	61.428	22	CACTTGGTGGGTTGGGTTTAC	59.316	21	140	AGTCAGCTATGCCAGGGTTTCT	61.428	22	CACTTGGTGGGTTGGGTTTACG	61.902	22	140	GGGTCCCACTCCAGGTCACT	63.041	20	CACTTGGTGGGTTGGGTTTACG	61.902	22	163	AGGGTCCCACTCCAGGTCACT	64.397	21	CACTTGGTGGGTTGGGTTTACG	61.902	22	164	CAGATGCAGGGTCCCACTCCAG	64.613	22	CACTTGGTGGGTTGGGTTTACG	61.902	22	171
Chr01	17727721	.	C	CGAAAAA	GCATTTCTCAACCACTGCAATA	57.561	22	ACACCTGGCTTCCTTTGATTAG	58.31	22	195	TGTCCACTTACCAGGGTCTGCT	63.035	22	ACACCTGGCTTCCTTTGATTAG	58.31	22	236	GCATTTCTCAACCACTGCAATA	57.561	22	TGTACACCTGGCTTCCTTTGAT	59.625	22	198	GTGTCCACTTACCAGGGTCTGC	62.821	22	ACACCTGGCTTCCTTTGATTAG	58.31	22	237	GCATTTCTCAACCACTGCAATA	57.561	22	ATGTACACCTGGCTTCCTTTGA	59.625	22	199
Chr01	17749899	.	C	CAGTGTGGATGTTCA,CAGTGTGGATGTTCACTTCCG	GGGAAAATTGGGCTGGTGAGAT	60.89	22	GCTGGGTATGATTGCTGTCTGA	60.421	22	237	GGGAAAATTGGGCTGGTGAGAT	60.89	22	TGCTGGGTATGATTGCTGTCTG	60.682	22	238	AGGGAAAATTGGGCTGGTGAGA	61.909	22	GCTGGGTATGATTGCTGTCTGA	60.421	22	238	ACGGCTCTGACCAAGCATGTG	63.235	21	GCTGGGTATGATTGCTGTCTGA	60.421	22	208	AGGGAAAATTGGGCTGGTGAGA	61.909	22	TGCTGGGTATGATTGCTGTCTG	60.682	22	239
Chr01	17770558	.	G	GCAGTGGAGCAAA	CAACAGGACCAAGGCACAGATA	60.29	22	TCAAAACTGGTAGGTGAATAGG	55.454	22	155	CAACAGGACCAAGGCACAGATA	60.29	22	ACACAAATTAAAGCCCAGTCAA	56.714	22	122	CAACAGGACCAAGGCACAGATA	60.29	22	CACAAATTAAAGCCCAGTCAAA	55.714	22	121	AACAGGACCAAGGCACAGATAG	60.027	22	TCAAAACTGGTAGGTGAATAGG	55.454	22	154	AACAGGACCAAGGCACAGATAG	60.027	22	ACACAAATTAAAGCCCAGTCAA	56.714	22	121
Chr01	17770559	.	T	TGGAGCAAATAATG,TGGAGC	CAACAGGACCAAGGCACAGATA	60.29	22	TCAAAACTGGTAGGTGAATAGG	55.454	22	155	CAACAGGACCAAGGCACAGATA	60.29	22	ACACAAATTAAAGCCCAGTCAA	56.714	22	122	CAACAGGACCAAGGCACAGATA	60.29	22	CACAAATTAAAGCCCAGTCAAA	55.714	22	121	AACAGGACCAAGGCACAGATAG	60.027	22	TCAAAACTGGTAGGTGAATAGG	55.454	22	154	AACAGGACCAAGGCACAGATAG	60.027	22	ACACAAATTAAAGCCCAGTCAA	56.714	22	121
Chr01	17787204	.	C	CGA,CAAAAA	ACTTGGTTTCTCTTTCCCATTG	56.79	22	GCCTTTGATTACTTTGCCAAAT	56.104	22	227	TGCTAAACCAATCAGTTAACCT	55.631	22	TCACAATCTCCGTCCACTCTTA	58.572	22	220	CTTGGTTTCTCTTTCCCATTGG	57.474	22	GCCTTTGATTACTTTGCCAAAT	56.104	22	226	CTTGGTTTCTCTTTCCCATTGG	57.474	22	GGCCTTTGATTACTTTGCCAAA	57.998	22	227	ACTTGGTTTCTCTTTCCCATTG	56.79	22	GGCCTTTGATTACTTTGCCAAA	57.998	22	228
Chr01	17839393	.	G	GGAGGATTTGCAAAA	GCCTACGACCACAACACCAAAA	61.58	22	GCTCCCTTTTCCAACCAGAGAA	60.489	22	250	GCCTACGACCACAACACCAAAA	61.58	22	TGCTCAAGTCTTCCTGGGTCAC	62.192	22	143	CCTACGACCACAACACCAAAAC	59.968	22	GGCTCCCTTTTCCAACCAGAGA	62.216	22	250	CAGGGGCAAACTCCTAGGAAAG	60.619	22	GGGCTCCCTTTTCCAACCAGAG	63.119	22	220	CAGGGGCAAACTCCTAGGAAAG	60.619	22	GGCTCCCTTTTCCAACCAGAGA	62.216	22	219
Chr01	17873440	.	A	ATTT,ATT	GGGCGTTAATGATGGGCGTCAC	64.352	22	ACAAAATGGTAGGGAGGACACC	59.959	22	166	GGCGTTAATGATGGGCGTCACT	63.5	22	ACAAAATGGTAGGGAGGACACC	59.959	22	165	GGCGTTAATGATGGGCGTCACT	63.5	22	CACAAAATGGTAGGGAGGACAC	58.918	22	166	TGGGCGTCACTTTCCTGTCACA	64.347	22	ACAAAATGGTAGGGAGGACACC	59.959	22	154	GGGCGTCACTTTCCTGTCACAG	63.611	22	ACAAAATGGTAGGGAGGACACC	59.959	22	153
Chr01	17873454	.	TTGGGGGGGG	T	GGGCGTTAATGATGGGCGTCAC	64.352	22	ACAAAATGGTAGGGAGGACACC	59.959	22	166	GGCGTTAATGATGGGCGTCACT	63.5	22	ACAAAATGGTAGGGAGGACACC	59.959	22	165	GGCGTTAATGATGGGCGTCACT	63.5	22	CACAAAATGGTAGGGAGGACAC	58.918	22	166	TGGGCGTCACTTTCCTGTCACA	64.347	22	ACAAAATGGTAGGGAGGACACC	59.959	22	154	GGGCGTCACTTTCCTGTCACAG	63.611	22	ACAAAATGGTAGGGAGGACACC	59.959	22	153
Chr01	17889130	.	G	GTGTGA	TGCATCGAACGAAAAGGTATTT	56.98	22	TCTCGACTGTTAATGCCAATAA	55.558	22	210	GTGCATCGAACGAAAAGGTATT	57.663	22	TCTCGACTGTTAATGCCAATAA	55.558	22	211	GTGCATCGAACGAAAAGGTATT	57.663	22	CTCTCGACTGTTAATGCCAATA	55.999	22	212	TGCATCGAACGAAAAGGTATTT	56.98	22	CTCTCGACTGTTAATGCCAATA	55.999	22	211	GCATCGAACGAAAAGGTATTT	55.242	21	TCTCGACTGTTAATGCCAATAA	55.558	22	209
Chr01	17901342	.	TTTTTA	T	TGGATCATTTACACTTGCTTCA	55.992	22	TGGTCACCTAATAGCACCTTAA	56.54	22	222	TGGATCATTTACACTTGCTTCA	55.992	22	GGTCACCTAATAGCACCTTAAC	56.245	22	221	TGGATCATTTACACTTGCTTCA	55.992	22	GCATCAAAACATGGTCACCTAA	57.218	22	233	TGGATCATTTACACTTGCTTCA	55.992	22	GTCACCTAATAGCACCTTAACT	55.276	22	220	TGGATCATTTACACTTGCTTCA	55.992	22	ATGGTCACCTAATAGCACCTTA	56.325	22	223
Chr01	17905300	.	G	GGAAAA	AACTGGGTGTACATCGGATTAT	56.959	22	AACGGACCAAGTAATGCATTGT	58.846	22	156	AACTGGGTGTACATCGGATTAT	56.959	22	ACAACACGTGAAAGGTCCATGT	60.683	22	216	AACTGGGTGTACATCGGATTAT	56.959	22	GTTGTAAACGGACCAAGTAATG	55.673	22	162	GAACTGGGTGTACATCGGATTA	57.604	22	AACGGACCAAGTAATGCATTGT	58.846	22	157	ACTGGGTGTACATCGGATTATT	56.959	22	AACGGACCAAGTAATGCATTGT	58.846	22	155
Chr01	17905999	.	C	CAAAAAAAAA,CTAAAAAAAAAAA,CAAA,CAAAAAAAA,CAAAAAAA	ATATGGACCACTCTGTGTAAGA	56.003	22	CTTGGTTGAAGCCTTGCAATAC	58.421	22	170	ATGGACCACTCTGTGTAAGA	55.483	20	CTTGGTTGAAGCCTTGCAATAC	58.421	22	168	TATGGACCACTCTGTGTAAGA	55.444	21	CTTGGTTGAAGCCTTGCAATAC	58.421	22	169	ATATGGACCACTCTGTGTAAGA	56.003	22	TTGGTTGAAGCCTTGCAATAC	57.341	21	169	ATATGGACCACTCTGTGTAAGA	56.003	22	CTTGGTTGAAGCCTTGCAATA	57.06	21	170
Chr01	17909810	.	A	ACAAAT	AGCTGCAAACTTGTCCCATATC	58.98	22	GCCACACTTTCACAGACCTTGA	61.005	22	183	GCTGCAAACTTGTCCCATATCT	58.98	22	GCCACACTTTCACAGACCTTGA	61.005	22	182	AAGCTGCAAACTTGTCCCATAT	58.566	22	GCCACACTTTCACAGACCTTGA	61.005	22	184	AGCTGCAAACTTGTCCCATATC	58.98	22	CAGCCACACTTTCACAGACCTT	61.007	22	185	AGCTGCAAACTTGTCCCATATC	58.98	22	CCACACTTTCACAGACCTTGAT	58.52	22	182
Chr01	17910165	.	T	TG,TGG,TGGG,TGGGG	CCCTTCTGGTCAGCAACAAG	58.758	20	GTTTCATACAAAATTCGGCCCC	58.482	22	225	CCCTTCTGGTCAGCAACAA	57.58	19	GTTTCATACAAAATTCGGCCCC	58.482	22	225	CCCTTCTGGTCAGCAACAAG	58.758	20	AGTTTCATACAAAATTCGGCCC	57.55	22	226	CCCTTCTGGTCAGCAACAA	57.58	19	AGTTTCATACAAAATTCGGCCC	57.55	22	226	CCCTTCTGGTCAGCAACAAG	58.758	20	TTTCATACAAAATTCGGCCCC	57.122	21	224
Chr01	17910198	.	TCCAACCCAGGA	T	CCCTTCTGGTCAGCAACAAG	58.758	20	GTTTCATACAAAATTCGGCCCC	58.482	22	225	CCCTTCTGGTCAGCAACAA	57.58	19	GTTTCATACAAAATTCGGCCCC	58.482	22	225	CCCTTCTGGTCAGCAACAAG	58.758	20	AGTTTCATACAAAATTCGGCCC	57.55	22	226	CCCTTCTGGTCAGCAACAA	57.58	19	AGTTTCATACAAAATTCGGCCC	57.55	22	226	CCCTTCTGGTCAGCAACAAG	58.758	20	TTTCATACAAAATTCGGCCCC	57.122	21	224
Chr01	17911381	.	CCATGTA	C	ATACTGAATATCACCTGGGAAC	55.032	22	TCACAGGACGAAGCTGGTATAG	59.312	22	231	ATACTGAATATCACCTGGGAAC	55.032	22	ATCACAGGACGAAGCTGGTATA	58.703	22	232	ATACTGAATATCACCTGGGAAC	55.032	22	CACAGGACGAAGCTGGTATAG	57.915	21	230	ATACTGAATATCACCTGGGAAC	55.032	22	TCACAGGACGAAGCTGGTATA	58.27	21	231	ATACTGAATATCACCTGGGAAC	55.032	22	ACAGGACGAAGCTGGTATAG	56.452	20	229
Chr01	17960017	.	T	TGGGATCC	ACAGAGGAAACCGAGCCAGCAG	64.769	22	TCCGGGGCACATACACCATAAA	61.755	22	209	AACAGAGGAAACCGAGCCAGCA	64.426	22	TCCGGGGCACATACACCATAAA	61.755	22	210	ACAGAGGAAACCGAGCCAGCA	64.053	21	TCCGGGGCACATACACCATAAA	61.755	22	209	CAGAGGAAACCGAGCCAGCAG	63.286	21	TCCGGGGCACATACACCATAAA	61.755	22	208	ACAGAGGAAACCGAGCCAGCAG	64.769	22	CCGGGGCACATACACCATAAAT	60.751	22	208
Chr01	17986235	.	C	CT,CTT	ACTTCTGATAGGGATGCAACTT	57.148	22	TTACATGAGAGGGAATGGTTTC	55.786	22	124	TCTGATAGGGATGCAACTTCAA	57.157	22	TTACATGAGAGGGAATGGTTTC	55.786	22	121	TGGGACTTCTGATAGGGATGCA	60.629	22	TTACATGAGAGGGAATGGTTTC	55.786	22	128	ACAGAACTTGAATGGCTGTCTC	58.593	22	TTACATGAGAGGGAATGGTTTC	55.786	22	174	ATGGCTGTCTCCCTGGTGA	60.23	19	TTACATGAGAGGGAATGGTTTC	55.786	22	163
Chr01	17986810	.	C	CTTCCGTCA	GGTTTTACCCATGTCCGTC	55.915	19	GGAGCCATAAAACGGTCAAAAG	58.167	22	175	GGTTTTACCCATGTCCGTC	55.915	19	AGGAGCCATAAAACGGTCAAAA	58.508	22	176	GGTTTTACCCATGTCCGTC	55.915	19	AGGAGCCATAAAACGGTCAAA	57.851	21	176	GGTTTTACCCATGTCCGTC	55.915	19	GGAGCCATAAAACGGTCAAAA	57.073	21	175	GGTTTTACCCATGTCCGTC	55.915	19	TAGGAGCCATAAAACGGTCAAA	57.711	22	177
Chr01	17986822	.	C	CGTCATTCT	CCATGTCCGTCCTTCCGTCATT	62.628	22	AGGAGCCATAAAACGGTCAAAA	58.508	22	168	CCATGTCCGTCCTTCCGTCATT	62.628	22	GGAGCCATAAAACGGTCAAAAG	58.167	22	167	CATGTCCGTCCTTCCGTCATTC	61.308	22	AGGAGCCATAAAACGGTCAAAA	58.508	22	167	CATGTCCGTCCTTCCGTCATTC	61.308	22	GGAGCCATAAAACGGTCAAAAG	58.167	22	166	CCATGTCCGTCCTTCCGTCATT	62.628	22	AGGAGCCATAAAACGGTCAAA	57.851	21	168
Chr01	17989350	.	C	CATAT,CAT,CATATAT	AGGACGGTTTACTGATGGAATT	57.43	22	TGACCTGACCTTAGTGCTCTGT	60.757	22	118	AGGACGGTTTACTGATGGAATT	57.43	22	CTCTGTGTGCATCGCGAACT	61.011	20	102	AGGACGGTTTACTGATGGAATT	57.43	22	ACCTGACCTTAGTGCTCTGTGT	61.022	22	116	AGGACGGTTTACTGATGGAATT	57.43	22	ATGACCTGACCTTAGTGCTCTG	59.501	22	119	AGGACGGTTTACTGATGGAATT	57.43	22	GACCTGACCTTAGTGCTCTGTG	60.353	22	117
Chr01	17990410	.	T	TTGATC	CTGTGTGAAGCAGCCTGTGAT	60.881	21	TGCAAGGACCTGGTGTTCATTT	60.689	22	248	CTGTGTGAAGCAGCCTGTGAT	60.881	21	GCAAGGACCTGGTGTTCATTTG	60.288	22	247	CTGTGTGAAGCAGCCTGTGAT	60.881	21	CATGCAAGGACCTGGTGTTCAT	61.143	22	250	CTGTGTGAAGCAGCCTGTGAT	60.881	21	ATGCAAGGACCTGGTGTTCATT	60.491	22	249	TGTGTGAAGCAGCCTGTGAT	59.891	20	TGCAAGGACCTGGTGTTCATTT	60.689	22	247
Chr01	17990816	.	GAAAAAA	GA,GAA,GAAA,GAAAA,G	TTCCGGGAAAGCTGGCAAAATT	61.61	22	ATGGTGTTTGCTTGGCGAGGAT	63.117	22	197	TTCCGGGAAAGCTGGCAAAATT	61.61	22	TGGTGTTTGCTTGGCGAGGATG	63.904	22	196	TTCCGGGAAAGCTGGCAAAATT	61.61	22	TGGTGTTTGCTTGGCGAGGAT	62.878	21	196	TTCCGGGAAAGCTGGCAAAATT	61.61	22	ACGTGCGTGTATTGGGTTGACA	62.998	22	220	TGGCAAATGAACACCAGGTCCT	62.425	22	TTCGAGCGGGCGGAGATTTT	62.516	20	238
Chr01	18173793	.	CAACATG	C	TAAAGGGGCCCAATCACCTATA	58.318	22	GCCAAGTCAGTTAGGGCATCTT	60.619	22	241	TAAAGGGGCCCAATCACCTATA	58.318	22	CACATGACCCGACGCACTGT	63.042	20	189	TAAAGGGGCCCAATCACCTATA	58.318	22	GCCAAGTCAGTTAGGGCATCT	60.065	21	241	ACCTTGAAACCGTTTGCTTACT	58.715	22	GCCAAGTCAGTTAGGGCATCTT	60.619	22	152	TAAAGGGGCCCAATCACCTATA	58.318	22	ACATGACCCGACGCACTGT	61.868	19	188
Chr01	18249229	.	T	TTTTTTAGG	GCCTGGACCCCGCCATTTC	63.657	19	CCTTTCCCGGATCAACGCTCTA	62.111	22	228	GCCTGGACCCCGCCATTTC	63.657	19	TTCCCGGATCAACGCTCTACAC	62.352	22	225	GCCTGGACCCCGCCATTT	62.759	18	CCTTTCCCGGATCAACGCTCTA	62.111	22	228	GCCTGGACCCCGCCATTTC	63.657	19	TTTCCCGGATCAACGCTCTACA	61.728	22	226	GCCTGGACCCCGCCATTTC	63.657	19	TCCCGGATCAACGCTCTACAC	61.889	21	224
Chr01	18262599	.	T	TAGAAAAAAA	GGCACCCGTGAGTACATACAT	59.862	21	TGAATCGCTATTGTTCCTTGTA	55.558	22	225	CCTGTCTCCTGTTGCCAAGAA	60.203	21	TGAATCGCTATTGTTCCTTGTA	55.558	22	153	GGCACCCGTGAGTACATACA	59.467	20	TGAATCGCTATTGTTCCTTGTA	55.558	22	225	CGCTTGACAACCCAGGAGAAA	60.814	21	TTGAATCGCTATTGTTCCTTGT	56.353	22	116	GGCACCCGTGAGTACATACAT	59.862	21	TTGAATCGCTATTGTTCCTTGT	56.353	22	226
Chr01	18268298	.	T	TTAAAAA	AGCTCTAAGGGGTCGTCATTAA	58.628	22	ACTGTATCCCCGTGTTGTAACT	59.098	22	216	AGCTCTAAGGGGTCGTCATTAA	58.628	22	TCAACTGTATCCCCGTGTTGTA	59.101	22	219	AGCTCTAAGGGGTCGTCATTAA	58.628	22	CCCCGTGTTGTAACTTGTAACT	58.53	22	209	AGCTCTAAGGGGTCGTCATTAA	58.628	22	TCCCCGTGTTGTAACTTGTAAC	58.534	22	210	AGCTCTAAGGGGTCGTCATTAA	58.628	22	CAACTGTATCCCCGTGTTGTAA	58.334	22	218
Chr01	18486375	.	T	TGACGGTGAAATCG	CACCGTGGTTAGACAAGTACAT	58.078	22	ACGCTTTAGTTTGGCACGTATG	59.841	22	216	CCACCGTGGTTAGACAAGTACA	59.964	22	ACGCTTTAGTTTGGCACGTATG	59.841	22	217	CACCGTGGTTAGACAAGTACAT	58.078	22	CGCTTTAGTTTGGCACGTATG	58.231	21	215	ACCGTGGTTAGACAAGTACAT	56.679	21	ACGCTTTAGTTTGGCACGTATG	59.841	22	215	ACCGTGGTTAGACAAGTACATA	56.59	22	ACGCTTTAGTTTGGCACGTATG	59.841	22	215
Chr01	18495459	.	G	GGT,GTT	TGTGAGACCATGCGAGAATATA	56.798	22	ACTATTCCTGGCAGTTGACTAT	56.608	22	217	CGATGTGAGACCATGCGAGAAT	60.801	22	ACTATTCCTGGCAGTTGACTAT	56.608	22	220	TGTGAGACCATGCGAGAATATA	56.798	22	TTCCTGGCAGTTGACTATAAAT	55.145	22	213	TGTGAGACCATGCGAGAATATA	56.798	22	ATTCCTGGCAGTTGACTATAAA	55.145	22	214	ATGTGAGACCATGCGAGAATAT	57.386	22	ACTATTCCTGGCAGTTGACTAT	56.608	22	218
Chr01	18496522	.	ATATATATTCT	A	TGTCAGCGAGCATTGTCAATAA	58.666	22	TGAAAGGCAAGCATACAAAAGA	56.8	22	194	TGTCAGCGAGCATTGTCAATAA	58.666	22	GGCAAGCATACAAAAGACAGCT	59.77	22	189	GTCAGCGAGCATTGTCAATAAA	57.659	22	TGAAAGGCAAGCATACAAAAGA	56.8	22	193	TGTCAGCGAGCATTGTCAATAA	58.666	22	AGGCAAGCATACAAAAGACAGC	59.77	22	190	TGTCAGCGAGCATTGTCAATAA	58.666	22	AAGGCAAGCATACAAAAGACAG	57.49	22	191
Chr01	18625717	.	C	CGAGTCTGTAGCTCGGAGGATATAGGTCA	GCACAGAATCAGGCATGCTTAC	60.223	22	TCTTTCAGTCTTACAACCAGTT	55.249	22	211	GATACACTGCTGCACACATACA	58.738	22	TGGCATTATGTACAAGTCAAAC	55.012	22	219	GATACACTGCTGCACACATACA	58.738	22	TCTTTCAGTCTTACAACCAGTT	55.249	22	118	AGATACACTGCTGCACACATAC	58.474	22	TGGCATTATGTACAAGTCAAAC	55.012	22	220	AGATACACTGCTGCACACATAC	58.474	22	TCTTTCAGTCTTACAACCAGTT	55.249	22	119
Chr01	18687613	.	G	GACACAGAAGCCTATGGAACGAGATCT,GACACAGAAGCCTATGGAAC	CCTCTGGGTGGCGCTAGTG	62.377	19	CAACTGCTGCATGAGGACTATT	58.723	22	187	CTCTGGGTGGCGCTAGTGTTC	63.014	21	CAACTGCTGCATGAGGACTATT	58.723	22	186	CCTCTGGGTGGCGCTAGTG	62.377	19	ACAACTGCTGCATGAGGACTAT	59.762	22	188	CCTCTGGGTGGCGCTAGTGTT	64.431	21	ACAACTGCTGCATGAGGACTAT	59.762	22	188	CTCTGGGTGGCGCTAGTGTTC	63.014	21	ACAACTGCTGCATGAGGACTAT	59.762	22	187
Chr01	18705198	.	G	GGTGCGTTTT,GGT	GACACCCTGCTTGACCCAGTTT	62.985	22	TCCAGCTCAGACCACCCTAAAT	60.831	22	216	GACACCCTGCTTGACCCAGTTT	62.985	22	GTCCAGCTCAGACCACCCTAAA	61.679	22	217	TGACACCCTGCTTGACCCAGTT	64.085	22	TCCAGCTCAGACCACCCTAAAT	60.831	22	217	ACACCCTGCTTGACCCAGTTTG	63.244	22	TCCAGCTCAGACCACCCTAAAT	60.831	22	215	ACACCCTGCTTGACCCAGTTT	62.158	21	TCCAGCTCAGACCACCCTAAAT	60.831	22	215
Chr01	18705200	.	C	CGTTTTGCTGCTCTGA	GACACCCTGCTTGACCCAGTTT	62.985	22	TCCAGCTCAGACCACCCTAAAT	60.831	22	216	GACACCCTGCTTGACCCAGTTT	62.985	22	GTCCAGCTCAGACCACCCTAAA	61.679	22	217	TGACACCCTGCTTGACCCAGTT	64.085	22	TCCAGCTCAGACCACCCTAAAT	60.831	22	217	ACACCCTGCTTGACCCAGTTTG	63.244	22	TCCAGCTCAGACCACCCTAAAT	60.831	22	215	ACACCCTGCTTGACCCAGTTT	62.158	21	TCCAGCTCAGACCACCCTAAAT	60.831	22	215
Chr01	18711709	.	G	GAAAA,GCAAA
Chr01	18718567	.	C	CGAA,CCAAAA	GGAATGTCTGTAAGAGCAAACA	56.638	22	GTCTGTTGATGACGAGCTATTA	55.761	22	233	TGGAATGTCTGTAAGAGCAAAC	56.638	22	GTCTGTTGATGACGAGCTATTA	55.761	22	234	GGAATGTCTGTAAGAGCAAACA	56.638	22	GCATTACTCGGTGTCTGTTGAT	58.738	22	245	TGGAATGTCTGTAAGAGCAAAC	56.638	22	GCATTACTCGGTGTCTGTTGAT	58.738	22	246	GGAATGTCTGTAAGAGCAAACA	56.638	22	AGCATTACTCGGTGTCTGTTGA	59.701	22	246
Chr01	18783700	.	AGATTTG	A	CAGACACCGAGGAGTGCTAGTT	61.718	22	AAAACATTATGCAGCCACAACT	57.394	22	243	ACACCGAGGAGTGCTAGTTTTA	59.105	22	AAAACATTATGCAGCCACAACT	57.394	22	240	CGTAATTCCAGTGACCGCCTTA	60.418	22	GCTTGCAATAACAATGGCTTTT	56.985	22	138	GTAATTCCAGTGACCGCCTTAG	58.804	22	GCTTGCAATAACAATGGCTTTT	56.985	22	137	CAGACACCGAGGAGTGCTAGTT	61.718	22	AGAAAACATTATGCAGCCACAA	57.13	22	245
Chr01	18788250	.	T	TTTGGAAGCCGCTATG	TCCTGGATCTTGCTGGCTGATA	60.961	22	CCAGGAACACTCACCCAGATAA	59.428	22	238	CCTGGATCTTGCTGGCTGATAT	59.96	22	CAGGAACACTCACCCAGATAAA	57.714	22	236	CCTGGATCTTGCTGGCTGATAT	59.96	22	CCAGGAACACTCACCCAGATAA	59.428	22	237	CTGGATCTTGCTGGCTGATATG	58.925	22	CCAGGAACACTCACCCAGATAA	59.428	22	236	CCTGGATCTTGCTGGCTGATAT	59.96	22	TCCAGGAACACTCACCCAGATA	60.226	22	238
Chr01	18805940	.	G	GGTTTGGTCAAA	ATGACACCAGCCACCAAAAGT	60.412	21	ACACTAGCTCAGATGACATTCA	56.919	22	121	ATGACACCAGCCACCAAAAGTC	61.337	22	ACACTAGCTCAGATGACATTCA	56.919	22	121	ACCAAAAGTCACCACCTGTCAA	60.291	22	GGAACATTAAGGTGGCTGATAT	55.914	22	233	TATGACACCAGCCACCAAAAGT	60.159	22	ACACTAGCTCAGATGACATTCA	56.919	22	122	TGACACCAGCCACCAAAAGT	60.034	20	ACACTAGCTCAGATGACATTCA	56.919	22	120
Chr01	18805941	.	T	TTTGGTCAAATAGGTGATGTAGTC	ATGACACCAGCCACCAAAAGT	60.412	21	ACACTAGCTCAGATGACATTCA	56.919	22	121	ATGACACCAGCCACCAAAAGTC	61.337	22	ACACTAGCTCAGATGACATTCA	56.919	22	121	ACCAAAAGTCACCACCTGTCAA	60.291	22	GGAACATTAAGGTGGCTGATAT	55.914	22	233	TATGACACCAGCCACCAAAAGT	60.159	22	ACACTAGCTCAGATGACATTCA	56.919	22	122	TGACACCAGCCACCAAAAGT	60.034	20	ACACTAGCTCAGATGACATTCA	56.919	22	120
Chr01	18805942	.	A	AGGTGATG	ATGACACCAGCCACCAAAAGT	60.412	21	ACACTAGCTCAGATGACATTCA	56.919	22	121	ATGACACCAGCCACCAAAAGTC	61.337	22	ACACTAGCTCAGATGACATTCA	56.919	22	121	ACCAAAAGTCACCACCTGTCAA	60.291	22	GGAACATTAAGGTGGCTGATAT	55.914	22	233	TATGACACCAGCCACCAAAAGT	60.159	22	ACACTAGCTCAGATGACATTCA	56.919	22	122	TGACACCAGCCACCAAAAGT	60.034	20	ACACTAGCTCAGATGACATTCA	56.919	22	120
Chr01	18815736	.	C	CCAAAAA,CGAAAAAA,CGAAA,CCAAAA	GACCTACCACCCGTGTTTATAC	58.215	22	TCAGTCTGCCAATTCTGATGAT	57.501	22	215	GACCTACCACCCGTGTTTATA	56.83	21	TCAGTCTGCCAATTCTGATGAT	57.501	22	215	GACCTACCACCCGTGTTTATAC	58.215	22	ACTTCAGTCTGCCAATTCTGAT	57.702	22	218	GACCTACCACCCGTGTTTATAC	58.215	22	TTCAGTCTGCCAATTCTGATGA	57.709	22	216	GGAGGAAGAAAAGCCGGACCTA	61.742	22	TCAGTCTGCCAATTCTGATGAT	57.501	22	231
Chr01	18819584	.	T	TA,TAA	GTTGTCCCACCCATCCCCAACA	64.754	22	ATGACAAACCAGGGTGCTACTC	60.29	22	231	GTTGTCCCACCCATCCCCAACA	64.754	22	TGACAAACCAGGGTGCTACTC	59.928	21	230	TTGTCCCACCCATCCCCAACAG	64.5	22	ATGACAAACCAGGGTGCTACTC	60.29	22	230	GTTGTCCCACCCATCCCCAACA	64.754	22	TGACAAACCAGGGTGCTACTCA	61.552	22	230	TGTCCCACCCATCCCCAACAG	64.123	21	ATGACAAACCAGGGTGCTACTC	60.29	22	229
Chr01	18841841	.	GAAACAAAAATAAA	G	TCCACAACACTTTCTGGAAAAT	56.373	22	ACTGTACCTTCGCTTGTTATTG	56.729	22	222	TCCACAACACTTTCTGGAAAAT	56.373	22	GCATACTGTACCTTCGCTTGTT	58.999	22	226	TCCACAACACTTTCTGGAAAAT	56.373	22	AGCATACTGTACCTTCGCTTGT	59.766	22	227	TCCACAACACTTTCTGGAAAAT	56.373	22	ACTGTACCTTCGCTTGTTATT	55.252	21	222	TCCACAACACTTTCTGGAAAAT	56.373	22	TACTGTACCTTCGCTTGTTATT	55.225	22	223
Chr01	18860144	.	ATATACC	A	TGTACCTGTAACTAGGCATTGT	56.829	22	ATCACCCCAACCCTGCAAATAA	60.225	22	205	TGTACCTGTAACTAGGCATTGT	56.829	22	TCACCCCAACCCTGCAAATAAG	60.821	22	204	TGTACCTGTAACTAGGCATTGT	56.829	22	TCACCCCAACCCTGCAAATAA	59.852	21	204	TGTACCTGTAACTAGGCATTGT	56.829	22	ATCACCCCAACCCTGCAAATA	59.639	21	205	TGTACCTGTAACTAGGCATTGT	56.829	22	TATCACCCCAACCCTGCAAATA	59.417	22	206
Chr01	18875214	.	TGTTTA	T	TCCTGCATATGTTACTACTGGT	56.348	22	GTAATGCCAAGGTCTGCAAACA	59.704	22	204	TCCTGCATATGTTACTACTGGT	56.348	22	AGTAATGCCAAGGTCTGCAAAC	59.442	22	205	TCCTGCATATGTTACTACTGGT	56.348	22	AATGCCAAGGTCTGCAAACA	58.588	20	202	TTCCTGCATATGTTACTACTGG	55.343	22	GTAATGCCAAGGTCTGCAAACA	59.704	22	205	TCCTGCATATGTTACTACTGGT	56.348	22	TAATGCCAAGGTCTGCAAACA	58.408	21	203
Chr01	18883461	.	T	TTGAGAATCTCTGCTTCTTTG	GGAACCCTATGACCTGAGGATA	58.142	22	TGCTTTGGAGGACTCGCATTAG	60.678	22	184	ACCCTATGACCTGAGGATAAGA	57.166	22	TGCTTTGGAGGACTCGCATTAG	60.678	22	181	AACCCTATGACCTGAGGATAAG	56.403	22	TGCTTTGGAGGACTCGCATTAG	60.678	22	182	GAACCCTATGACCTGAGGATAA	56.412	22	TGCTTTGGAGGACTCGCATTAG	60.678	22	183	GGAACCCTATGACCTGAGGATA	58.142	22	TGCTTTGGAGGACTCGCATTA	59.722	21	184
Chr01	18884726	.	C	CGTAACTATCTCCAGCATTTCT,CGTAACTATCTCCAGCATT	GTTGATTCATCTTCTGGCATTT	55.316	22	TGTTGACAGGCTATTTGTAAGA	55.391	22	217	TCATAACTGAACCAACCATCTT	55.351	22	TGTTGACAGGCTATTTGTAAGA	55.391	22	195	TGATTCATCTTCTGGCATTTTC	55.052	22	TGTTGACAGGCTATTTGTAAGA	55.391	22	215	AACTGAACCAACCATCTTGTAT	55.62	22	TGTTGACAGGCTATTTGTAAGA	55.391	22	191	TAACTGAACCAACCATCTTGTA	55.029	22	TGTTGACAGGCTATTTGTAAGA	55.391	22	192
Chr01	18917189	.	C	CTACAAT
Chr01	19284880	.	G	GAA,GA	GGCCATGACGCTCAGCTGAATT	63.77	22	CCTGCAGACTGGTGGCACTC	63.075	20	212	GGCCATGACGCTCAGCTGAATT	63.77	22	CTGCAGACTGGTGGCACTC	60.67	19	211	GGCCATGACGCTCAGCTGAATT	63.77	22	TGTTTCATCAGTTCCTGCAGAC	58.859	22	225	GCCATGACGCTCAGCTGAATT	61.612	21	CCTGCAGACTGGTGGCACTC	63.075	20	211	GGCCATGACGCTCAGCTGAATT	63.77	22	TGCAGACTGGTGGCACTC	59.573	18	210
Chr01	19286697	.	GAGCCCCAT	G	GCGCCACCAGTCTGCAGAAAC	64.624	21	ATCTTGACATGCGGGGAGGCC	64.869	21	224	GCGCCACCAGTCTGCAGAAAC	64.624	21	TATCTTGACATGCGGGGAGGCC	64.426	22	225	GCGCCACCAGTCTGCAGAAAC	64.624	21	CTATCTTGACATGCGGGGAGGC	63.068	22	226	GCGCCACCAGTCTGCAGAAAC	64.624	21	TCTTGACATGCGGGGAGGCC	64.698	20	223	GCGCCACCAGTCTGCAGAAAC	64.624	21	TGTTGCCCAGATTCTTCAAGCT	60.49	22	166
Chr01	19287062	.	TACGGCCGGACGG	T	GCGCCACCAGTCTGCAAAA	61.844	19	GCGATCACTCTTTGTCCGTCGT	63.13	22	211	GCGCCACCAGTCTGCAAAA	61.844	19	CGATCACTCTTTGTCCGTCGTC	61.287	22	210	GCGCCACCAGTCTGCAAAA	61.844	19	ATCACTCTTTGTCCGTCGTCCG	62.581	22	208	GCGCCACCAGTCTGCAAAA	61.844	19	TCACTCTTTGTCCGTCGTCCG	62.327	21	207	GCGCCACCAGTCTGCAAAA	61.844	19	AGCGATCACTCTTTGTCCGTCG	62.884	22	212
Chr01	19287293	.	G	GTCTAGAATTA	GGTTTTAGAGCTGTTTCCTGAC	57.249	22	GCGTACCAGCCGTGAACTTTAT	61.248	22	153	GTTTTAGAGCTGTTTCCTGACA	56.574	22	GCGTACCAGCCGTGAACTTTAT	61.248	22	152	GGTTTTAGAGCTGTTTCCTGAC	57.249	22	GCGTACCAGCCGTGAACTTTA	60.936	21	153	GGTTTTAGAGCTGTTTCCTGAC	57.249	22	CGTACCAGCCGTGAACTTTATT	59.002	22	152	GTTTTAGAGCTGTTTCCTGACA	56.574	22	GCGTACCAGCCGTGAACTTTA	60.936	21	152
Chr01	19327430	.	T	TTCATG	AGGCCGTTATACTGCTCGAACA	61.786	22	AGTCCAAGTCCGAGTCCCTAAA	60.492	22	112	AGGCCGTTATACTGCTCGAACA	61.786	22	GCCTGGTTTCTCGAGTGCTTAT	60.678	22	172	AGGCCGTTATACTGCTCGAACA	61.786	22	GTCCAAGTCCGAGTCCCTAAAA	59.699	22	111	GGCCGTTATACTGCTCGAACA	60.47	21	AGTCCAAGTCCGAGTCCCTAAA	60.492	22	111	GGCCGTTATACTGCTCGAACA	60.47	21	GTCCAAGTCCGAGTCCCTAAAA	59.699	22	110
Chr01	19421220	.	TATATATATATAA	T	TGGGTGCCAAATTAGGTTAGTT	57.879	22	ACTAGCAACAGAAAACCACATA	55.658	22	143	GCTGAAGCGTTAGATGTGTTAT	56.875	22	ACTAGCAACAGAAAACCACATA	55.658	22	234	TGGGTGCCAAATTAGGTTAGT	57.182	21	ACTAGCAACAGAAAACCACATA	55.658	22	143	TGGGTGCCAAATTAGGTTAGTT	57.879	22	ACAAGAACTAGCAACAGAAAAC	55.164	22	149	TGGGTGCCAAATTAGGTTAGTT	57.879	22	AACTAGCAACAGAAAACCACAT	56.459	22	144
Chr01	19423503	.	T	TAAAAAA	TTTGTGCCTGTGGTGTGTTTAT	58.973	22	AATGCATACCCTCCTAGCTTGG	59.893	22	164	TGTGCCTGTGGTGTGTTTATCA	60.422	22	AATGCATACCCTCCTAGCTTGG	59.893	22	162	TTGTGCCTGTGGTGTGTTTATC	59.379	22	AATGCATACCCTCCTAGCTTGG	59.893	22	163	TTTGTGCCTGTGGTGTGTTTAT	58.973	22	ATGCATACCCTCCTAGCTTGG	59.298	21	163	TTGTGCCTGTGGTGTGTTTAT	58.339	21	AATGCATACCCTCCTAGCTTGG	59.893	22	163
Chr01	19428555	.	T	TTAATA	GTCAGAATGGCATCTTCATACT	55.955	22	CTGATATCCCTTCCCAGCAATG	58.581	22	207	GTCAGAATGGCATCTTCATACT	55.955	22	TGATATCCCTTCCCAGCAATGC	60.49	22	206	ATGATGACAAGGGCTGGAATTC	58.706	22	GTGGCTCTCTGAATAAAGATCT	55.346	22	225	ATGATGACAAGGGCTGGAATTC	58.706	22	AGTGGCTCTCTGAATAAAGATC	55.346	22	226	TGATGACAAGGGCTGGAATTCT	59.69	22	GTGGCTCTCTGAATAAAGATCT	55.346	22	224
Chr01	19534925	.	G	GAGCTGCTTGTGGACAAGGC	CGAACCGCACAGTGAAAGATGC	62.852	22	AGCGGGGCCTCTGTCAAGA	63.21	19	181	CGAACCGCACAGTGAAAGATG	60.136	21	AGCGGGGCCTCTGTCAAGA	63.21	19	181	CGAACCGCACAGTGAAAGATGC	62.852	22	CAGCGGGGCCTCTGTCAAGA	64.324	20	182	CGAACCGCACAGTGAAAGAT	58.852	20	AGCGGGGCCTCTGTCAAGA	63.21	19	181	CGAACCGCACAGTGAAAGATGC	62.852	22	CAGAACTTCAGCGGGGCCTCT	64.441	21	190
Chr01	19583550	.	TTAATTG	T	TCTGCTGACCTCCATCCAATGT	61.427	22	TCCTGCAAAGGGATATGCACT	59.434	21	250	CCCTAATGTCACTCACTGGAAT	57.506	22	GCATTGCTGGATGTGGAAATGT	60.094	22	210	TCCCTAATGTCACTCACTGGAA	58.483	22	GCATTGCTGGATGTGGAAATGT	60.094	22	211	TCTGCTGACCTCCATCCAATGT	61.427	22	AACTGATTGCGAATGATCCTCA	58.122	22	186	CCTAATGTCACTCACTGGAATT	55.802	22	GCATTGCTGGATGTGGAAATGT	60.094	22	209
Chr01	19612712	.	C	CTGTACT	TTGTACTCAAGCACAGACCC	57.456	20	AGGCCTGGGTCAAGTACAT	57.895	19	150	TTGTACTCAAGCACAGACCC	57.456	20	AGGCCTGGGTCAAGTACATGC	62.408	21	150	TTGTACTCAAGCACAGACCC	57.456	20	AGGCCTGGGTCAAGTACATG	59.379	20	150	TTGTACTCAAGCACAGACCC	57.456	20	GGCCTGGGTCAAGTACATGC	61.032	20	149	TTGTACTCAAGCACAGACCC	57.456	20	GCCTGGGTCAAGTACATGCA	60.322	20	148
Chr01	19628765	.	G	GT,GTT	GGCTTTGATGAGTTTTGCTAGT	57.227	22	GCGTCATGTTCACTCTCCAACT	60.868	22	207	CGATGGCTTTGATGAGTTTTGC	59.081	22	GCGTCATGTTCACTCTCCAACT	60.868	22	211	CGATGGCTTTGATGAGTTTTG	56.137	21	GCGTCATGTTCACTCTCCAACT	60.868	22	211	GGCTTTGATGAGTTTTGCTAGT	57.227	22	TGCGTCATGTTCACTCTCCAAC	61.123	22	208	GGCTTTGATGAGTTTTGCTAGT	57.227	22	TGTTCACTCTCCAACTGTATGT	57.044	22	201
Chr01	19633978	.	GGAAATGGATTTAATTTAAC	G	AGGTGTCCACATGCAGCCTTGA	64.459	22	CACACAGTGCAGCCAGGTAGAG	63.116	22	154	GGTGTCCACATGCAGCCTTGAG	63.959	22	CACACAGTGCAGCCAGGTAGAG	63.116	22	153	GGTGTCCACATGCAGCCTTGA	63.202	21	CACACAGTGCAGCCAGGTAGAG	63.116	22	153	AGGTGTCCACATGCAGCCTTGA	64.459	22	ACACAGTGCAGCCAGGTAGAG	62.046	21	153	AGGTGTCCACATGCAGCCTTGA	64.459	22	CACACAGTGCAGCCAGGTAGA	62.311	21	154
Chr01	19657103	.	TGAAACGG	T	AAACGTGGTATGGTGAAATAGA	55.465	22	ACCCATCACAGAAGCGTTATTT	58.314	22	246	AAACGTGGTATGGTGAAATAGA	55.465	22	AACCCATCACAGAAGCGTTATT	58.314	22	247	AACGTGGTATGGTGAAATAGAC	56.183	22	ACCCATCACAGAAGCGTTATTT	58.314	22	245	AACGTGGTATGGTGAAATAGAC	56.183	22	AACCCATCACAGAAGCGTTATT	58.314	22	246	AAACGTGGTATGGTGAAATAGA	55.465	22	ACCCATCACAGAAGCGTTATT	57.65	21	246
Chr01	19679600	.	GTGATAA	G	GCACAGTGGTAATGGACATGAA	58.919	22	CGTGGATCAAGAGAAGCTGAGA	59.835	22	191	GCACAGTGGTAATGGACATGAA	58.919	22	TCGTGGATCAAGAGAAGCTGAG	59.835	22	192	AGCACAGTGGTAATGGACATGA	59.694	22	CGTGGATCAAGAGAAGCTGAGA	59.835	22	192	TGGACATGAACTGCTCTGTTTC	58.859	22	CGTGGATCAAGAGAAGCTGAGA	59.835	22	179	AGCACAGTGGTAATGGACATGA	59.694	22	TCGTGGATCAAGAGAAGCTGAG	59.835	22	193
Chr01	19691673	.	T	TTGTCCACCCCAGTTTTATTGAAGCAA	ACCAACTTCTCCACTGCTATTG	58.321	22	CCCTCTTGGCCAACTTTAATCA	58.57	22	172	ACCAACTTCTCCACTGCTATTG	58.321	22	CCCTCTTGGCCAACTTTAATC	56.849	21	172	ACCAACTTCTCCACTGCTATTG	58.321	22	CCCTCTTGGCCAACTTTAAT	55.586	20	172	ACCAACTTCTCCACTGCTATT	56.922	21	CCCTCTTGGCCAACTTTAATC	56.849	21	172	TACCAACTTCTCCACTGCTATT	56.821	22	CCCTCTTGGCCAACTTTAATC	56.849	21	173
Chr01	19707226	.	C	CAAGCTCAAAAGGCCCATTAACT,CAAGCTCAAAAGGCCCATTAACTTCTCT	GTTGACGGCCATGGTGATTCT	60.95	21	AACCATTGTCCCACCCCATCTA	61.108	22	231	GTTGACGGCCATGGTGATTCTC	61.826	22	AACCATTGTCCCACCCCATCTA	61.108	22	231	TCATTGACCCAGGCGAGGATGT	63.74	22	AGCCATCTTTCCAGTGCCAATT	60.824	22	249	ACCCAGGCGAGGATGTCATGTC	64.345	22	AGCCATCTTTCCAGTGCCAATT	60.824	22	243	GTTGACGGCCATGGTGATTCT	60.95	21	ACCATTGTCCCACCCCATCTA	60.559	21	230
Chr01	19727224	.	A	AATATAT	TGACCATGTACCACCCCTTAAG	59.426	22	TGTTGGCGTTGATGTCTCTTTT	59.051	22	230	ATGACCATGTACCACCCCTTAA	58.805	22	TGTTGGCGTTGATGTCTCTTTT	59.051	22	231	TGACCATGTACCACCCCTTAAG	59.426	22	GTTGGCGTTGATGTCTCTTTTC	58.444	22	229	TGACCATGTACCACCCCTTAAG	59.426	22	ATGTTGGCGTTGATGTCTCTTT	58.851	22	231	GACCATGTACCACCCCTTAAGT	59.425	22	TGTTGGCGTTGATGTCTCTTTT	59.051	22	229
Chr01	19734695	.	G	GATCAT,GATCATGATAAGATGGTCAGCCTCA	CAGGCCGCAGTATCATGACTAT	60.029	22	CCCGTTTTGACAGAGCGAACAT	61.696	22	194	CAGGCCGCAGTATCATGACTAT	60.029	22	ACCCGTTTTGACAGAGCGAACA	62.939	22	195	CAGGCCGCAGTATCATGACTAT	60.029	22	CCCGTTTTGACAGAGCGAACA	61.404	21	194	AGGCCGCAGTATCATGACTAT	58.748	21	CCCGTTTTGACAGAGCGAACAT	61.696	22	193	CAGGCCGCAGTATCATGACTA	59.659	21	CCCGTTTTGACAGAGCGAACAT	61.696	22	194
Chr01	19734703	.	T	TGGTCAGC,TGGTCAG	CAGGCCGCAGTATCATGACTAT	60.029	22	CCCGTTTTGACAGAGCGAACAT	61.696	22	194	CAGGCCGCAGTATCATGACTAT	60.029	22	ACCCGTTTTGACAGAGCGAACA	62.939	22	195	CAGGCCGCAGTATCATGACTAT	60.029	22	CCCGTTTTGACAGAGCGAACA	61.404	21	194	AGGCCGCAGTATCATGACTAT	58.748	21	CCCGTTTTGACAGAGCGAACAT	61.696	22	193	CAGGCCGCAGTATCATGACTA	59.659	21	CCCGTTTTGACAGAGCGAACAT	61.696	22	194
Chr01	19748581	.	G	GC,GCTATGACTTA	TCGCCAAGAATATCCAGCTCTA	58.769	22	ACCTGATACTGCCAGCTAACA	58.812	21	181	TCGCCAAGAATATCCAGCTCTA	58.769	22	TACCTGATACTGCCAGCTAACA	58.629	22	182	TGCTGAATACATCGCCAAGAAT	58.455	22	ACCTGATACTGCCAGCTAACA	58.812	21	192	TTGCTGAATACATCGCCAAGAA	58.657	22	ACCTGATACTGCCAGCTAACA	58.812	21	193	TCGCCAAGAATATCCAGCTCTA	58.769	22	GTACCTGATACTGCCAGCTAAC	58.281	22	183
Chr01	19748583	.	A	ATGACTTATC,ATG	TCGCCAAGAATATCCAGCTCTA	58.769	22	ACCTGATACTGCCAGCTAACA	58.812	21	181	TCGCCAAGAATATCCAGCTCTA	58.769	22	TACCTGATACTGCCAGCTAACA	58.629	22	182	TGCTGAATACATCGCCAAGAAT	58.455	22	ACCTGATACTGCCAGCTAACA	58.812	21	192	TTGCTGAATACATCGCCAAGAA	58.657	22	ACCTGATACTGCCAGCTAACA	58.812	21	193	TCGCCAAGAATATCCAGCTCTA	58.769	22	GTACCTGATACTGCCAGCTAAC	58.281	22	183
Chr01	19748584	.	A	ACTTATCACCACATGGTGCT	TCGCCAAGAATATCCAGCTCTA	58.769	22	ACCTGATACTGCCAGCTAACA	58.812	21	181	TCGCCAAGAATATCCAGCTCTA	58.769	22	TACCTGATACTGCCAGCTAACA	58.629	22	182	TGCTGAATACATCGCCAAGAAT	58.455	22	ACCTGATACTGCCAGCTAACA	58.812	21	192	TTGCTGAATACATCGCCAAGAA	58.657	22	ACCTGATACTGCCAGCTAACA	58.812	21	193	TCGCCAAGAATATCCAGCTCTA	58.769	22	GTACCTGATACTGCCAGCTAAC	58.281	22	183
Chr01	19902550	.	A	AAAATG	CCTCCTCTCCCCAGCCTTTAAT	61.235	22	GTAAGGTTAGGGTAAGGGTGAT	56.602	22	230	CCTCCTCTCCCCAGCCTTTAA	60.906	21	GTAAGGTTAGGGTAAGGGTGAT	56.602	22	230	CTCCTCTCCCCAGCCTTTAATC	59.894	22	AAGGTTAGGGTAAGGGTGATAT	55.648	22	227	CCTCCTCTCCCCAGCCTTTAAT	61.235	22	TGTAAGGTTAGGGTAAGGGTGA	57.855	22	231	CTCCTCTCCCCAGCCTTTAAT	58.869	21	AAGGTTAGGGTAAGGGTGATAT	55.648	22	227
Chr01	19998788	.	T	TAAAAAA	AGCTGTTCAGACTTGCCTTTTG	59.64	22	CTTTGGGCCATGTGTTGTATTT	57.73	22	125	AGCTGTTCAGACTTGCCTTTT	58.341	21	CTTTGGGCCATGTGTTGTATTT	57.73	22	125	AAGCTGTTCAGACTTGCCTTTT	58.973	22	CTTTGGGCCATGTGTTGTATTT	57.73	22	126	GCTGTTCAGACTTGCCTTTTG	58.264	21	CTTTGGGCCATGTGTTGTATTT	57.73	22	124	AGCTGTTCAGACTTGCCTTTTG	59.64	22	CTTTGGGCCATGTGTTGTATT	57.04	21	125
Chr01	20025564	.	G	GGCCAGCACCGTCATCGTGCAC	GGAGGTCCGGATGCTGACTTTG	63.193	22	CCCATGTCCCACCCCTGCATAC	64.973	22	214	GGAGGTCCGGATGCTGACTTTG	63.193	22	CCATGTCCCACCCCTGCATACA	64.347	22	213	GGAGGTCCGGATGCTGACTTT	62.123	21	CCCATGTCCCACCCCTGCATAC	64.973	22	214	GGAGGTCCGGATGCTGACTTT	62.123	21	CCATGTCCCACCCCTGCATACA	64.347	22	213	GAGGTCCGGATGCTGACTTTGG	63.193	22	CCCATGTCCCACCCCTGCATAC	64.973	22	213
Chr01	20053720	.	C	CAATGCACTTA	TTTAGCCTCCATCCTGCCAGAT	61.235	22	TGGAAATTTGTGTGCGGTTCAT	59.636	22	225	TTAGCCTCCATCCTGCCAGAT	60.697	21	TGGAAATTTGTGTGCGGTTCAT	59.636	22	224	AGCCTCCATCCTGCCAGAT	60.386	19	TGGAAATTTGTGTGCGGTTCAT	59.636	22	222	TAGCCTCCATCCTGCCAGAT	60.105	20	TGGAAATTTGTGTGCGGTTCAT	59.636	22	223	TTTAGCCTCCATCCTGCCAGAT	61.235	22	TTGGAAATTTGTGTGCGGTTCA	59.834	22	226
Chr01	20072988	.	A	AGAGCTGTCCTTCATC,AGAGCTGTCCTT	TGTGAGTGTTGTACGCCAGAGC	63.038	22	GGCCTAACCGCTGGACTAGAG	61.963	21	234	CAGGGCTTTGGTCGACTCTC	60.39	20	GGCCTAACCGCTGGACTAGAG	61.963	21	212	CAGGGCTTTGGTCGACTCTCC	62.701	21	GGCCTAACCGCTGGACTAGAG	61.963	21	212	ATGTGAGTGTTGTACGCCAGAG	60.61	22	GGCCTAACCGCTGGACTAGAG	61.963	21	235	TGTGAGTGTTGTACGCCAGAGC	63.038	22	GGCCTAACCGCTGGACTAGAGT	63.502	22	234
Chr01	20072991	.	G	GCTGTCCTTCATCCA	TGTGAGTGTTGTACGCCAGAGC	63.038	22	GGCCTAACCGCTGGACTAGAG	61.963	21	234	CAGGGCTTTGGTCGACTCTC	60.39	20	GGCCTAACCGCTGGACTAGAG	61.963	21	212	CAGGGCTTTGGTCGACTCTCC	62.701	21	GGCCTAACCGCTGGACTAGAG	61.963	21	212	ATGTGAGTGTTGTACGCCAGAG	60.61	22	GGCCTAACCGCTGGACTAGAG	61.963	21	235	TGTGAGTGTTGTACGCCAGAGC	63.038	22	GGCCTAACCGCTGGACTAGAGT	63.502	22	234
Chr01	20077646	.	C	CGAAGTATT	GCAGGCCAAGCTTTGTTTTAGT	60.224	22	GCAACATCTCCCGCAGCATCTC	64.104	22	241	GCAGGCCAAGCTTTGTTTTAGT	60.224	22	GCAACATCTCCCGCAGCATCT	63.373	21	241	GCAGGCCAAGCTTTGTTTTAGT	60.224	22	ACATCTCCCGCAGCATCTCTCT	63.261	22	238	GCAGGCCAAGCTTTGTTTTAGT	60.224	22	CCGCAGCATCTCTCTGGACACT	64.306	22	231	GCAGGCCAAGCTTTGTTTTAGT	60.224	22	CAACATCTCCCGCAGCATCTCT	62.69	22	240
Chr01	20078106	.	C	CGGACTCT	GCCGCCTCTCTTCGTCCAGTAT	64.1	22	CACTCGGCCACACAACAAAACA	62.337	22	227	GCCGCCTCTCTTCGTCCAGTAT	64.1	22	CGCACCCAACCTATCAGCACTC	63.488	22	244	GCCGCCTCTCTTCGTCCAGTAT	64.1	22	CACTCGGCCACACAACAAAAC	60.797	21	227	GCCGCCTCTCTTCGTCCAGTAT	64.1	22	TCCCAGCCTGTTACTCCTCACT	62.509	22	121	GCCGCCTCTCTTCGTCCAGTAT	64.1	22	ACTCGGCCACACAACAAAACAC	62.338	22	226
Chr01	20149136	.	GTGTGTGTC	G	GACGTCGACCCTGAACACCTAG	62.328	22	GGATCCCCGACTCTGCCGTAG	64.046	21	197	ACGGTGCCTCGGTCTCTTTTC	62.627	21	TGAGCAGTGAAGAATGCCTAAT	57.774	22	207	TGACGTCGACCCTGAACACCTA	63.032	22	GGATCCCCGACTCTGCCGTAG	64.046	21	198	ACGGTGCCTCGGTCTCTTTTC	62.627	21	CGTAGGGGAGGATCATGAAGAA	59.034	22	235	CGGTGCCTCGGTCTCTTTTCAA	63.054	22	GGATCCCCGACTCTGCCGTAG	64.046	21	250
Chr01	20230266	.	TTTTTTG	T	ACCAGAGTACCCAGACTATTT	55.399	21	TTTTGCATGCAGGTATGATTTG	56.194	22	215	ACCAGAGTACCCAGACTATTTA	55.365	22	TTTTGCATGCAGGTATGATTTG	56.194	22	215	TACCAGAGTACCCAGACTATTT	55.365	22	TTTTGCATGCAGGTATGATTTG	56.194	22	216	ACCAGAGTACCCAGACTATTT	55.399	21	TTTGCATGCAGGTATGATTTGA	56.93	22	214	ACCAGAGTACCCAGACTATTTA	55.365	22	TTTGCATGCAGGTATGATTTGA	56.93	22	214
Chr01	20237388	.	T	TA,TAA	TGAGGGCTTGCCTTGATGTTGT	62.742	22	GTTTGCCTCCAGACAAGCTCGT	63.318	22	135	ATTGAGGGCTTGCCTTGATGTT	60.824	22	GTTTGCCTCCAGACAAGCTCGT	63.318	22	137	TGAGGGCTTGCCTTGATGTTGT	62.742	22	TTTGCCTCCAGACAAGCTCGT	62.255	21	134	TTGAGGGCTTGCCTTGATGTT	60.481	21	GTTTGCCTCCAGACAAGCTCGT	63.318	22	136	TGAGGGCTTGCCTTGATGTTGT	62.742	22	ACTGACTTGGGTTTGCTTATGA	57.901	22	250
Chr01	20240851	.	A	AT,ATT	AACGAGAGCAGTTGTGTTATAC	56.488	22	AGCCCTCACATTACAGGTATAT	56.108	22	196	AACGAGAGCAGTTGTGTTATAC	56.488	22	CGAGTTACAAGCCCTCACATTA	58.143	22	205	TGGATACCAGTCTAACGCTTAT	56.443	22	AGCCCTCACATTACAGGTATAT	56.108	22	168	AACGAGAGCAGTTGTGTTATA	55.007	21	AGCCCTCACATTACAGGTATAT	56.108	22	196	AACGAGAGCAGTTGTGTTATAC	56.488	22	ACGAGTTACAAGCCCTCACATT	59.961	22	206
Chr01	20292063	.	AATCACAG	A	TGGTCGTATCCCAAGAGTCAAC	59.767	22	GTCCGAACGAGGCCCAGCTA	64.072	20	105	GGTCGTATCCCAAGAGTCAACC	60.418	22	GTCCGAACGAGGCCCAGCTAG	64.807	21	104	CCCTTTTCCACTAAACGCTTGA	59.118	22	GTCCGAACGAGGCCCAGCTA	64.072	20	239	TGGTCGTATCCCAAGAGTCAAC	59.767	22	TCCGAACGAGGCCCAGCTAG	63.8	20	104	TTTGGTCACATGGTCGTATCCC	60.355	22	GTCCGAACGAGGCCCAGCTAG	64.807	21	115
Chr01	20415579	.	A	AATG,AGTG	GGAGACCCCTGTGTATGTATGC	60.224	22	TGAAAACATGCTCCACTTACAT	56.258	22	178	TGGACAGGGGCAGTGGAACA	63.558	20	GCCCAGTTAAGATACAAGGAGC	58.793	22	192	GGAGACCCCTGTGTATGTATGC	60.224	22	ATGAAAACATGCTCCACTTACA	56.258	22	179	GGACAGGGGCAGTGGAACA	61.829	19	TGCCCAGTTAAGATACAAGGAG	57.512	22	192	GGACAGGGGCAGTGGAACA	61.829	19	ATGCCCAGTTAAGATACAAGGA	56.867	22	193
Chr01	20415986	.	C	CTGGTTTATATAA	GCATGAGAGGAAATTGGCTTAG	57.435	22	GCCCTTGAAAAGCCCCAGTTAT	61.153	22	213	GCATGAGAGGAAATTGGCTTAG	57.435	22	AGCCCTTGAAAAGCCCCAGTTA	62.172	22	214	GGCTGAAGTAACTTGCAACCTA	58.591	22	GCCCTTGAAAAGCCCCAGTTAT	61.153	22	144	GGCTGAAGTAACTTGCAACCTA	58.591	22	AGCCCTTGAAAAGCCCCAGTTA	62.172	22	145	GCATGAGAGGAAATTGGCTTAG	57.435	22	GCCCTTGAAAAGCCCCAGTTA	60.826	21	213
Chr01	20419671	.	A	ATACCGG	GGGAAACTGTTAACATGCATAC	55.7	22	TGACTCATGTTCTAGTGCAAAA	55.952	22	221	TGGGAAACTGTTAACATGCATA	55.977	22	TGACTCATGTTCTAGTGCAAAA	55.952	22	222	GTGGGAAACTGTTAACATGCAT	57.48	22	TGACTCATGTTCTAGTGCAAAA	55.952	22	223	GTGGGAAACTGTTAACATGCA	57	21	TGACTCATGTTCTAGTGCAAAA	55.952	22	223	TGGGAAACTGTTAACATGCAT	56.039	21	TGACTCATGTTCTAGTGCAAAA	55.952	22	222
Chr01	20419920	.	GGGGGGTGT	G	TTTGCACTAGAACATGAGTCAT	55.739	22	ACGCATGAATGAACCTAGAAAT	56.142	22	226	TTTGCACTAGAACATGAGTCAT	55.739	22	CAGTCACTTACGCATGAATGAA	57.073	22	235	TTTGCACTAGAACATGAGTCAT	55.739	22	GGAGCATCCCACAATACTGAA	57.718	21	171	TTTGCACTAGAACATGAGTCAT	55.739	22	ACAGTCACTTACGCATGAATGA	58.075	22	236	TTTGCACTAGAACATGAGTCAT	55.739	22	CAGTCACTTACGCATGAATGA	56.368	21	235
Chr01	20420163	.	GACAAACAC	G	TGCCGGATCCACATCAAAGCTT	62.855	22	GCGTTCAACCCCATCCGTTTGT	64.145	22	142	GCCGGATCCACATCAAAGCTTA	61.005	22	GCGTTCAACCCCATCCGTTTGT	64.145	22	141	TGCCGGATCCACATCAAAGCT	62.407	21	GCGTTCAACCCCATCCGTTTGT	64.145	22	142	ATCCAAATCTTGTGCCGGATCC	61.012	22	GCGTTCAACCCCATCCGTTTGT	64.145	22	154	ATCCAAATCTTGTGCCGGATCC	61.012	22	TGCGTTCAACCCCATCCGTTTG	64.143	22	155
Chr01	20422238	.	TATATA	T	GCACTGCTGGTCTGCCCTTTAA	63.353	22	GCTCTCACTTGTCTCCGTGTAT	59.835	22	154	GCACTGCTGGTCTGCCCTTTAA	63.353	22	TGCTCTCACTTGTCTCCGTGTA	61.074	22	155	GCACTGCTGGTCTGCCCTTTAA	63.353	22	CAGTGGAAGCCCTGATGTACAC	60.937	22	246	GCACTGCTGGTCTGCCCTTTA	62.932	21	GCTCTCACTTGTCTCCGTGTAT	59.835	22	154	GCACTGCTGGTCTGCCCTTTA	62.932	21	TGCTCTCACTTGTCTCCGTGTA	61.074	22	155
Chr01	20426803	.	C	CTGCGCTT	GCCACTTTCAAGCGCTCGATTA	61.813	22	TCCCTGCGAGTTCACAGATAAT	59.234	22	218	GCCACTTTCAAGCGCTCGATTA	61.813	22	TCCTCGCATCTACCGTGTCATA	60.747	22	177	GCCACTTTCAAGCGCTCGATTA	61.813	22	GTCCTCGCATCTACCGTGTCAT	62.154	22	178	GCCACTTTCAAGCGCTCGATTA	61.813	22	CCTCGCATCTACCGTGTCATAC	60.605	22	176	GCCACTTTCAAGCGCTCGATTA	61.813	22	CCCTGCGAGTTCACAGATAATA	57.678	22	217
Chr01	20426804	.	C	CGCGCT	GCCACTTTCAAGCGCTCGATTA	61.813	22	TCCCTGCGAGTTCACAGATAAT	59.234	22	218	GCCACTTTCAAGCGCTCGATTA	61.813	22	TCCTCGCATCTACCGTGTCATA	60.747	22	177	GCCACTTTCAAGCGCTCGATTA	61.813	22	GTCCTCGCATCTACCGTGTCAT	62.154	22	178	GCCACTTTCAAGCGCTCGATTA	61.813	22	CCTCGCATCTACCGTGTCATAC	60.605	22	176	GCCACTTTCAAGCGCTCGATTA	61.813	22	CCCTGCGAGTTCACAGATAATA	57.678	22	217
Chr01	20426807	.	A	ATAATG,ATATAATGAGTCTGTG	GCCACTTTCAAGCGCTCGATTA	61.813	22	TCCCTGCGAGTTCACAGATAAT	59.234	22	218	GCCACTTTCAAGCGCTCGATTA	61.813	22	TCCTCGCATCTACCGTGTCATA	60.747	22	177	GCCACTTTCAAGCGCTCGATTA	61.813	22	GTCCTCGCATCTACCGTGTCAT	62.154	22	178	GCCACTTTCAAGCGCTCGATTA	61.813	22	CCTCGCATCTACCGTGTCATAC	60.605	22	176	GCCACTTTCAAGCGCTCGATTA	61.813	22	CCCTGCGAGTTCACAGATAATA	57.678	22	217
Chr01	20428254	.	T	TTGG,TTG	TCTCCTAGCACACCCTGTTTTA	58.755	22	GGAGACAGTGGAATGAGCTTGT	60.29	22	191	TCTCCTAGCACACCCTGTTTTA	58.755	22	GAGACAGTGGAATGAGCTTGTT	58.593	22	190	TCTCCTAGCACACCCTGTTTTA	58.755	22	ACTTGAGCCCATGTTGACAAA	58.335	21	141	GGATCTCCTAGCACACCCTGTT	61.485	22	GGAGACAGTGGAATGAGCTTGT	60.29	22	194	TCTCCTAGCACACCCTGTTTTA	58.755	22	GACAGTGGAATGAGCTTGTTTA	56.638	22	188
Chr01	20428358	.	T	TACTCAAG	GGCACCCAACCACTTCAGTTAC	61.649	22	GCCACCTATTCACCTGCCTTAT	60.159	22	191	GCACCCAACCACTTCAGTTACA	61.008	22	GCCACCTATTCACCTGCCTTAT	60.159	22	190	GGCACCCAACCACTTCAGTTA	60.478	21	GCCACCTATTCACCTGCCTTAT	60.159	22	191	GGCACCCAACCACTTCAGTTAC	61.649	22	AGCCACCTATTCACCTGCCTTA	61.165	22	192	GGCACCCAACCACTTCAGTTAC	61.649	22	ATGCAGGCCTTGAACAGTTGTA	60.489	22	237
Chr01	20483280	.	T	TGAAAAAAAAAAA	CCAGGAGGGGACACAGATGACA	63.417	22	TGCCAAGGAGCCCACCATTCAT	64.578	22	215	CCAGGAGGGGACACAGATGACA	63.417	22	TGCCAAGGAGCCCACCATTCA	64.399	21	215	CCAGGAGGGGACACAGATGAC	61.853	21	TGCCAAGGAGCCCACCATTCAT	64.578	22	215	CCAGGAGGGGACACAGATGAC	61.853	21	TGCCAAGGAGCCCACCATTCA	64.399	21	215	CAGGAGGGGACACAGATGACAT	61.487	22	TGCCAAGGAGCCCACCATTCAT	64.578	22	214
Chr01	20485628	.	TGTTTTATGTTTGTATATAATCAA	T	AGCCCGCAATTGTCAACTTTGT	61.854	22	ATGGGCAGGCTTGTTCATTTCT	60.824	22	238	AGCCCGCAATTGTCAACTTTGT	61.854	22	TGGGCAGGCTTGTTCATTTCTC	61.402	22	237	AGCCCGCAATTGTCAACTTTGT	61.854	22	TGGGCAGGCTTGTTCATTTCT	60.481	21	237	AGCCCGCAATTGTCAACTTTGT	61.854	22	ATGGGCAGGCTTGTTCATTTC	59.448	21	238	AGCCCGCAATTGTCAACTTTGT	61.854	22	GCAAGGCAAGGTCTCTGAAAGC	62.276	22	204
Chr01	20628632	.	T	TCTTCAG	TCAGTCAAGTGTTGCAGTAGTA	57.07	22	AGAGATATCACCACAGCAGGGC	61.873	22	215	TCAGTCAAGTGTTGCAGTAGTA	57.07	22	AAGAGATATCACCACAGCAGGG	59.563	22	216	TCAGTCAAGTGTTGCAGTAGTA	57.07	22	AGAGATATCACCACAGCAGGG	58.954	21	215	ATATTTTCTGCTCAGGTTCTCC	55.864	22	TCCCTCTGACGGTACACAATCA	60.82	22	202	TGTTCAGTCAAGTGTTGCAGTA	58.132	22	AGAGATATCACCACAGCAGGGC	61.873	22	218
Chr01	20713718	.	A	ACATGC	TCACGAACCTGCTAATGATAGA	56.733	22	GCACTGCACTGAAGGATGT	58.062	19	200	CACGAACCTGCTAATGATAGAG	56.431	22	GCACTGCACTGAAGGATGT	58.062	19	199	ATCACGAACCTGCTAATGATAG	55.789	22	GCACTGCACTGAAGGATGT	58.062	19	201	TCACGAACCTGCTAATGATAGA	56.733	22	ATTCCACAAGATTCTGCACTGC	59.509	22	215	CACGAACCTGCTAATGATAGA	55.236	21	GCACTGCACTGAAGGATGT	58.062	19	199
Chr01	20733369	.	G	GTGGGGAAGAGCTGCTGAA	GGGACTACAGACTCGGGCAAAA	62.25	22	TGGTGGACTTTGGCGGTGATTT	62.993	22	238	GGGACTACAGACTCGGGCAAAA	62.25	22	CTGGTGGACTTTGGCGGTGATT	63.353	22	239	GGGACTACAGACTCGGGCAAAA	62.25	22	TGGTGGACTTTGGCGGTGATT	62.55	21	238	GGGACTACAGACTCGGGCAAAA	62.25	22	GGTGGACTTTGGCGGTGATTT	61.429	21	237	TGGGACTACAGACTCGGGCAAA	63.335	22	TGGTGGACTTTGGCGGTGATTT	62.993	22	239
Chr01	20784985	.	G	GCACTGTCTCCACAATCCAT	TCAGTCCAGTCTTGTCAGAAAA	57.246	22	AGACAAACATCACAGGCTTACA	57.915	22	201	ACATCAGTCCAGTCTTGTCAGA	58.766	22	AGACAAACATCACAGGCTTACA	57.915	22	204	ATCAGTCCAGTCTTGTCAGAAA	57.037	22	AGACAAACATCACAGGCTTACA	57.915	22	202	TCAGTCCAGTCTTGTCAGAAAA	57.246	22	AAGACAAACATCACAGGCTTAC	56.9	22	202	CAGTCCAGTCTTGTCAGAAAAG	56.931	22	AGACAAACATCACAGGCTTACA	57.915	22	200
Chr01	20830631	.	T	TGTACCG	CACGAACATCTGCAGGCATTAT	59.385	22	GGAGCTACACATCAGAGCTACA	59.31	22	150	TCACGAACATCTGCAGGCATTA	60.355	22	GGAGCTACACATCAGAGCTACA	59.31	22	151	ACGAACATCTGCAGGCATTATT	58.718	22	GGAGCTACACATCAGAGCTACA	59.31	22	149	CACGAACATCTGCAGGCATTAT	59.385	22	GAGCTACACATCAGAGCTACAT	57.417	22	149	AGTCCTGGTCAAAAGCCGAGAT	61.682	22	GGAGCTACACATCAGAGCTACA	59.31	22	216
Chr01	20839913	.	C	CAAAAAAAA	TGGGTTCAGCTTTCTCTTATTC	56.077	22	CATGGTCAGCTCATCAGATTAA	55.957	22	248	TGGGTTCAGCTTTCTCTTATTC	56.077	22	TCATGGTCAGCTCATCAGATTA	56.698	22	249	TGGGTTCAGCTTTCTCTTATTC	56.077	22	GTCATGGTCAGCTCATCAGATT	58.194	22	250	TGGGTTCAGCTTTCTCTTATTC	56.077	22	CAAAACCACAAATGCTGCTATA	55.604	22	170	TGGGTTCAGCTTTCTCTTATTC	56.077	22	AAAACCACAAATGCTGCTATAC	55.601	22	169
Chr01	20842186	.	G	GAT,GATAT	GCCTACAAACAAACCAGCGAAC	60.857	22	GCAGAACGTACATGGGGCAGAT	62.952	22	171	CCTACAAACAAACCAGCGAACG	60.601	22	GCAGAACGTACATGGGGCAGAT	62.952	22	170	GCCTACAAACAAACCAGCGAAC	60.857	22	CAGAACGTACATGGGGCAGATA	59.898	22	170	CCTACAAACAAACCAGCGAACG	60.601	22	CAGAACGTACATGGGGCAGATA	59.898	22	169	CTACAAACAAACCAGCGAACGT	59.969	22	GCAGAACGTACATGGGGCAGAT	62.952	22	169
Chr01	20911231	.	C	CTTATA	TCACATGCCCGCCTCTGTCAAA	64.74	22	AGGGTGTTGGATCCTGGGAAAG	61.967	22	250	CACATGCCCGCCTCTGTCAAAA	63.904	22	AGGGTGTTGGATCCTGGGAAAG	61.967	22	249	TCACATGCCCGCCTCTGTCAAA	64.74	22	GGGTGTTGGATCCTGGGAAAGC	63.439	22	249	CACATGCCCGCCTCTGTCAAAA	63.904	22	GGGTGTTGGATCCTGGGAAAGC	63.439	22	248	ACATGCCCGCCTCTGTCAAAA	62.878	21	AGGGTGTTGGATCCTGGGAAAG	61.967	22	248
Chr01	20911232	.	T	TTATATG	TCACATGCCCGCCTCTGTCAAA	64.74	22	AGGGTGTTGGATCCTGGGAAAG	61.967	22	250	CACATGCCCGCCTCTGTCAAAA	63.904	22	AGGGTGTTGGATCCTGGGAAAG	61.967	22	249	TCACATGCCCGCCTCTGTCAAA	64.74	22	GGGTGTTGGATCCTGGGAAAGC	63.439	22	249	CACATGCCCGCCTCTGTCAAAA	63.904	22	GGGTGTTGGATCCTGGGAAAGC	63.439	22	248	ACATGCCCGCCTCTGTCAAAA	62.878	21	AGGGTGTTGGATCCTGGGAAAG	61.967	22	248
Chr01	20911233	.	G	GGTTGATAATGGTTTT	TCACATGCCCGCCTCTGTCAAA	64.74	22	AGGGTGTTGGATCCTGGGAAAG	61.967	22	250	CACATGCCCGCCTCTGTCAAAA	63.904	22	AGGGTGTTGGATCCTGGGAAAG	61.967	22	249	TCACATGCCCGCCTCTGTCAAA	64.74	22	GGGTGTTGGATCCTGGGAAAGC	63.439	22	249	CACATGCCCGCCTCTGTCAAAA	63.904	22	GGGTGTTGGATCCTGGGAAAGC	63.439	22	248	ACATGCCCGCCTCTGTCAAAA	62.878	21	AGGGTGTTGGATCCTGGGAAAG	61.967	22	248
Chr01	20923195	.	ATATGT	A	CGCGGTAATCTGGTCGGAATTA	60.544	22	AGCACAATGACATCCCGAACTA	59.764	22	220	GCGCGGTAATCTGGTCGGAATT	63.539	22	AGCACAATGACATCCCGAACTA	59.764	22	221	CGCGGTAATCTGGTCGGAATTA	60.544	22	GCACAATGACATCCCGAACTAA	58.993	22	219	CGCGGTAATCTGGTCGGAATTA	60.544	22	AAGCACAATGACATCCCGAACT	60.553	22	221	GCGCGGTAATCTGGTCGGAATT	63.539	22	GCACAATGACATCCCGAACTAA	58.993	22	220
Chr01	20924127	.	C	CAAAAAAAAAAAA	TGACGCCGGGAAACTTCATGTC	63.368	22	CCAGATGGCGAGCAACCCTG	63.49	20	230	CATGACGCCGGGAAACTTCAT	61.281	21	CCAGATGGCGAGCAACCCTG	63.49	20	232	ATGACGCCGGGAAACTTCATGT	62.835	22	CCAGATGGCGAGCAACCCTG	63.49	20	231	TGACGCCGGGAAACTTCATGTC	63.368	22	CCAGATGGCGAGCAACCCT	62.335	19	230	GACGCCGGGAAACTTCATGTCA	63.368	22	CCAGATGGCGAGCAACCCTG	63.49	20	229
Chr01	20993879	.	TTCTCTCTCTCTCTCTCTCTCTC	TTC,T	TCATCGTGATTAGGCGGATATG	57.89	22	GTGTGTGTGTGTGTGTGTATGA	59.067	22	191	TCATCGTGATTAGGCGGATATG	57.89	22	TGTGTGTGTGTGTGTGTGTATG	59.325	22	192	TCATCGTGATTAGGCGGATATG	57.89	22	TTGTGTGTGTGTGTGTGTGTAT	58.661	22	193	TCATCGTGATTAGGCGGATATG	57.89	22	ACCAGGTTGTGTGTGTGTGTGT	62.783	22	199	TTAGGCGGATATGGGACTACTG	58.837	22	GTGTGTGTGTGTGTGTGTATGA	59.067	22	182
Chr01	20996128	.	G	GTGCCCA	CAGGGGTAGAGCGCAGGAATCA	64.085	22	CACTCCTGCGGGCCCATGA	64.599	19	204	AGGGGTAGAGCGCAGGAATCAA	63.478	22	CACTCCTGCGGGCCCATGA	64.599	19	203	GCAGGAATCAAAGCCGGGAGAT	62.975	22	GACTACGTGACAGGGGCTTGTA	61.72	22	250	GCAGGAATCAAAGCCGGGAGAT	62.975	22	ACTACGTGACAGGGGCTTGTAT	61.151	22	249	AGGGGTAGAGCGCAGGAATCA	63.055	21	CACTCCTGCGGGCCCATGA	64.599	19	203
Chr01	20997758	.	GGATAA	G	TCAAAGAACCTCGGCCACTTTT	60.686	22	ACCTCTGGTCGTCTCGGTTTT	61.369	21	240	CAAAGAACCTCGGCCACTTTTA	59.118	22	ACCTCTGGTCGTCTCGGTTTT	61.369	21	239	AGAACCTCGGCCACTTTTATTT	58.237	22	ACCTCTGGTCGTCTCGGTTTT	61.369	21	236	AAGAACCTCGGCCACTTTTATT	58.237	22	ACCTCTGGTCGTCTCGGTTTT	61.369	21	237	AAAGAACCTCGGCCACTTTTAT	58.237	22	ACCTCTGGTCGTCTCGGTTTT	61.369	21	238
Chr01	21000331	.	T	TACTGAGGTGCTGTAGCCTGTGGGAAACCATTTTGGTGTA	AGGTGCTCGGGTGTCTGGAAAT	63.937	22	TCCCACACGCAAAAGCATCTCA	63.026	22	215	AGGTGCTCGGGTGTCTGGAAAT	63.937	22	CCCACACGCAAAAGCATCTCAG	62.576	22	214	GGTGCTCGGGTGTCTGGAAATC	63.442	22	TCCCACACGCAAAAGCATCTCA	63.026	22	214	GGTGCTCGGGTGTCTGGAAATC	63.442	22	CCCACACGCAAAAGCATCTCAG	62.576	22	213	AGGTGCTCGGGTGTCTGGAAAT	63.937	22	CCACACGCAAAAGCATCTCAGT	61.955	22	213
Chr01	21002641	.	T	TATCACACAGACGAAGCAGACA	ATGGTGCAGTTGTGGCGAGGT	64.927	21	GGCTGTGACCTATCCCCGATGA	63.586	22	194	TGGTGCAGTTGTGGCGAGGT	64.759	20	GGCTGTGACCTATCCCCGATGA	63.586	22	193	ATGGTGCAGTTGTGGCGAGGT	64.927	21	TCACGGCCTTCTCGCAAACTAA	62.49	22	250	TGGTGCAGTTGTGGCGAGGT	64.759	20	TCACGGCCTTCTCGCAAACTAA	62.49	22	249	ATGGTGCAGTTGTGGCGAGGT	64.927	21	CACGGCCTTCTCGCAAACTAAA	61.693	22	249
Chr01	21891477	.	T	TTTTC,TTTC,TATTC	CACCAGCCAGATAACCCTCTTT	60.026	22	CGGCCGGCGATCCTGTAGAA	64.459	20	173	ACACCAGCCAGATAACCCTCTT	61.1	22	TCCTGTAGAAGCGCCGTCACTT	63.922	22	164	ACACCAGCCAGATAACCCTCTT	61.1	22	CGGCCGGCGATCCTGTAGAA	64.459	20	174	CACCAGCCAGATAACCCTCTTT	60.026	22	TCCTGTAGAAGCGCCGTCACTT	63.922	22	163	ACACCAGCCAGATAACCCTCTT	61.1	22	CCTGTAGAAGCGCCGTCACTT	62.68	21	163
Chr01	21901346	.	C	CT,CTT	AACGAGACTATACCGCCAAATA	57.076	22	ACAGCGAGAGGAGTTTTGAAAT	58.255	22	225	AACGAGACTATACCGCCAAATA	57.076	22	CAGCGAGAGGAGTTTTGAAATA	56.46	22	224	ACGAGACTATACCGCCAAATAC	57.765	22	ACAGCGAGAGGAGTTTTGAAAT	58.255	22	224	TCAGCACGATACCAAGGATCAA	59.5	22	ACAGCGAGAGGAGTTTTGAAAT	58.255	22	245	CAACGAGACTATACCGCCAAAT	58.546	22	ACAGCGAGAGGAGTTTTGAAAT	58.255	22	226
Chr01	22316694	.	T	TTTTTA	AACACATAACCACAGTCATTCA	55.927	22	CGGTGGCGCGCTATATCAATA	60.734	21	218	TCAACACATAACCACAGTCATT	55.927	22	CGGTGGCGCGCTATATCAATA	60.734	21	220	TGCATATGTATCCCCGTGTATA	56.294	22	GGCCATAGAACTAGAGCTGTTT	57.856	22	216	GCATATGTATCCCCGTGTATAT	55.075	22	GGCCATAGAACTAGAGCTGTTT	57.856	22	215	TGCATATGTATCCCCGTGTATA	56.294	22	AGGCCATAGAACTAGAGCTGTT	58.621	22	217
Chr01	22351417	.	T	TGCAAAAAAAAAAAA	CAAGTCCTGTGCAGTTCAGTAA	58.533	22	CTGTGCCAGCAGTGTTTCAAAA	60.417	22	148	CAAGTCCTGTGCAGTTCAGTAA	58.533	22	TGTGCCAGCAGTGTTTCAAAA	59.452	21	147	CAAGTCCTGTGCAGTTCAGTAA	58.533	22	CTGTGCCAGCAGTGTTTCAAA	59.865	21	148	AAGTCCTGTGCAGTTCAGTAA	57.162	21	CTGTGCCAGCAGTGTTTCAAAA	60.417	22	147	CAAGTCCTGTGCAGTTCAGTAA	58.533	22	TGTGCCAGCAGTGTTTCAAA	58.819	20	147
Chr01	22352771	.	C	CTGCAG	CTATGCCAGCCGTAGTGTAGAA	59.639	22	GCCTTCTCAAGTTTGTGCCTTT	59.899	22	174	TGCCAGCCGTAGTGTAGAAACC	62.557	22	GCCTTCTCAAGTTTGTGCCTTT	59.899	22	171	TGCCAGCCGTAGTGTAGAAACC	62.557	22	CCCTGGGGCATAGTCAAGAC	59.819	20	223	ATGCCAGCCGTAGTGTAGAAAC	60.677	22	GCCTTCTCAAGTTTGTGCCTTT	59.899	22	172	CTATGCCAGCCGTAGTGTAGAA	59.639	22	CCTTCTCAAGTTTGTGCCTTTT	57.609	22	173
Chr01	22353071	.	GAAATA	G	CCAGGGTGCACTCCTTCTAAAT	60.026	22	CTTTTGAAAGTGTGAGCCAAAA	56.201	22	237	CCCAGGGTGCACTCCTTCTA	60.91	20	CTTTTGAAAGTGTGAGCCAAAA	56.201	22	238	TGATAATGTCCCAAGTCCTGCT	59.154	22	AGGATCACAAGTTGCTGAATTG	57.221	22	178	ACTGATAATGTCCCAAGTCCTG	57.506	22	AGGATCACAAGTTGCTGAATTG	57.221	22	180	CAGGGTGCACTCCTTCTAAAT	57.643	21	CTTTTGAAAGTGTGAGCCAAAA	56.201	22	236
Chr01	22541993	.	AATATAT	A	TGCTTTGGGTTCTCTTTTAAGT	56.104	22	TGAACCAAACCTGTACAAAGAG	56.49	22	236	TTGCTTTGGGTTCTCTTTTAAG	55.108	22	TGAACCAAACCTGTACAAAGAG	56.49	22	237	AATTTGCTTTGGGTTCTCTTTT	55.24	22	TTGAACCAAACCTGTACAAAGA	56.05	22	241	TGCTTTGGGTTCTCTTTTAAGT	56.104	22	TTGAACCAAACCTGTACAAAGA	56.05	22	237	AATTTGCTTTGGGTTCTCTTTT	55.24	22	TGAACCAAACCTGTACAAAGAG	56.49	22	240
Chr01	22635946	.	CATATTTTA	C	ACAGACGGTGGACAGGCATAGT	63.392	22	CGTTCACCATTTGTCAGCATTG	59.018	22	248	ACAGACGGTGGACAGGCATAGT	63.392	22	GCGTTCACCATTTGTCAGCATT	60.608	22	249	CAGACGGTGGACAGGCATAGTA	61.529	22	GCGTTCACCATTTGTCAGCATT	60.608	22	248	ACAGACGGTGGACAGGCATAG	61.839	21	CGTTCACCATTTGTCAGCATTG	59.018	22	248	CAGACGGTGGACAGGCATAGTA	61.529	22	CGTTCACCATTTGTCAGCATTG	59.018	22	247
Chr01	22724032	.	T	TTAACA	TCCCTCGGACGGACTAAAATTA	58.635	22	CTTACCCCGTGTCATGCATTAT	58.523	22	236	TCCCTCGGACGGACTAAAATTA	58.635	22	TCTTACCCCGTGTCATGCATTA	59.498	22	237	TCCCTCGGACGGACTAAAATTA	58.635	22	TTACCCCGTGTCATGCATTATA	57.309	22	235	TCCCTCGGACGGACTAAAATT	58.818	21	CTTACCCCGTGTCATGCATTAT	58.523	22	236	CCCTCGGACGGACTAAAATTAA	57.872	22	CTTACCCCGTGTCATGCATTAT	58.523	22	235
Chr01	22915277	.	GT	GAACTTGAGCAGAGTGAAT,G	AAGAGGGACAGCACAAGAATAA	57.359	22	TGTTTGAGGTACCGTACTAAAA	55.081	22	130	ACAAAGAGGGACAGCACAAGAA	60.092	22	AACAATCTGGGAAAAGCAAGCT	59.032	22	210	AGAGGGACAGCACAAGAATAAG	57.786	22	TGTTTGAGGTACCGTACTAAAA	55.081	22	129	ACAGTGACCAGGATGTGTATGA	58.827	22	TGTTTGAGGTACCGTACTAAAA	55.081	22	241	AGAGATCAGGGAACAGGCAAAA	59.623	22	TGTTTGAGGTACCGTACTAAAA	55.081	22	186
Chr01	22957145	.	G	GACTTTA	GTTCACACACTTAGCACATTCC	57.853	22	TGGGGAAGGAAAGTTGGAAAGA	59.484	22	240	TGTTCACACACTTAGCACATTC	57.188	22	TGGGGAAGGAAAGTTGGAAAGA	59.484	22	241	CTGTTCACACACTTAGCACATT	57.181	22	TGGGGAAGGAAAGTTGGAAAGA	59.484	22	242	ACTGTTCACACACTTAGCACAT	58.191	22	TGGGGAAGGAAAGTTGGAAAGA	59.484	22	243	GTTCACACACTTAGCACATTCC	57.853	22	GTGGGGAAGGAAAGTTGGAAAG	59.372	22	241
Chr01	22960812	.	GACCTATGTGACCC	G	GTCTTGGCGAGCATCAGTAAGG	61.311	22	GGCACACAACCTGTAGACTCAT	60.29	22	250	TGGCGAGCATCAGTAAGGAACA	61.992	22	GGCACACAACCTGTAGACTCAT	60.29	22	246	GGCGAGCATCAGTAAGGAACAA	60.935	22	GGCACACAACCTGTAGACTCAT	60.29	22	245	TCTTGGCGAGCATCAGTAAGG	60.135	21	GGCACACAACCTGTAGACTCAT	60.29	22	249	TGACAGTCAGAGCGTTCAAGTA	59.378	22	GGCACACAACCTGTAGACTCAT	60.29	22	174
Chr01	22978034	.	GACCCGC	G	TGCCTTTAAGTGTCTGTGTTGA	58.12	22	GGTAAGTGACATCTGGCTTTCA	58.325	22	172	GCCTTTAAGTGTCTGTGTTGAT	56.9	22	GGTAAGTGACATCTGGCTTTCA	58.325	22	171	TGCCTTTAAGTGTCTGTGTTGA	58.12	22	AGTGACATCTGGCTTTCAACTT	58.175	22	168	GCCTTTAAGTGTCTGTGTTGAT	56.9	22	AGTGACATCTGGCTTTCAACTT	58.175	22	167	GCCTTTAAGTGTCTGTGTTGAT	56.9	22	AGGTAAGTGACATCTGGCTTTC	58.056	22	172
Chr01	23005364	.	T	TTGTTCACAACAGAAGTCTA	ACTGCATCCAAACCTGTGTACA	60.159	22	TGCAGCTCACTTTTGAATTTCA	57.348	22	201	AACTGCATCCAAACCTGTGTAC	59.115	22	TGCAGCTCACTTTTGAATTTCA	57.348	22	202	ACTGCATCCAAACCTGTGTACA	60.159	22	TGCAGCTCACTTTTGAATTTC	55.608	21	201	ACTGCATCCAAACCTGTGTACA	60.159	22	GCAGCTCACTTTTGAATTTCAT	56.142	22	200	CTGCATCCAAACCTGTGTACA	58.497	21	TGCAGCTCACTTTTGAATTTCA	57.348	22	200
Chr01	23079679	.	A	AACACTTCT	TGCCTCAGAACATTTCCATTAC	56.682	22	AGGTGGGTTTCAGGTACATTTG	58.504	22	221	AAAAGGTGCCTCAGAACATTTC	57.409	22	AGGTGGGTTTCAGGTACATTTG	58.504	22	227	AAGGTGCCTCAGAACATTTCCA	60.158	22	AGGTGGGTTTCAGGTACATTTG	58.504	22	225	TTGGTTCTTCTGACTGCTCTCA	59.3	22	AGGTGGGTTTCAGGTACATTTG	58.504	22	185	GTGCCTCAGAACATTTCCATTA	56.682	22	AGGTGGGTTTCAGGTACATTTG	58.504	22	222
Chr01	23098125	.	T	TGAGAGA,TGAGA	CATTTGCACCCACCCTGATAAA	59.169	22	AGGTCTCCATCTCTTTCTTTCT	56.187	22	162	CATTTGCACCCACCCTGATAAA	59.169	22	GGTCTCCATCTCTTTCTTTCTT	55.457	22	161	CATTTGCACCCACCCTGATAAA	59.169	22	GAAAAGGTCTCCATCTCTTTCT	55.457	22	166	ATTTGCACCCACCCTGATAAA	57.817	21	AGGTCTCCATCTCTTTCTTTCT	56.187	22	161	CATTTGCACCCACCCTGATAAA	59.169	22	AAGGTCTCCATCTCTTTCTTTC	55.457	22	163
Chr01	23241876	.	G	GTAACAAT	ATCCAGGCACAAAGTCCATCTC	60.357	22	CAGTCACCACCTCTCGCGTCTC	64.777	22	169	CCAGGCACAAAGTCCATCTCCT	62.276	22	CAGTCACCACCTCTCGCGTCTC	64.777	22	167	TCCAGGCACAAAGTCCATCTC	59.996	21	GTCTCGCGTGCCAAGAAGATAA	60.989	22	151	TCCAGGCACAAAGTCCATCTCC	62.271	22	CAGTCACCACCTCTCGCGTCTC	64.777	22	168	TCCAGGCACAAAGTCCATCTCC	62.271	22	GTCTCGCGTGCCAAGAAGATAA	60.989	22	151
Chr01	23241967	.	G	GTGCAT	TTATCTTCTTGGCACGCGAGAC	60.989	22	CAGTAGCGAGTGTGGCAGAAAA	61.123	22	249	ATCTTCTTGGCACGCGAGAC	60.738	20	AGTAGCGAGTGTGGCAGAAAAT	60.29	22	246	TATCTTCTTGGCACGCGAGAC	60.469	21	CAGTAGCGAGTGTGGCAGAAAA	61.123	22	248	ATCTTCTTGGCACGCGAGAC	60.738	20	GTAGCGAGTGTGGCAGAAAATA	58.741	22	245	TTATCTTCTTGGCACGCGAGAC	60.989	22	AGCGAGTGTGGCAGAAAATATC	59.061	22	245
Chr01	23253385	.	G	GA,GAA
Chr01	23387506	.	TTGTTGAC	T	CGTCCCTGCCGCGGAAAA	63.357	18	ACCGTCAAAAGCGGCTCAATTT	61.906	22	195	CGTCCCTGCCGCGGAAAA	63.357	18	CCAACCGTCAAAAGCGGCTCAA	64.374	22	198	CGTCCCTGCCGCGGAAAA	63.357	18	AGTGACTCAGCGGGACCTTACT	62.808	22	230	CGTCCCTGCCGCGGAAAA	63.357	18	CCGTCAAAAGCGGCTCAATTTA	60.095	22	194	CGTCCCTGCCGCGGAAAA	63.357	18	GCAGTGACTCAGCGGGACCTTA	64.245	22	232
Chr01	23398756	.	A	AAAGACCACTTGTCTATT	GGAGCACCTGATTCATTCACTG	59.318	22	CCATGGGACTGGACAAAAGTG	59.111	21	197	GGAGCACCTGATTCATTCACTG	59.318	22	CCATGGGACTGGACAAAAGTGG	61.402	22	197	GGAGCACCTGATTCATTCACTG	59.318	22	TGGGACTGGACAAAAGTGGTCT	61.497	22	194	GGAGCACCTGATTCATTCACTG	59.318	22	CCTGTGTCAAAAGACCACCCAT	60.753	22	215	GGAGCACCTGATTCATTCACTG	59.318	22	CTGTGTCAAAAGACCACCCATG	59.706	22	214
Chr01	23399102	.	G	GAAAAAAA	CGCAGCACATCTTGGCTTAGAA	61.508	22	TCTGCTTGGAGGTCAGAAC	56.677	19	192	CTCGCAGCACATCTTGGCTTAG	61.875	22	ATAATTCTGCTTGGAGGTCAGA	56.879	22	199	CGCAGCACATCTTGGCTTAGAA	61.508	22	ATAATTCTGCTTGGAGGTCAGA	56.879	22	197	CGCAGCACATCTTGGCTTAGA	61.009	21	TCTGCTTGGAGGTCAGAAC	56.677	19	192	TCGCAGCACATCTTGGCTTAG	61.009	21	TCTGCTTGGAGGTCAGAAC	56.677	19	193
Chr01	23400998	.	A	ATCATT	GCTTCACAACACTATGGGCATA	58.721	22	GTCCCTGAGTTTCTTTCCTTCT	57.641	22	238	GCTTCACAACACTATGGGCATA	58.721	22	TCCCTGAGTTTCTTTCCTTCTC	57.374	22	237	GCTTCACAACACTATGGGCATA	58.721	22	TGTTTGTCCCTGAGTTTCTTTC	56.753	22	243	GCTTCACAACACTATGGGCATA	58.721	22	ACCTACAGAGTAACAGCTTTGA	56.776	22	190	GCTTCACAACACTATGGGCATA	58.721	22	GTTTGTCCCTGAGTTTCTTTCC	57.43	22	242
Chr01	23403953	.	T	TAAAAAAAA	TTGTATCTGTGGCTCTGTAATT	55.175	22	TTCATTTGCACAGCGGAAGAT	58.838	21	229	TTGTATCTGTGGCTCTGTAATT	55.175	22	TGAACACTTGAAGACCCCTATT	57.006	22	138	CAGTTGTATCTGTGGCTCTGTA	57.544	22	TTCATTTGCACAGCGGAAGAT	58.838	21	232	AACAGTGTCTCGTTTGTCATAT	55.773	22	TGAACACTTGAAGACCCCTATT	57.006	22	211	AGTTGTATCTGTGGCTCTGTAA	56.841	22	TTCATTTGCACAGCGGAAGAT	58.838	21	231
Chr01	23409729	.	G	GTTGGACCATTCC	AGAGGCACATCTTGAACATATT	55.497	22	CTGAATCTCATCCAGGGCAATC	58.852	22	208	AGAGGCACATCTTGAACATATT	55.497	22	TGAATCTCATCCAGGGCAATCG	60.486	22	207	CTGTGAAATACGGTCTCAAGAG	56.564	22	GCCACGCCCCTCAGAAAG	60.748	18	200	AGAGGCACATCTTGAACATATT	55.497	22	TGAATCTCATCCAGGGCAATC	57.781	21	207	TGTGAAATACGGTCTCAAGAGG	57.812	22	GCCACGCCCCTCAGAAAG	60.748	18	199
Chr01	23410809	.	C	CA,CAA	TGCCACTGACCTCCTCACTGTT	63.545	22	TGGTGCAAAGTTCAAAGTCAGT	58.911	22	199	TTATGCCACTGACCTCCTCACT	60.827	22	AAGCTACAGTGAGCCTACTGAT	58.63	22	243	ATGCCACTGACCTCCTCACTGT	63.358	22	TGGTGCAAAGTTCAAAGTCAGT	58.911	22	200	GCCACTGACCTCCTCACTGTT	61.988	21	TGGTGCAAAGTTCAAAGTCAGT	58.911	22	198	TATGCCACTGACCTCCTCACT	60.273	21	AAGCTACAGTGAGCCTACTGAT	58.63	22	242
Chr01	23440156	.	ACAAGC	A	GCCGTGCTTCTTCGTCTTTAAG	60.16	22	GCTTTGCAAGAACAGTCCATAT	57.291	22	162	GCCGTGCTTCTTCGTCTTTAA	59.204	21	GCTTTGCAAGAACAGTCCATAT	57.291	22	162	GCCGTGCTTCTTCGTCTTTA	58.575	20	GCTTTGCAAGAACAGTCCATAT	57.291	22	162	GCCGTGCTTCTTCGTCTTTAAG	60.16	22	TCCCACGTTTCTAACCATAATT	55.437	22	225	GCCGTGCTTCTTCGTCTTTAAG	60.16	22	ATCCCACGTTTCTAACCATAAT	55.22	22	226
Chr01	23519214	.	T	TTTGTACAC	TGAACCCCTGACAGAGCAAACA	62.081	22	ACCAACCCTGCTTCTGGAATAA	59.621	22	241	CTGAACCCCTGACAGAGCAAAC	61.389	22	ACCAACCCTGCTTCTGGAATAA	59.621	22	242	TGAACCCCTGACAGAGCAAACA	62.081	22	AACCAACCCTGCTTCTGGAATA	59.621	22	242	TGAACCCCTGACAGAGCAAACA	62.081	22	CCAACCCTGCTTCTGGAATAAA	58.57	22	240	GAACCCCTGACAGAGCAAACA	60.477	21	ACCAACCCTGCTTCTGGAATAA	59.621	22	240
Chr01	23667566	.	C	CAAA,CA	AACGTTCCGACTAACCCATTAA	57.73	22	CGTGGTGAATGCATTGTTTATC	56.658	22	234	ACGTTCCGACTAACCCATTAAA	57.73	22	CGTGGTGAATGCATTGTTTATC	56.658	22	233	ACGTTCCGACTAACCCATTAA	57.04	21	CGTGGTGAATGCATTGTTTATC	56.658	22	233	AACGTTCCGACTAACCCATTAA	57.73	22	GCTTGGGCGTGGTGAATG	59.432	18	241	AACGTTCCGACTAACCCATTAA	57.73	22	CGTGGTGAATGCATTGTTTAT	55.478	21	234
Chr01	23675289	.	T	TTGCGTTTGCCTGCGGGCCGTCC	TGGCTGGTTCCGTCTCGTAGTC	63.959	22	TGCAGGCTATTGGTTCACATGA	60.291	22	139	TGGCTGGTTCCGTCTCGTAGTC	63.959	22	GCAGGCTATTGGTTCACATGAC	59.902	22	138	TTGGCTGGTTCCGTCTCGTAGT	63.618	22	TGCAGGCTATTGGTTCACATGA	60.291	22	140	TGGCTGGTTCCGTCTCGTAGT	63.209	21	TGCAGGCTATTGGTTCACATGA	60.291	22	139	TTGGCTGGTTCCGTCTCGTAGT	63.618	22	GCAGGCTATTGGTTCACATGAC	59.902	22	139
Chr01	23691023	.	AATATATAT	A	GACACACCCACATCTGCATATA	57.928	22	GTTTGCATGTGTACGCGTTCTT	60.601	22	205	GACACACCCACATCTGCATATA	57.928	22	TGTTTGCATGTGTACGCGTTCT	61.628	22	206	ACACACAGACACACCCACATCT	61.811	22	TGTTTGCATGTGTACGCGTTCT	61.628	22	213	CACACACAGACACACCCACATC	61.635	22	TGTTTGCATGTGTACGCGTTCT	61.628	22	214	GACACACCCACATCTGCATATA	57.928	22	ATGTGTACGCGTTCTTGTAGTT	58.354	22	199
Chr01	23776098	.	C	CGTACA	TCCAGATGCAGATGTTGGAATA	57.224	22	ACACTTTGCTGCCCTCAATCTT	60.754	22	142	CCAGATGCAGATGTTGGAATAG	56.906	22	ACACTTTGCTGCCCTCAATCTT	60.754	22	141	TCCAGATGCAGATGTTGGAATA	57.224	22	ACACTTTGCTGCCCTCAATCT	60.203	21	142	TCTGTGCTGGTCTACAAGATAA	56.575	22	ACACTTTGCTGCCCTCAATCTT	60.754	22	221	TCTGTGCTGGTCTACAAGATAA	56.575	22	AACACTTTGCTGCCCTCAATCT	60.754	22	222
Chr01	23802511	.	A	AAAAAT	AACAATTCGCACAACTCATGAT	57.228	22	CACAGATAGAACGGACGGATAT	57.232	22	141	AACAATTCGCACAACTCATGAT	57.228	22	ACAGATAGAACGGACGGATATA	55.729	22	140	AACAATTCGCACAACTCATGAT	57.228	22	GCTTTGTAGACGGACACAGATA	57.894	22	155	CAATTCGCACAACTCATGATTA	55.458	22	ACAGATAGAACGGACGGATATA	55.729	22	138	ACAATTCGCACAACTCATGATT	57.228	22	CACAGATAGAACGGACGGATAT	57.232	22	140
Chr01	23864553	.	GAACTTTTCTGGA	G	TTCTGCCGGGAAAACACTTT	58.23	20	ATCACCATCCCAGATCCAAAAT	57.452	22	235	TTCTGCCGGGAAAACACTTT	58.23	20	TCACCATCCCAGATCCAAAAT	56.953	21	234	TCTGCCGGGAAAACACTTT	57.494	19	ATCACCATCCCAGATCCAAAAT	57.452	22	234	TTCTGCCGGGAAAACACTTT	58.23	20	TGTTAAAAGCCGTCGTTCATAA	56.663	22	189	TTCTGCCGGGAAAACACTTT	58.23	20	AATCACCATCCCAGATCCAAAA	57.664	22	236
Chr01	23921123	.	G	GGTGCCTCCTGCTTTGCT	TGTGCAGACTGTTGAACTTGTT	58.919	22	TCAGAAAGAGAAGGAGCAATGA	57.102	22	194	TGTGCAGACTGTTGAACTTGTT	58.919	22	AGAGAAGGAGCAATGACTTAAA	55.097	22	188	TTCCATTCCCTATTCTGCTGCT	59.489	22	TCCCTGTCTCCCAAATCTTGTT	59.284	22	246	TTCCATTCCCTATTCTGCTGCT	59.489	22	AGTCCCTGTCTCCCAAATCTTG	59.693	22	248	TTCCATTCCCTATTCTGCTGCT	59.489	22	AGTCCCTGTCTCCCAAATCTT	58.363	21	248
Chr01	23921686	.	TGGGGG	T	CCAGAAGTCATGACCTGTTGTT	58.52	22	AGTGGCAGTGGTATAGTCAGTT	58.826	22	157	CCAGAAGTCATGACCTGTTGTT	58.52	22	GGCAGTGGTATAGTCAGTTGAA	57.798	22	154	CCAGAAGTCATGACCTGTTGTT	58.52	22	TGGCAGTGGTATAGTCAGTTGA	58.83	22	155	CCAGAAGTCATGACCTGTTGTT	58.52	22	GTGGCAGTGGTATAGTCAGTTG	58.738	22	156	TCCAGAAGTCATGACCTGTTGT	59.294	22	AGTGGCAGTGGTATAGTCAGTT	58.826	22	158
Chr01	23953675	.	C	CAT,CATAT	CTAGCGCCGTACCTCTGTTCTA	61.319	22	TCGCATATATACCGTAGAGCTT	56.423	22	248	AGCGCCGTACCTCTGTTCTA	60.679	20	CGCATATATACCGTAGAGCTTT	55.697	22	245	AGCGCCGTACCTCTGTTCTA	60.679	20	TCGCATATATACCGTAGAGCTT	56.423	22	246	TAGCGCCGTACCTCTGTTCTA	60.407	21	CGCATATATACCGTAGAGCTTT	55.697	22	246	TAGCGCCGTACCTCTGTTCTA	60.407	21	TCGCATATATACCGTAGAGCTT	56.423	22	247
Chr01	23955299	.	T	TA,TAA	CGGCTGGGCGAGGTTTGTTAAG	64.231	22	TTCACCACACTAGCGACATCTT	59.701	22	188	AGTTACACCGCCCGCCAAGAA	64.636	21	TTCACCACACTAGCGACATCTT	59.701	22	149	AAGTTACACCGCCCGCCAAGAA	64.98	22	CACCACACTAGCGACATCTTCT	60.094	22	148	CGGCTGGGCGAGGTTTGTTAAG	64.231	22	CACCACACTAGCGACATCTTCT	60.094	22	186	AAGTTACACCGCCCGCCAAGAA	64.98	22	TCACCACACTAGCGACATCTTC	60.095	22	149
Chr01	23955912	.	GTT	GT,GTTT,G	ACCACCTGTTCCTATCCATTCA	58.81	22	TGGTGTCTTGTGTACCCATATA	56.27	22	124	ACCACCTGTTCCTATCCATTCA	58.81	22	GCTGGTGTCTTGTGTACCCATA	60.028	22	126	ACCACCTGTTCCTATCCATTCA	58.81	22	CTGGTGTCTTGTGTACCCATAT	57.512	22	125	ACCACCTGTTCCTATCCATTCA	58.81	22	AGGCTGGTGTCTTGTGTACCC	61.995	21	128	ACCACCTGTTCCTATCCATTCA	58.81	22	TAGGCTGGTGTCTTGTGTACCC	61.675	22	129
Chr01	23955981	.	CAAGTCATATTTAT	C	ATGCCGTGCTTGAGTGATAAC	58.99	21	AACCCAGGAAAATGAGCATTAA	56.211	22	160	ATGCCGTGCTTGAGTGATAAC	58.99	21	CAACCCAGGAAAATGAGCATTA	56.928	22	161	ATGCCGTGCTTGAGTGATAAC	58.99	21	TGCATTAACAACCCAGGAAAAT	56.759	22	169	ATGCCGTGCTTGAGTGATAAC	58.99	21	ACCCAGGAAAATGAGCATTAAA	56.211	22	159	TGCCGTGCTTGAGTGATAAC	58.561	20	AACCCAGGAAAATGAGCATTAA	56.211	22	159
Chr01	23956493	.	G	GA,GAA	ACTCAAGATGTGTGCAGAAATT	56.537	22	TGCGAGTTGTCCACATGAAATA	58.33	22	212	ACTCAAGATGTGTGCAGAAATT	56.537	22	GCGAGTTGTCCACATGAAATAT	57.117	22	211	AACTCAAGATGTGTGCAGAAAT	56.537	22	TGCGAGTTGTCCACATGAAATA	58.33	22	213	ACTCAAGATGTGTGCAGAAATT	56.537	22	ATGCGAGTTGTCCACATGAAAT	58.916	22	213	AAACTCAAGATGTGTGCAGAAA	56.747	22	TGCGAGTTGTCCACATGAAATA	58.33	22	214
Chr01	23967300	.	A	ACTCTCATCATCATC	GGCAGGGACGATTGTTCAGAAA	61.134	22	ATGACCACCTGAAGATGATGAT	56.938	22	247	GGCAGGGACGATTGTTCAGAAA	61.134	22	TGACCACCTGAAGATGATGATT	57.15	22	246	GGCAGGGACGATTGTTCAGAAA	61.134	22	TGACCACCTGAAGATGATGAT	56.42	21	246	GGCAGGGACGATTGTTCAGAAA	61.134	22	AATGACCACCTGAAGATGATGA	57.15	22	248	CGGCAGGGACGATTGTTCAG	61.362	20	ATGACCACCTGAAGATGATGAT	56.938	22	248
Chr01	23973244	.	C	CCCCATCA	CAACGACAGTGACCTCCATATG	58.81	22	GGGAGCCTGCAAAAGAATACT	58.272	21	250	AACGACAGTGACCTCCATATGA	58.903	22	GGGAGCCTGCAAAAGAATACT	58.272	21	249	CAACGACAGTGACCTCCATATG	58.81	22	GGGAGCCTGCAAAAGAATAC	56.765	20	250	ACGACAGTGACCTCCATATGA	58.265	21	GGGAGCCTGCAAAAGAATACT	58.272	21	248	AACGACAGTGACCTCCATATG	57.473	21	GGGAGCCTGCAAAAGAATACT	58.272	21	249
Chr01	24043466	.	TACGGACGG	T	CCCAGTTTTCGGCTTGGTAGGA	62.523	22	CGTCGTCCGTCCGTCTGTCC	64.877	20	153	ACCCAGTTTTCGGCTTGGTAGG	62.784	22	CGTCGTCCGTCCGTCTGTCC	64.877	20	154	CCCAGTTTTCGGCTTGGTAGGA	62.523	22	CGTCGTCCGTCCGTCTGTC	62.642	19	153	ACCCAGTTTTCGGCTTGGTAGG	62.784	22	CGTCGTCCGTCCGTCTGTC	62.642	19	154	GAGACCCAGTTTTCGGCTTGGT	63.029	22	CGTCGTCCGTCCGTCTGTCC	64.877	20	157
Chr01	24146975	.	CAATCAGG	C	ACCAGTTTACCTCCCGTCAACT	61.289	22	TCACAGATGGCCCACTCATTGT	61.955	22	132	CCAGTTTACCTCCCGTCAACTT	60.224	22	TCACAGATGGCCCACTCATTGT	61.955	22	131	TCACCAGTTTACCTCCCGTCAA	61.285	22	TCACAGATGGCCCACTCATTGT	61.955	22	134	CACCAGTTTACCTCCCGTCAAC	61.127	22	TCACAGATGGCCCACTCATTGT	61.955	22	133	CCAGTTTACCTCCCGTCAACTT	60.224	22	CACAGATGGCCCACTCATTGTA	60.356	22	130
Chr01	24207116	.	C	CT,CTT	AGTTCACTGTGGATACCCTTGT	59.02	22	GGTACGGTTGGGCAAGGATGTT	63.105	22	202	AGTTCACTGTGGATACCCTTGT	59.02	22	ACGGTTGGGCAAGGATGTTCAA	62.993	22	199	AGTTCACTGTGGATACCCTTGT	59.02	22	CCGTCTGGTGTCTGATCCTATT	59.304	22	154	GTTCACTGTGGATACCCTTGTA	57.453	22	CCGTCTGGTGTCTGATCCTATT	59.304	22	153	AGTTCACTGTGGATACCCTTGT	59.02	22	CGGTTGGGCAAGGATGTTCAAA	61.915	22	198
Chr01	24207499	.	G	GTAAGAGTT	AGGGTGTTTGCAGTGAGTTATT	58.167	22	CGCTGTTGGGTGACATGTTTAG	60.096	22	197	TCAGGGTGTTTGCAGTGAGTTA	59.828	22	CGCTGTTGGGTGACATGTTTAG	60.096	22	199	AGGGTGTTTGCAGTGAGTTATT	58.167	22	TCGCTGTTGGGTGACATGTTTA	60.486	22	198	TCAGGGTGTTTGCAGTGAGTTA	59.828	22	TCGCTGTTGGGTGACATGTTTA	60.486	22	200	CAGGGTGTTTGCAGTGAGTTAT	58.851	22	CGCTGTTGGGTGACATGTTTAG	60.096	22	198
Chr01	24232907	.	T	TTTTTGGCATCGTTACTTAATTCAG	CCCGCCTGATTCTGGTCAAGTT	62.841	22	TCATGTCAGGGTACAGCTTGTT	59.628	22	234	TCCCGCCTGATTCTGGTCAAGT	63.673	22	TCATGTCAGGGTACAGCTTGTT	59.628	22	235	CCCGCCTGATTCTGGTCAAGTT	62.841	22	CACTTCCAGCTGTGTCAATTCA	59.12	22	188	CCCGCCTGATTCTGGTCAAGTT	62.841	22	ATCATGTCAGGGTACAGCTTGT	59.427	22	235	GCCTTTCCCGCCTGATTCT	60.077	19	TCATGTCAGGGTACAGCTTGTT	59.628	22	240
Chr01	24434705	.	T	TTTAAC	AAAGTCGGGCAGGGGAGTATAA	60.895	22	CTGAACCTGGTGCGGCGAAAA	64.009	21	238	CCAAAAGTCGGGCAGGGGAGTA	64.248	22	CTGAACCTGGTGCGGCGAAAA	64.009	21	241	AAAGTCGGGCAGGGGAGTATAA	60.895	22	TGAACCTGGTGCGGCGAAAA	63.225	20	237	AAGTCGGGCAGGGGAGTATAA	60.344	21	CTGAACCTGGTGCGGCGAAAA	64.009	21	237	AAGTCGGGCAGGGGAGTATAAT	60.696	22	CTGAACCTGGTGCGGCGAAAA	64.009	21	237
Chr01	24501430	.	GGCACC	G	GCCCTTCAAAGCGTCACGATAT	61.315	22	TGCACCAAAGAATCTGGGAATA	57.685	22	219	GCCCTTCAAAGCGTCACGATAT	61.315	22	TCTGGGAATATGAGCCGAATAA	56.757	22	207	CCCTTCAAAGCGTCACGATATA	58.287	22	TGCACCAAAGAATCTGGGAATA	57.685	22	218	CCCTTCAAAGCGTCACGATATA	58.287	22	TCTGGGAATATGAGCCGAATAA	56.757	22	206	ACGGCAGGACAGATAACTCCAT	61.22	22	TGGTTGGTGTGGATCCGTAATC	60.355	22	230
Chr01	24507366	.	T	TGCGCCG	TGTGATACCATCCCCTGCTTTG	60.357	22	TGCGTCTCTCTCCTTGACTGAA	61.076	22	172	GTGATACCATCCCCTGCTTTGA	60.092	22	TGCGTCTCTCTCCTTGACTGAA	61.076	22	171	TGTGATACCATCCCCTGCTTTG	60.357	22	GCGTCTCTCTCCTTGACTGAAA	60.03	22	171	GTGATACCATCCCCTGCTTTGA	60.092	22	GCGTCTCTCTCCTTGACTGAAA	60.03	22	170	TGTGATACCATCCCCTGCTTTG	60.357	22	ATGCGTCTCTCTCCTTGACTGA	60.882	22	173
Chr01	24510305	.	C	CT,CTT	AGGCTTGTTGTCTTGCGTACAA	61.003	22	GCGAGTTCTTGGTATCCGTTCT	60.417	22	249	CAGGCTTGTTGTCTTGCGTACA	61.631	22	GCGAGTTCTTGGTATCCGTTCT	60.417	22	250	GGCTTGTTGTCTTGCGTACAA	59.668	21	GCGAGTTCTTGGTATCCGTTCT	60.417	22	248	AGGCTTGTTGTCTTGCGTACAA	61.003	22	CGAGTTCTTGGTATCCGTTCTT	58.154	22	248	AGGCTTGTTGTCTTGCGTACA	60.474	21	GCGAGTTCTTGGTATCCGTTCT	60.417	22	249
Chr01	24510504	.	C	CTAAAAAAA	CGAGAGATTGAGCTTTGCATTT	57.647	22	CGGCAGCAGGTGTTTTGTCATA	61.704	22	160	ACGGATACCAAGAACTCGCAGA	61.464	22	CGGCAGCAGGTGTTTTGTCATA	61.704	22	218	CGAGAGATTGAGCTTTGCATTT	57.647	22	TTGATCGGCAGCAGGTGTTTTG	62.216	22	165	GGAGCTGCCTACATTGTTGACA	60.876	22	CGGCAGCAGGTGTTTTGTCATA	61.704	22	126	ACGGATACCAAGAACTCGCAGA	61.464	22	TTGATCGGCAGCAGGTGTTTTG	62.216	22	223
Chr01	24534755	.	CTCAGAGTA	C	GCTACCAACCCTGCTACTTTTG	59.512	22	GCGTTCTGTGAGTGCTGAGACA	63.028	22	213	GCTACCAACCCTGCTACTTTTG	59.512	22	AGCGTTCTGTGAGTGCTGAGAC	62.781	22	214	GCTACCAACCCTGCTACTTTTG	59.512	22	AAGCGTTCTGTGAGTGCTGAGA	62.169	22	215	GCTACCAACCCTGCTACTTTTG	59.512	22	AGCGTTCTGTGAGTGCTGAGA	61.695	21	214	CTGGATGGCATGATCACCTAGT	59.629	22	GCGTTCTGTGAGTGCTGAGACA	63.028	22	182
Chr01	24541475	.	G	GCAAGTTGTT	CGAACCTTGGACAGCTGCACAG	64.159	22	GCGCATCTCTTCCCAGTCAGCT	64.876	22	109	CGAACCTTGGACAGCTGCACAG	64.159	22	GCGCATCTCTTCCCAGTCAGC	63.661	21	109	CGAACCTTGGACAGCTGCACAG	64.159	22	TTTGCGCATCTCTTCCCAGTCA	62.513	22	112	CGAACCTTGGACAGCTGCACAG	64.159	22	TTGCGCATCTCTTCCCAGTCA	62.051	21	111	CGAACCTTGGACAGCTGCACAG	64.159	22	TTGCGCATCTCTTCCCAGTCAG	62.875	22	111
Chr01	24541478	.	A	AGTTGTTTTGCCCACGCCACCCTTT,AGTTGTTTTGCCCACG,AGTTGTTTTGCCCACGCCACCCTTTC,AGTTGTTTTGC	CGAACCTTGGACAGCTGCACAG	64.159	22	GACACAATCTTGGCCTCTTGG	59.185	21	195	GAACCTTGGACAGCTGCACAG	61.744	21	GACACAATCTTGGCCTCTTGG	59.185	21	194	CTCGAACCTTGGACAGCTGCAC	63.909	22	GACACAATCTTGGCCTCTTGG	59.185	21	197	AACCTTGGACAGCTGCACAG	60.821	20	GACACAATCTTGGCCTCTTGG	59.185	21	193	TCGAACCTTGGACAGCTGCAC	63.16	21	GACACAATCTTGGCCTCTTGG	59.185	21	196
Chr01	24661410	.	GT	GTT,GTTT,G	ACCGAAATGTGTAGGCAAAGTG	59.448	22	TGGACAAGCATGATCACACAAT	58.576	22	213	ACCGAAATGTGTAGGCAAAGT	58.141	21	TGGACAAGCATGATCACACAAT	58.576	22	213	ACCGAAATGTGTAGGCAAAGTG	59.448	22	TGCATGGACAAGCATGATCACA	60.881	22	217	TACCGAAATGTGTAGGCAAAGT	57.989	22	TGGACAAGCATGATCACACAAT	58.576	22	214	ACCGAAATGTGTAGGCAAAGTG	59.448	22	TGCATGGACAAGCATGATCAC	59.253	21	217
Chr01	24663385	.	T	TATTGA	GTGAAAACCAAATCCCCATAAA	55.125	22	CAAAACCTGTCCTTTGTCTATG	55.292	22	204	GTGAAAACCAAATCCCCATAAA	55.125	22	AAAACCTGTCCTTTGTCTATGG	56.256	22	203	GTGAAAACCAAATCCCCATAAA	55.125	22	CAAAACACCAAAACCTGTCCTT	57.799	22	212	GTGAAAACCAAATCCCCATAAA	55.125	22	AAAACACCAAAACCTGTCCTTT	57.099	22	211	AGTGAAAACCAAATCCCCATAA	55.85	22	CAAAACCTGTCCTTTGTCTATG	55.292	22	205
Chr01	24667351	.	A	ATGCTAGCATATCAT	TCATCATCCCCTCCAGGTAATC	58.749	22	GGGATCTGGGTCTTGACATTAA	57.496	22	234	TCATCATCCCCTCCAGGTAATC	58.749	22	TGGGATCTGGGTCTTGACATTA	58.54	22	235	TTCATCATCCCCTCCAGGTAAT	58.32	22	GGGATCTGGGTCTTGACATTAA	57.496	22	235	TTCATCATCCCCTCCAGGTAAT	58.32	22	TGGGATCTGGGTCTTGACATTA	58.54	22	236	TCATCATCCCCTCCAGGTAAT	57.633	21	GGGATCTGGGTCTTGACATTAA	57.496	22	234
Chr01	24788322	.	G	GTGCCTCCTGAGTACAGCT	CGATGTGGCGTGCGGTTCC	64.517	19	GGAATGGAATGGGCAGGTATGA	60.158	22	221	GCTCAATGTCTGCAACGGAAAA	60.288	22	GGAATGGAATGGGCAGGTATGA	60.158	22	197	CTCGATGTGGCGTGCGGTTC	64.328	20	GGAATGGAATGGGCAGGTATGA	60.158	22	223	CGGTTCCACACTGCTCAATGT	61.147	21	GGAATGGAATGGGCAGGTATGA	60.158	22	209	CGGTTCCACACTGCTCAATGTC	62.006	22	GGAATGGAATGGGCAGGTATGA	60.158	22	209
Chr01	24839203	.	A	ATT,AT	GGTCCATCTAGAACCATGCATA	57.376	22	TGAGACTCGGCTGACACTTTCA	61.595	22	161	GGTCCATCTAGAACCATGCATA	57.376	22	GTGAGACTCGGCTGACACTTTC	61.177	22	162	GTCCATCTAGAACCATGCATAA	55.674	22	TGAGACTCGGCTGACACTTTC	60	21	160	CAAGGTCCATCTAGAACCATGC	58.791	22	TGAGACTCGGCTGACACTTTCA	61.595	22	164	GTCCATCTAGAACCATGCATAA	55.674	22	GTGAGACTCGGCTGACACTTT	60.27	21	161
Chr01	24839723	.	AGATGAT	A	GGGTCAAATCACTGGTGCTGTA	60.552	22	CCCCAATCCATCCCCACTAAAA	60.024	22	238	TCACTGGTGCTGTAGGTTTATA	56.562	22	CCCCAATCCATCCCCACTAAAA	60.024	22	230	ATCACTGGTGCTGTAGGTTTAT	57.156	22	CCCCAATCCATCCCCACTAAAA	60.024	22	231	TGCAGTGTTTTCAGGTGGACAG	61.264	22	CCCCAATCCATCCCCACTAAAA	60.024	22	172	GGTCAAATCACTGGTGCTGTAG	59.256	22	CCCCAATCCATCCCCACTAAAA	60.024	22	237
Chr01	24868267	.	CTTCTCAAAGTGTAATATACTTTGACATATTGTGGTTGACTT	C	AGGTGCCACTGGTATCCA	57.421	18	GTCAACCACAGTATGTCAAAGT	56.574	22	179	AGGTGCCACTGGTATCCA	57.421	18	GTCAACCACAGTATGTCAAAGT	56.574	22	220	AGGTGCCACTGGTATCCA	57.421	18	TGAGAAAAGTCAACCACAGTAT	55.315	22	187	AGGTGCCACTGGTATCCA	57.421	18	TGAGAAAAGTCAACCACAGTAT	55.315	22	228	AGGTGCCACTGGTATCCA	57.421	18	AGAAAAGTCAACCACAGTATGT	55.582	22	185
Chr01	24869401	.	C	CT,CTT	ATCCCAGAGGTGTGACATGGT	60.837	21	TGTTGTCCTGTGCCATCTAACA	59.894	22	229	TATCCCAGAGGTGTGACATGGT	60.562	22	TGTTGTCCTGTGCCATCTAACA	59.894	22	230	TCCCAGAGGTGTGACATGGT	60.474	20	TGTTGTCCTGTGCCATCTAACA	59.894	22	228	ACATATCCCAGAGGTGTGACAT	58.612	22	TGTTGTCCTGTGCCATCTAACA	59.894	22	233	ATCCCAGAGGTGTGACATGGT	60.837	21	TTGTTGTCCTGTGCCATCTAAC	58.854	22	230
Chr01	24876287	.	GCACACACACACA	G,GCACACACACACACA,GCA	ACACAAGACAATGGGCTGTATA	57.432	22	GTGTGTGTGTGTGTGTGTGTGT	61.947	22	219	ACACAAGACAATGGGCTGTATA	57.432	22	GTGTGTGTGTGTGTGTGTGTGT	61.947	22	221	ACACAAGACAATGGGCTGTATA	57.432	22	GTGTGTGTGTGTGTGTGTGTGT	61.947	22	223	ACACAAGACAATGGGCTGTATA	57.432	22	GTGTGTGTGTGTGTGTGTGTGT	61.947	22	225	ACACAAGACAATGGGCTGTATA	57.432	22	TGTGTGTGTGTGTGTGTGTGTG	61.946	22	218
Chr01	25015068	.	CTGTAGTGTAAATGTTTCTG	C	AGTGGTAGTTTGGGTTGGCAGC	63.305	22	GGATGCCCCTCACCTTGATCAC	62.975	22	249	AGTGGTAGTTTGGGTTGGCAGC	63.305	22	GGATGCCCCTCACCTTGATCA	61.873	21	249	GTGGTAGTTTGGGTTGGCAGC	62.025	21	GGATGCCCCTCACCTTGATCAC	62.975	22	248	AGTGGTAGTTTGGGTTGGCAGC	63.305	22	TGCCCCTCACCTTGATCACTCA	63.367	22	246	AAGTGGTAGTTTGGGTTGGCAG	61.015	22	GGATGCCCCTCACCTTGATCAC	62.975	22	250
Chr01	25015092	.	GGGGGGGAAGGATTAACATCTTACCCTTGCATGATGTTAACCTCTGCACCATATTAACCTTGAGTGATCAAGGTGAGGGGCATCC	G	ACAACAAATCCTCCTCTCCTAA	56.456	22	GCTCCCGTGAACTGACAGATG	61.004	21	191	TGACCATACAACAAACCAACAA	56.659	22	GCTCCCGTGAACTGACAGATG	61.004	21	213	ACAAATCCTCCTCTCCTAAAGG	56.877	22	GCTCCCGTGAACTGACAGATG	61.004	21	188	AACAACAAATCCTCCTCTCCTA	56.456	22	GCTCCCGTGAACTGACAGATG	61.004	21	192	ACAACAAACCAACAAACAACAA	56.238	22	GCTCCCGTGAACTGACAGATG	61.004	21	206
Chr01	25015875	.	T	TACAC,TAC	CACATGCATGCCAGTCCTTTAA	59.507	22	ATGCAGCATCCGGTTCCTTCAG	63.216	22	174	CACATGCATGCCAGTCCTTTAA	59.507	22	TGCAGCATCCGGTTCCTTCAG	62.983	21	173	ACACATGCATGCCAGTCCTTTA	60.555	22	ATGCAGCATCCGGTTCCTTCAG	63.216	22	175	ACACATGCATGCCAGTCCTTTA	60.555	22	TGCAGCATCCGGTTCCTTCAG	62.983	21	174	CACATGCATGCCAGTCCTTTAA	59.507	22	ATGCAGCATCCGGTTCCTTCA	62.407	21	174
Chr01	25094014	.	G	GGAGA,GGAGAGA,GGAGAGAGA,GGA	GGCCCACCCCTCGACCTTTAA	64.154	21	GCCCCGTCATTCAGTTGCTCTC	63.743	22	206	GGCCCACCCCTCGACCTTTAA	64.154	21	TCGAATGAGATGCCCCGTCATT	62.125	22	217	GGCCCACCCCTCGACCTTTA	63.745	20	GCCCCGTCATTCAGTTGCTCTC	63.743	22	206	GGCCCACCCCTCGACCTTTAA	64.154	21	CCCCGTCATTCAGTTGCTCTCT	62.313	22	205	GGCCCACCCCTCGACCTTTAA	64.154	21	TTCGAATGAGATGCCCCGTCAT	62.125	22	218
Chr01	25094044	.	A	AGAGAGT	GGCCCACCCCTCGACCTTTAA	64.154	21	TCGAATGAGATGCCCCGTCATT	62.125	22	217	GGCCCACCCCTCGACCTTTAA	64.154	21	TTCGAATGAGATGCCCCGTCAT	62.125	22	218	GGCCCACCCCTCGACCTTTAA	64.154	21	TGAGATGCCCCGTCATTCAGTT	62.007	22	212	GGCCCACCCCTCGACCTTTAA	64.154	21	TCGAATGAGATGCCCCGTCAT	61.644	21	217	GGCCCACCCCTCGACCTTTAA	64.154	21	GATGCCCCGTCATTCAGTTGCT	63.467	22	209
Chr01	25102004	.	CAGAGAG	C	TCGCTTCACACATGGCATTCT	60.611	21	CTCTCTCTCTCTCTCTCTCTCT	56.439	22	225	TCGCTTCACACATGGCATTCT	60.611	21	CTCTCTCTCTCTCTCTCTCTCT	56.439	22	227	TCGCTTCACACATGGCATTCT	60.611	21	CTCTCTCTCTCTCTCTCTCTCT	56.439	22	229	TCGCTTCACACATGGCATTCT	60.611	21	TCTCTCTCTCTCTCTCTCTCTC	56.448	22	226	TCGCTTCACACATGGCATTCT	60.611	21	TCTCTCTCTCTCTCTCTCTCTC	56.448	22	228
Chr01	25132445	.	T	TGCAAAAAAAA	AAGGCCCCTCATATGCATATTA	56.774	22	GCCATTCTGACAGTCTGCACAA	61.388	22	216	AAGGCCCCTCATATGCATATTA	56.774	22	CCATTCTGACAGTCTGCACAAT	58.92	22	215	AAGGCCCCTCATATGCATATTA	56.774	22	TTCTGACAGTCTGCACAATGGA	59.895	22	212	AAGGCCCCTCATATGCATATTA	56.774	22	CTGCACAATGGAGTCAATACAA	56.967	22	202	AGGCCCCTCATATGCATATTAG	57.215	22	GCCATTCTGACAGTCTGCACAA	61.388	22	215
Chr01	25132447	.	T	TGCAAAAAAAAAA,TGAAAAAAAAA	AAGGCCCCTCATATGCATATTA	56.774	22	GCCATTCTGACAGTCTGCACAA	61.388	22	216	AAGGCCCCTCATATGCATATTA	56.774	22	CCATTCTGACAGTCTGCACAAT	58.92	22	215	AGGCCCCTCATATGCATATTAG	57.215	22	GCCATTCTGACAGTCTGCACAA	61.388	22	215	AGGCCCCTCATATGCATATTA	56.016	21	CCATTCTGACAGTCTGCACAAT	58.92	22	214	AAAGGCCCCTCATATGCATATT	57.591	22	GCCATTCTGACAGTCTGCACAA	61.388	22	217
Chr01	25132449	.	T	TGAAAAAAAA	AAGGCCCCTCATATGCATATTA	56.774	22	GCCATTCTGACAGTCTGCACAA	61.388	22	216	AAGGCCCCTCATATGCATATTA	56.774	22	CCATTCTGACAGTCTGCACAAT	58.92	22	215	AAGGCCCCTCATATGCATATTA	56.774	22	TTCTGACAGTCTGCACAATGGA	59.895	22	212	AAGGCCCCTCATATGCATATTA	56.774	22	CTGCACAATGGAGTCAATACAA	56.967	22	202	AGGCCCCTCATATGCATATTAG	57.215	22	GCCATTCTGACAGTCTGCACAA	61.388	22	215
Chr01	25158197	.	TGTAGCC	T	TCCCTCTGCATTCTCACATCAT	59.224	22	CCCGGTCGGTGAGCTGTAATT	62.44	21	151	CAAGCGCCGTTTGAAGACAA	59.971	20	GCCCGGTCGGTGAGCTGTAAT	64.792	21	195	TTGTTCCCTCTGCATTCTCACA	59.894	22	GCCCGGTCGGTGAGCTGTAAT	64.792	21	156	TCCCTCTGCATTCTCACATCAT	59.224	22	CCGGTCGGTGAGCTGTAATT	60.108	20	150	CAAGCGCCGTTTGAAGACAA	59.971	20	CCCGGTCGGTGAGCTGTAATT	62.44	21	194
Chr01	25309112	.	T	TTTGCA	CGCACGGACTTCAACTTACTA	58.062	21	GTACACATGTCACCCCGATTCA	60.354	22	161	CGCACGGACTTCAACTTACTAA	58.689	22	GTACACATGTCACCCCGATTCA	60.354	22	161	CGCACGGACTTCAACTTACTA	58.062	21	TGTACACATGTCACCCCGATTC	60.354	22	162	CGCACGGACTTCAACTTACTA	58.062	21	ACACATGTCACCCCGATTCAT	59.718	21	159	CGCACGGACTTCAACTTACTA	58.062	21	ACACATGTCACCCCGATTCATC	60.681	22	159
Chr01	25356189	.	TAAAGATAA	T	ACTACCTGGAAGAATCTATGCG	57.408	22	GGGGCTCGATTTAGTACTCTCA	59.043	22	238	ACTACCTGGAAGAATCTATGCG	57.408	22	GGGCTCGATTTAGTACTCTCAA	57.349	22	237	ACTACCTGGAAGAATCTATGCG	57.408	22	GGGGCTCGATTTAGTACTCTC	57.353	21	238	CTACCTGGAAGAATCTATGCGC	58.679	22	GGGGCTCGATTTAGTACTCTCA	59.043	22	237	ACCTGGAAGAATCTATGCGCT	59.235	21	GGGGCTCGATTTAGTACTCTCA	59.043	22	235
Chr01	25367764	.	G	GATGCT	AGCAGCATCAGTCAGAGCCAGA	63.715	22	TGTTGGCGGGAGTTTTGTTTTA	59.241	22	191	AGCAGCATCAGTCAGAGCCAGA	63.715	22	ACTGTTGGCGGGAGTTTTGTTT	61.47	22	193	AGCAGCATCAGTCAGAGCCAGA	63.715	22	ACTTACTGTTGGCGGGAGTTTT	60.422	22	197	AGCAGCATCAGTCAGAGCCAGA	63.715	22	CTGTTGGCGGGAGTTTTGTTTT	60.418	22	192	GCAGCATCAGTCAGAGCCAGA	62.441	21	TGTTGGCGGGAGTTTTGTTTTA	59.241	22	190
Chr01	25369085	.	C	CT,CTT	GCCCTCTGGTGGCACTGTATTA	62.071	22	TGCACAGCGGAAACAGGATTTT	61.594	22	219	GCCCTCTGGTGGCACTGTATTA	62.071	22	TTGCACAGCGGAAACAGGATTT	61.594	22	220	GCCCTCTGGTGGCACTGTATTA	62.071	22	TGCACAGCGGAAACAGGATTT	61.09	21	219	GCCCTCTGGTGGCACTGTATTA	62.071	22	GCACAGCGGAAACAGGATTTT	60	21	218	GCCCTCTGGTGGCACTGTATT	62.408	21	TGCACAGCGGAAACAGGATTTT	61.594	22	219
Chr01	25382051	.	G	GTATATA	AATGTGCTTCCCATGCTATACA	57.831	22	GGGCAACTGACGATACTGATAA	57.945	22	241	GTAATGTGCTTCCCATGCTATA	56.015	22	GGGCAACTGACGATACTGATAA	57.945	22	243	AACGAATCCATGCATCCATCTC	58.855	22	GGGCAACTGACGATACTGATAA	57.945	22	210	AACGAATCCATGCATCCATCTC	58.855	22	AGGGCAACTGACGATACTGATA	58.703	22	211	AATGTGCTTCCCATGCTATACA	57.831	22	AGGGCAACTGACGATACTGATA	58.703	22	242
Chr01	25384258	.	T	TGTGCAAGAC	TCTGCTTGACCACCATGTTCTA	59.363	22	AGTTGTGAAATTCTAGCCTAGG	55.533	22	238	TGCTTGACCACCATGTTCTAAA	58.173	22	AGTTGTGAAATTCTAGCCTAGG	55.533	22	236	TCTGCTTGACCACCATGTTCTA	59.363	22	GTTGTGAAATTCTAGCCTAGGA	55.544	22	237	GCTTGACCACCATGTTCTAAAA	57.153	22	AGTTGTGAAATTCTAGCCTAGG	55.533	22	235	TCTGCTTGACCACCATGTTCTA	59.363	22	TTGTGAAATTCTAGCCTAGGAG	55.267	22	236
Chr01	25384799	.	C	CTATGAAA	AACGAGCAGAGAGGTACAATGT	59.437	22	AAAGCATTCTGGTCCACATCAA	58.501	22	216	ACTGTTAGAGCACCCATGTAAA	57.366	22	AAAGCATTCTGGTCCACATCAA	58.501	22	248	GAACTGTTAGAGCACCCATGTA	57.798	22	AAAGCATTCTGGTCCACATCAA	58.501	22	250	AACGAGCAGAGAGGTACAATGT	59.437	22	AAGCATTCTGGTCCACATCAAT	58.295	22	215	ACTGTTAGAGCACCCATGTAAA	57.366	22	AAGCATTCTGGTCCACATCAAT	58.295	22	247
Chr01	25386681	.	C	CA,CAA,CAAA	TTTCACCACCACTTGTCAATCA	58.374	22	CTGCATGTGGTCTTATGATAGA	55.425	22	141	TTCACCACCACTTGTCAATCAT	58.169	22	CTGCATGTGGTCTTATGATAGA	55.425	22	140	TTCACCACCACTTGTCAATCAT	58.169	22	TGGTAATTCTGCATGTGGTCTT	57.967	22	148	TTTCACCACCACTTGTCAATCA	58.374	22	TGGTAATTCTGCATGTGGTCTT	57.967	22	149	ACCACCACTTGTCAATCATTGT	58.435	22	AATTCTGCATGTGGTCTTATGA	55.778	22	141
Chr01	25387550	.	C	CCA,CCATAT	GTGGCAGCACTCGTCTCAAAAT	61.7	22	TGCCCCTGTGATTGGACAAATA	59.958	22	107	TGGCAGCACTCGTCTCAAAATA	60.289	22	TGCCCCTGTGATTGGACAAATA	59.958	22	106	TGGCAGCACTCGTCTCAAAAT	60.543	21	TGCCCCTGTGATTGGACAAATA	59.958	22	106	GTGGCAGCACTCGTCTCAAAAT	61.7	22	GCCCCTGTGATTGGACAAATAT	58.7	22	106	GTGGCAGCACTCGTCTCAAAAT	61.7	22	TGCTGTCTGTCCATGCCTTTTG	61.654	22	207
Chr01	25387551	.	T	TATTTCTCTGCCATCTCTTTG	GTGGCAGCACTCGTCTCAAAAT	61.7	22	TGCCCCTGTGATTGGACAAATA	59.958	22	107	TGGCAGCACTCGTCTCAAAATA	60.289	22	TGCCCCTGTGATTGGACAAATA	59.958	22	106	TGGCAGCACTCGTCTCAAAAT	60.543	21	TGCCCCTGTGATTGGACAAATA	59.958	22	106	GTGGCAGCACTCGTCTCAAAAT	61.7	22	GCCCCTGTGATTGGACAAATAT	58.7	22	106	GTGGCAGCACTCGTCTCAAAAT	61.7	22	TGCTGTCTGTCCATGCCTTTTG	61.654	22	207
Chr01	25387552	.	A	ATTTCTCTGC	GTGGCAGCACTCGTCTCAAAAT	61.7	22	TGCCCCTGTGATTGGACAAATA	59.958	22	107	TGGCAGCACTCGTCTCAAAATA	60.289	22	TGCCCCTGTGATTGGACAAATA	59.958	22	106	TGGCAGCACTCGTCTCAAAAT	60.543	21	TGCCCCTGTGATTGGACAAATA	59.958	22	106	GTGGCAGCACTCGTCTCAAAAT	61.7	22	GCCCCTGTGATTGGACAAATAT	58.7	22	106	GTGGCAGCACTCGTCTCAAAAT	61.7	22	TGCTGTCTGTCCATGCCTTTTG	61.654	22	207
Chr01	25400712	.	C	CCTTTCTTGGCCAG	CCCCATGGCATCACGGAAAA	60.97	20	TGTCCTGCAAGTTGAACCTAAA	58.108	22	108	CCCCATGGCATCACGGAAAA	60.97	20	GTCCTGCAAGTTGAACCTAAAG	57.51	22	107	CCCCATGGCATCACGGAAAA	60.97	20	TGATGTCCTGCAAGTTGAACCT	60.159	22	111	GCCAGTTACGGATGTTGATGAA	58.993	22	TGTCCTGCAAGTTGAACCTAAA	58.108	22	166	AGCCAGTTACGGATGTTGATGA	59.764	22	TGTCCTGCAAGTTGAACCTAAA	58.108	22	167
Chr01	25539965	.	G	GATTTTTTTTAC	ATTTGCAGGATGGAGGGTATGA	59.215	22	TCTATGGGGATTGGCAGTTAGT	58.606	22	234	TTTGCAGGATGGAGGGTATGA	58.796	21	TCTATGGGGATTGGCAGTTAGT	58.606	22	233	TGCAGGATGGAGGGTATGATTC	59.627	22	TCTATGGGGATTGGCAGTTAGT	58.606	22	231	GCAGGATGGAGGGTATGATTCA	59.627	22	TCTATGGGGATTGGCAGTTAGT	58.606	22	230	TTTGCAGGATGGAGGGTATGAT	59.215	22	TCTATGGGGATTGGCAGTTAGT	58.606	22	233
Chr01	25810064	.	C	CGAAAAAAAAA	TCTGCCACAAACACTGCCATGT	63.243	22	ACTTTGAACCTGAACTGCTTGA	58.38	22	240	GGCTTCAAACCCGAGGAATTC	59.527	21	ACTTTGAACCTGAACTGCTTGA	58.38	22	201	GGCTTCAAACCCGAGGAATTC	59.527	21	TTGAACCTGAACTGCTTGATAT	55.713	22	198	GGCTTCAAACCCGAGGAATTCA	61.139	22	ACTTTGAACCTGAACTGCTTGA	58.38	22	201	GGCTTCAAACCCGAGGAATTC	59.527	21	CTTTGAACCTGAACTGCTTGAT	57.157	22	200
Chr01	25898745	.	G	GTGCCT	TGTCTGTGAGAGAGCTGGATTT	59.098	22	ACAAGGACTGAGCAATGAATAA	55.713	22	130	TGGAGAGCACAGATGGCGAGAG	64.048	22	AGGGTTAAACAAGGACTGAGCA	59.558	22	222	GTCTGTGAGAGAGCTGGATTTG	58.739	22	ACAAGGACTGAGCAATGAATAA	55.713	22	129	TGTCTGTGAGAGAGCTGGATTT	59.098	22	AACAAGGACTGAGCAATGAATA	55.713	22	131	GTGTCTGTGAGAGAGCTGGATT	59.767	22	ACAAGGACTGAGCAATGAATAA	55.713	22	131
Chr01	25915096	.	A	AT,ATT	TGAGGGAAACAGTGTTCTAAGT	56.959	22	ATCTCACAGTACAGACCATGAT	56.353	22	239	TGAGGGAAACAGTGTTCTAAGT	56.959	22	TCTCACAGTACAGACCATGATA	55.76	22	238	TGAGGGAAACAGTGTTCTAAGT	56.959	22	CTCACAGTACAGACCATGATAA	55.031	22	237	ATGAGGGAAACAGTGTTCTAAG	55.737	22	TCTCACAGTACAGACCATGATA	55.76	22	239	ATGAGGGAAACAGTGTTCTAAG	55.737	22	CTCACAGTACAGACCATGATAA	55.031	22	238
Chr01	25949977	.	TTTATAATC	T	TTACTCATGTGCCTCTGAAAGA	57.11	22	ACACCCCTGCTCCCACTTAAAA	61.837	22	248	TTACTCATGTGCCTCTGAAAGA	57.11	22	AACACCCCTGCTCCCACTTAAA	61.837	22	249	TTACTCATGTGCCTCTGAAAGA	57.11	22	ACACCCCTGCTCCCACTTAAA	61.329	21	248	TTACTCATGTGCCTCTGAAAGA	57.11	22	AACACCCCTGCTCCCACTTAA	61.329	21	249	ACTCATGTGCCTCTGAAAGA	56.468	20	ACACCCCTGCTCCCACTTAAA	61.329	21	246
Chr01	25951819	.	AGGGGGGGGG	A	GGGTTGAGGACGACTGGTGACT	63.886	22	CAGGCAGCCTTGGTACCTAATG	61.007	22	114	AAGTCGGTTCTGCATGGTATAT	57.31	22	CAGGCAGCCTTGGTACCTAATG	61.007	22	204	GGGTTGAGGACGACTGGTGACT	63.886	22	ACAGGCAGCCTTGGTACCTAAT	61.433	22	115	TGGGTTGAGGACGACTGGTGAC	64.135	22	CAGGCAGCCTTGGTACCTAATG	61.007	22	115	AAGTCGGTTCTGCATGGTATAT	57.31	22	ACAGGCAGCCTTGGTACCTAAT	61.433	22	205
Chr01	25959786	.	TCC	T,TCCC,TCCCC,TC	CCTAACAGGGTGAAGCTAAAT	55.277	21	ACAGCAAGTTATGTGAAAATCC	55.263	22	219	CCTAACAGGGTGAAGCTAAATA	55.249	22	ACAGCAAGTTATGTGAAAATCC	55.263	22	219	CCTAACAGGGTGAAGCTAAAT	55.277	21	CAGCAAGTTATGTGAAAATCCA	55.266	22	218	CCTAACAGGGTGAAGCTAAATA	55.249	22	CAGCAAGTTATGTGAAAATCCA	55.266	22	218
Chr01	25964689	.	AAATTT	A	TCCAACTCACATTTTCTCCATT	55.891	22	AGGTCACAAAAGTCCTCTCATA	56.478	22	232	TCCAACTCACATTTTCTCCATT	55.891	22	GGTCACAAAAGTCCTCTCATAG	56.187	22	231	TCCAACTCACATTTTCTCCATT	55.891	22	TGTTCATGGAAAGGTCACAAAA	56.651	22	243	TTCCAACTCACATTTTCTCCAT	55.891	22	AGGTCACAAAAGTCCTCTCATA	56.478	22	233	TCCAACTCACATTTTCTCCATT	55.891	22	GTTCATGGAAAGGTCACAAAAG	56.087	22	242
Chr01	25967515	.	A	ACAAACG	AAAGAGGGCAGCAGGGTAATG	60.341	21	TCTCTCAGGTTCCTAGGTTGTA	57.33	22	232	TAAAGAGGGCAGCAGGGTAATG	60.092	22	TCTCTCAGGTTCCTAGGTTGTA	57.33	22	233	CTAAAGAGGGCAGCAGGGTAAT	59.826	22	TCTCTCAGGTTCCTAGGTTGTA	57.33	22	234	GCAGGGTAATGGTCCGCAATCA	63.219	22	GTCTCTCAGGTTCCTAGGTTGT	58.833	22	223	AAGAGGGCAGCAGGGTAATG	59.743	20	TCTCTCAGGTTCCTAGGTTGTA	57.33	22	231
Chr01	25995223	.	AATGTATATCAAATAGTGAGATAATGTATTGTTACAATCCTGAAGTATCACG	A
Chr01	26144300	.	GA	G,GAAA,GAA	GGAAAGGCTTGCTTGGAATCAT	59.501	22	AACCACTGTTCCCCTTTAAACT	57.74	22	232	GGAAAGGCTTGCTTGGAATCAT	59.501	22	ACCACTGTTCCCCTTTAAACTG	58.438	22	231	GGAAAGGCTTGCTTGGAATCAT	59.501	22	AACCACTGTTCCCCTTTAAAC	56.257	21	232	GGAAAGGCTTGCTTGGAATCA	59.105	21	AACCACTGTTCCCCTTTAAACT	57.74	22	232	AAGGCTTGCTTGGAATCATTAC	57.274	22	AACCACTGTTCCCCTTTAAACT	57.74	22	229
Chr01	26145530	.	AGATATGTGTG	A	GAGTGCTCATGGGATATATTGT	55.459	22	GCGGCTATAACCCTGTCCATAT	59.764	22	239	GAGTGCTCATGGGATATATTGT	55.459	22	CGGCTATAACCCTGTCCATATA	56.647	22	238	AGTGCTCATGGGATATATTGTG	55.729	22	GCGGCTATAACCCTGTCCATAT	59.764	22	238	GTGCTCATGGGATATATTGTGT	56.005	22	GCGGCTATAACCCTGTCCATAT	59.764	22	237	AGTGCTCATGGGATATATTGTG	55.729	22	CGGCTATAACCCTGTCCATATA	56.647	22	237
Chr01	26146027	.	T	TAAAAAA	GTGAAAGGAAAGGCACCATATA	56.128	22	ACCACCCCTGTTCCAAATTAAA	58.07	22	172	GTGAAAGGAAAGGCACCATATA	56.128	22	CATACCACCCCTGTTCCAAATT	58.56	22	175	GTGAAAGGAAAGGCACCATATA	56.128	22	ACCACCCCTGTTCCAAATTAA	57.378	21	172	GTGAAAGGAAAGGCACCATATA	56.128	22	TACCACCCCTGTTCCAAATTAA	57.256	22	173	GTGAAAGGAAAGGCACCATATA	56.128	22	ATACCACCCCTGTTCCAAATTA	57.042	22	174
Chr01	26185500	.	GGGGTTC	G	TGCGGACTCTTATGGATTTCAG	58.203	22	CCGCCTGACCGCCTCAAAA	63.188	19	247	ATGCGGACTCTTATGGATTTCA	57.578	22	CGCCTGACCGCCTCAAAAC	61.966	19	247	GATGCGGACTCTTATGGATTTC	57	22	CGCCTGACCGCCTCAAAAC	61.966	19	248	TTCAGAAGAGGAACCAGGGGA	60.133	21	ACCGCCTGACCGCCTCAAAA	64.823	20	231	TTCAGAAGAGGAACCAGGGGA	60.133	21	ATACCGCCTGACCGCCTCAAAA	64.541	22	233
Chr01	26187014	.	T	TAA,TAAA	ACCACAACCTAGACACACACAT	59.562	22	ATGTCCTCCAGTCTGAGTATTT	56.263	22	237	ACAACCTAGACACACACATCTT	57.31	22	ATGTCCTCCAGTCTGAGTATTT	56.263	22	234	AATCTCACACCACAACCTAGAC	57.727	22	ATGTCCTCCAGTCTGAGTATTT	56.263	22	245	CCACAACCTAGACACACACATC	58.933	22	ATGTCCTCCAGTCTGAGTATTT	56.263	22	236	CACCACAACCTAGACACACACA	60.419	22	ATGTCCTCCAGTCTGAGTATTT	56.263	22	238
Chr01	26188494	.	TATATA	T	CGACAATAGCCCATCAGCCTAA	60.224	22	CCTGTAGCTCTGGTTGGTTTGA	60.225	22	246	ATATCCCGCTCACAAGGTAAAA	57.503	22	CCAAGTGAAAGAGCTGCTGTTA	58.859	22	142	TCCCGCTCACAAGGTAAAAGTT	60.159	22	CCAAGTGAAAGAGCTGCTGTTA	58.859	22	139	GGTGACGACAATAGCCCATCAG	61.06	22	TGCTCGACCTCTGTTAGAAGAA	58.845	22	121	TCCCGCTCACAAGGTAAAAGTT	60.159	22	TCCAAGTGAAAGAGCTGCTGTT	60.422	22	140
Chr01	26188995	.	T	TGGTTTG	TTTGCCACACCATATGCAAAAT	57.717	22	CTGCTGTGTGGACCGGTGATAT	62.374	22	180	GCATACCTCAGGCGATAAAGAG	58.679	22	CTGCTGTGTGGACCGGTGATAT	62.374	22	115	GCATACCTCAGGCGATAAAGAG	58.679	22	TGCTGTGTGGACCGGTGATATC	62.369	22	114	ACCTCAGGCGATAAAGAGACAA	59.168	22	CTGCTGTGTGGACCGGTGATAT	62.374	22	111	ACCTCAGGCGATAAAGAGACAA	59.168	22	TGCTGTGTGGACCGGTGATATC	62.369	22	110
Chr01	26271377	.	C	CATGCAATTGCCA	TCCTCATCAGTTCGTCGTATGC	60.224	22	GCCTGCCTGTGACAGCTCAAC	64.074	21	176	TCCTCATCAGTTCGTCGTATGC	60.224	22	GCCTGCCTGTGACAGCTCAA	63.02	20	176	CGTTCTGGGAGCACGGAGG	62.649	19	TGTTGCCAGTGTACCAGCTGAA	62.393	22	199	TGTTGCTTGCTTTTCCTCATCA	59.042	22	GCCTGCCTGTGACAGCTCAA	63.02	20	189	CGCACAAACGCTCCTCAG	59.144	18	GCCTGCCTGTGACAGCTCAAC	64.074	21	208
Chr01	26292576	.	GTACTGGTTGGA	G	CGCACCAAGGCCAGGCTAGT	64.952	20	TGCCACATTTCATCCGCTAGTG	61.258	22	153	CGCACCAAGGCCAGGCTAGT	64.952	20	ATGCCACATTTCATCCGCTAGT	60.422	22	154	CGCACCAAGGCCAGGCTAGT	64.952	20	GCTGTTTCGAGAGTGGGTTGCT	63.318	22	119	CGCACCAAGGCCAGGCTAGT	64.952	20	CCGCTAGTGATGCTGGACCATG	63.305	22	140	CGCACCAAGGCCAGGCTAGT	64.952	20	TGCCACATTTCATCCGCTAGT	60.065	21	153
Chr01	26293590	.	AACTATTTG	A,*	CTACGGAGGTGACAAGAACTG	58.052	21	GGACCCTCCCCTTTCCAAGAT	61.193	21	190	CTACGGAGGTGACAAGAACTG	58.052	21	GGACCCTCCCCTTTCCAAGATC	62.087	22	190	CTACGGAGGTGACAAGAACTG	58.052	21	ACCCTCCCCTTTCCAAGATCTT	60.772	22	188	CTACGGAGGTGACAAGAACTG	58.052	21	GACCCTCCCCTTTCCAAGATCT	61.168	22	189	ACAGACAAAATGCCACAAGATT	57.057	22	CATCAGACTGCAACCACAAAAT	57.753	22	211
Chr01	26294448	.	CTCTGCAGACAAAAAA	C	ACGTGGTGTACTGTTCAATTTT	56.761	22	ACAGCAGACATTTGGCAATAGG	59.243	22	139	CACGTGGTGTACTGTTCAATTT	57.454	22	ACAGCAGACATTTGGCAATAGG	59.243	22	140	ACGTGGTGTACTGTTCAATTTT	56.761	22	ACAGCAGACATTTGGCAATAG	56.863	21	139	ACGTGGTGTACTGTTCAATTTT	56.761	22	TACAGCAGACATTTGGCAATAG	56.767	22	140	CACGTGGTGTACTGTTCAATTT	57.454	22	ACAGCAGACATTTGGCAATAG	56.863	21	140
Chr01	26294754	.	AAATAC	A	ACCCATGAAAGAGCTGCACTAC	60.617	22	TGGTGTGGGTTTCATTGTTAAC	57.343	22	152	GGTAGGGTGTTGTTACGGAATA	57.53	22	TGGTGTGGGTTTCATTGTTAAC	57.343	22	190	CCCATGAAAGAGCTGCACTACT	60.356	22	TGGTGTGGGTTTCATTGTTAAC	57.343	22	151	ACCCATGAAAGAGCTGCACTAC	60.617	22	GCAAAATATGGTGTGGGTTTCA	57.736	22	160	CCATGAAAGAGCTGCACTACTA	57.871	22	TGGTGTGGGTTTCATTGTTAAC	57.343	22	150
Chr01	26314857	.	G	GCCTATACT,GCCCTATACT	ACGGGGTTCTTGTTGGGATGTT	62.421	22	GCACTGCATCCTTCGAAAATAG	58.055	22	247	GCTGTTGCCATTGTGCCCATTT	63.081	22	ACAGTTTCTTGAGCCAGTTGTT	58.644	22	144	CTGTTGCCATTGTGCCCATTTA	60.028	22	AGAGTTGGTGCAAGTTGAAATG	57.688	22	195	CTGTTGCCATTGTGCCCATTTA	60.028	22	ACAGTTTCTTGAGCCAGTTGTT	58.644	22	143	CTGTTGCCATTGTGCCCATTTA	60.028	22	GGCAATTAGAGTTGGTGCAAGT	59.442	22	202
Chr01	26320082	.	GCAGATGAA	G	CGCATGCCAAATTTCAGGTGAA	60.61	22	CCTCTCTGCCCAGGGTCCATTT	64.036	22	249	ACGCATGCCAAATTTCAGGTGA	61.659	22	CCTCTCTGCCCAGGGTCCATTT	64.036	22	250	GCGCCACCTGTCCAGCTATC	63.257	20	ACAAATGTAGCCCTTGGATAGC	58.444	22	188	ACGCATGCCAAATTTCAGGTG	60.337	21	CCTCTCTGCCCAGGGTCCATTT	64.036	22	250	CGCATGCCAAATTTCAGGTGAA	60.61	22	CTCTCTGCCCAGGGTCCATTTG	62.913	22	248
Chr01	26512373	.	T	TTTTCCTTTCTAGTG	TCCCCATACTTCTATCCCAAAA	56.213	22	CAAACAACCGCATCCTGAAATA	57.567	22	199	CCCCATACTTCTATCCCAAAAC	56.191	22	CAAACAACCGCATCCTGAAATA	57.567	22	198	TCCCCATACTTCTATCCCAAAA	56.213	22	TCAAACAACCGCATCCTGAAAT	59.11	22	200	CCCCATACTTCTATCCCAAAAC	56.191	22	TCAAACAACCGCATCCTGAAAT	59.11	22	199	TCCCCATACTTCTATCCCAAAA	56.213	22	AACAACCGCATCCTGAAATAAA	56.871	22	197
Chr01	26515590	.	T	TGAAAAAAA	GGTGTGGACATGCTGGCAAGTA	63.093	22	ACAGGTGGACATGAGGGAATGA	61.099	22	222	TGTGGACATGCTGGCAAGTATA	59.762	22	ACAGGTGGACATGAGGGAATGA	61.099	22	220	GGTGTGGACATGCTGGCAAGTA	63.093	22	AACAGGTGGACATGAGGGAATG	60.291	22	223	GTGTGGACATGCTGGCAAGTAT	61.201	22	ACAGGTGGACATGAGGGAATGA	61.099	22	221	GGTGTGGACATGCTGGCAAGTA	63.093	22	CAGGTGGACATGAGGGAATGAA	60.026	22	221
Chr01	26525166	.	CATCTTACTAATG	C	AGTCCTCCGATATGCACAAGGT	61.22	22	ACCGGTAAACACCCTACATTTA	57.093	22	227	GTCCTCCGATATGCACAAGGTA	59.636	22	ACCGGTAAACACCCTACATTTA	57.093	22	226	AGTCCTCCGATATGCACAAGGT	61.22	22	GGTACCGGTAAACACCCTACAT	59.499	22	230	CCTCCGATATGCACAAGGTAGC	60.868	22	ACCGGTAAACACCCTACATTTA	57.093	22	224	GTCCTCCGATATGCACAAGGTA	59.636	22	GGTACCGGTAAACACCCTACAT	59.499	22	229
Chr01	26580235	.	T	TCAAAAAAAA	GCAACCACCGTTCAATCCAAAT	60.289	22	ACCCATTTGCGTGTCTTGAAAA	59.571	22	156	GCAACCACCGTTCAATCCAAAT	60.289	22	CCCATTTGCGTGTCTTGAAAAT	58.348	22	155	TGGCAACCACCGTTCAATCCAA	63.246	22	ACCCATTTGCGTGTCTTGAAAA	59.571	22	158	TGGCAACCACCGTTCAATCCA	62.817	21	ACCCATTTGCGTGTCTTGAAAA	59.571	22	158	GGCAACCACCGTTCAATCCAAA	62.17	22	ACCCATTTGCGTGTCTTGAAAA	59.571	22	157
Chr01	26661997	.	G	GGAGAATTC	CGTGCGGCAGACTGTCAGATAT	62.716	22	ACCGATGCCTGAGAGAGATCTA	59.893	22	213	CGTGCGGCAGACTGTCAGATAT	62.716	22	CACCGATGCCTGAGAGAGATCT	61.336	22	214	ACGTGCGGCAGACTGTCAGATA	63.965	22	ACCGATGCCTGAGAGAGATCTA	59.893	22	214	GTGCGGCAGACTGTCAGATATA	59.965	22	ACCGATGCCTGAGAGAGATCTA	59.893	22	212	ACGTGCGGCAGACTGTCAGATA	63.965	22	CACCGATGCCTGAGAGAGATCT	61.336	22	215
Chr01	26798656	.	C	CATTCTTCAAT,CATTCTTCAATGGCAGCTGCCAT	ACTCGTACCTCTGCAGTCATAA	58.646	22	CAGGACATTCAAGTTTGCTGAT	57.221	22	236	ACTCGTACCTCTGCAGTCATAA	58.646	22	AGGACATTCAAGTTTGCTGATC	56.957	22	235	CTCGTACCTCTGCAGTCATAAC	58.303	22	CAGGACATTCAAGTTTGCTGAT	57.221	22	235	CTCGTACCTCTGCAGTCATAAC	58.303	22	AGGACATTCAAGTTTGCTGATC	56.957	22	234	ACTCGTACCTCTGCAGTCATAA	58.646	22	TCACAGGACATTCAAGTTTGCT	58.445	22	239
Chr01	26805285	.	C	CTCCAGGCAG	TGCGGTTCAAACTCTGGCTGTT	63.219	22	TCCCTACATGCAGCAATTCATT	58.365	22	240	TGCGGTTCAAACTCTGGCTGTT	63.219	22	AATCCCTACATGCAGCAATTCA	58.365	22	242	GCGGTTCAAACTCTGGCTGTT	61.682	21	TCCCTACATGCAGCAATTCATT	58.365	22	239	GCGGTTCAAACTCTGGCTGTT	61.682	21	AATCCCTACATGCAGCAATTCA	58.365	22	241	GCGGTTCAAACTCTGGCTGTT	61.682	21	ATCCCTACATGCAGCAATTCAT	58.159	22	240
Chr01	26805286	.	T	TCCAGGC	TGCGGTTCAAACTCTGGCTGTT	63.219	22	TCCCTACATGCAGCAATTCATT	58.365	22	240	TGCGGTTCAAACTCTGGCTGTT	63.219	22	AATCCCTACATGCAGCAATTCA	58.365	22	242	GCGGTTCAAACTCTGGCTGTT	61.682	21	TCCCTACATGCAGCAATTCATT	58.365	22	239	GCGGTTCAAACTCTGGCTGTT	61.682	21	AATCCCTACATGCAGCAATTCA	58.365	22	241	GCGGTTCAAACTCTGGCTGTT	61.682	21	ATCCCTACATGCAGCAATTCAT	58.159	22	240
Chr01	26828480	.	G	GGAGCAGGCACAAAACCTGT	ATCAAAATTGGCCAGGCTGACC	61.738	22	ACAGACAACGGACCATGACTAT	59.168	22	250	CATCAAAATTGGCCAGGCTGAC	60.676	22	CAGACAACGGACCATGACTATA	57.351	22	250	TCAAAATTGGCCAGGCTGACC	61.439	21	ACAGACAACGGACCATGACTAT	59.168	22	249	ATCAAAATTGGCCAGGCTGACC	61.738	22	CAGACAACGGACCATGACTATA	57.351	22	249	TCAAAATTGGCCAGGCTGACC	61.439	21	CAGACAACGGACCATGACTATA	57.351	22	248
Chr01	26840507	.	T	TAAAAAAAA,TTAAAAAAAAAAAAAA	AGTCTGCTCTGTTGATCATTTT	55.995	22	AATGGACCTTGTGTGTGTATAT	55.145	22	209	AGTCTGCTCTGTTGATCATTTT	55.995	22	AAATGGACCTTGTGTGTGTATA	55.363	22	210	AGTCTGCTCTGTTGATCATTT	55.218	21	AATGGACCTTGTGTGTGTATAT	55.145	22	209	GTGTACTTGTATGTCTGCTACT	55.333	22	AATGGACCTTGTGTGTGTATAT	55.145	22	238	AGTCTGCTCTGTTGATCATTTT	55.995	22	AAATGGACCTTGTGTGTGTAT	55.396	21	210
Chr01	26944823	.	T	TATTTACTA	CGGAGGGGCGGTTACTTCAAAA	63.081	22	AATCCAGGTGCGACAGGTAAAC	60.874	22	217	GCGGAGGGGCGGTTACTTCA	64.649	20	AATCCAGGTGCGACAGGTAAAC	60.874	22	218	GCGGAGGGGCGGTTACTT	62.092	18	AATCCAGGTGCGACAGGTAAAC	60.874	22	218	CGGAGGGGCGGTTACTTCAAAA	63.081	22	ATCCAGGTGCGACAGGTAAAC	60.339	21	216	CGGAGGGGCGGTTACTTCAAAA	63.081	22	AGGTGTGCACTTGGTTCGATCA	62.447	22	195
Chr01	26973131	.	G	GCAAAAAA	ACCGCCATCATGTTAAACTATT	56.128	22	AGGACAGTTGACCCCTTTATGT	59.013	22	237	TCCCTAGCTTTACCAAGGAGTA	57.658	22	AGGACAGTTGACCCCTTTATGT	59.013	22	216	ACCGCCATCATGTTAAACTATT	56.128	22	AAGGACAGTTGACCCCTTTATG	57.966	22	238	CCCTAGCTTTACCAAGGAGTAT	56.681	22	AGGACAGTTGACCCCTTTATGT	59.013	22	215	TCCCTAGCTTTACCAAGGAGTA	57.658	22	AAGGACAGTTGACCCCTTTATG	57.966	22	217
Chr01	26998130	.	G	GATACTTCAGTTC	CGTCGGCGGCATCATATTA	57.884	19	GCCTGGCCATGGATCATAGAT	59.716	21	240	CGTCGGCGGCATCATATTACA	60.933	21	GCCTGGCCATGGATCATAGAT	59.716	21	240	CGTCGGCGGCATCATATTA	57.884	19	GCCTGGCCATGGATCATAGATA	59.493	22	240	CGTCGGCGGCATCATATTA	57.884	19	GCCTGGCCATGGATCATAGA	59.305	20	240	CGTCGGCGGCATCATATTACAC	62.041	22	GCCTGGCCATGGATCATAGAT	59.716	21	240
Chr01	27001520	.	A	ATAATG	TGGGTGCATGCATGTTTTATAA	56.919	22	TGCCGTCTGTTTGCATCTTGAA	61.327	22	227	CATGGGTGCATGCATGTTTTAT	58.201	22	TGCCGTCTGTTTGCATCTTGAA	61.327	22	229	TGGGTGCATGCATGTTTTATAA	56.919	22	GCCGTCTGTTTGCATCTTGAAA	60.288	22	226	CATGGGTGCATGCATGTTTTAT	58.201	22	AGAGTGGCTTGCCGTCTGTTT	62.528	21	238	CATGGGTGCATGCATGTTTTAT	58.201	22	GCCGTCTGTTTGCATCTTGAAA	60.288	22	228
Chr01	27003807	.	ATACGG	A	AGCTGTTTCTAGCACCGTGTAT	59.766	22	ATGCATGGTGTTTATCATTCCA	56.366	22	103	AGCTGTTTCTAGCACCGTGTAT	59.766	22	AATGCATGGTGTTTATCATTCC	55.363	22	104	GCTGTTTCTAGCACCGTGTATG	59.651	22	ATGCATGGTGTTTATCATTCCA	56.366	22	102	GCTGTTTCTAGCACCGTGTATG	59.651	22	AATGCATGGTGTTTATCATTCC	55.363	22	103	AGCTGTTTCTAGCACCGTGTAT	59.766	22	TGCATGGTGTTTATCATTCCA	55.828	21	102
Chr01	27138954	.	G	GTTATT	TGCTGCCAATGAAATTTGATGA	57.461	22	AACGCGTATCAGATCTGTTTCT	57.889	22	186	TGCTGCCAATGAAATTTGATGA	57.461	22	ACGCGTATCAGATCTGTTTCTT	57.889	22	185	GCTGCCAATGAAATTTGATGAT	56.247	22	AACGCGTATCAGATCTGTTTCT	57.889	22	185	TGCTGCCAATGAAATTTGATGA	57.461	22	AAAACAAACGCGTATCAGATCT	56.729	22	192	GCTGCCAATGAAATTTGATGAT	56.247	22	ACGCGTATCAGATCTGTTTCTT	57.889	22	184
Chr01	27162799	.	GTGTGTA	G	AGCAGACGAGTACTTGCAACAA	60.483	22	ACAAGGCAATGCTTCAAGACAG	59.705	22	235	AGCAGACGAGTACTTGCAACAA	60.483	22	CAAGGCAATGCTTCAAGACAGT	59.705	22	234	AGCAGACGAGTACTTGCAACAA	60.483	22	GGCAATGCTTCAAGACAGTGAC	60.351	22	231	AGCAGACGAGTACTTGCAACAA	60.483	22	AGGCAATGCTTCAAGACAGTGA	60.488	22	232	AGCAGACGAGTACTTGCAACAA	60.483	22	AACAAGGCAATGCTTCAAGACA	59.305	22	236
Chr01	27181410	.	GGTCGCTAGCGGAGAGA	G	AGGAAACCGCAGAACCCAGAGA	63.606	22	TGGACAGTCGAGGGGTGAAACG	64.425	22	135	GGAAACCGCAGAACCCAGAGAA	62.769	22	TGGACAGTCGAGGGGTGAAACG	64.425	22	134	AGGAAACCGCAGAACCCAGAGA	63.606	22	TGGACAGTCGAGGGGTGAAAC	61.979	21	135	AGGAAACCGCAGAACCCAGAGA	63.606	22	ACGACCTTCACAGCCAGATCAC	62.554	22	178	GGAAACCGCAGAACCCAGAGAA	62.769	22	TGGACAGTCGAGGGGTGAAAC	61.979	21	134
Chr01	27192127	.	T	TA,TAA	AAAATCAAAGGCGGCGCTATAT	59.115	22	TGGAACGTACATCTGTGCTGAT	59.766	22	226	AAATCAAAGGCGGCGCTATAT	58.496	21	TGGAACGTACATCTGTGCTGAT	59.766	22	225	ATCAAAGGCGGCGCTATATA	56.949	20	CGATGCCATCTAACAGGGTTTT	58.983	22	250	AAATCAAAGGCGGCGCTATATA	58.329	22	TGGAACGTACATCTGTGCTGAT	59.766	22	225	TCAAAGGCGGCGCTATATAC	57.925	20	CGATGCCATCTAACAGGGTTTT	58.983	22	249
Chr01	27192220	.	C	CA,CAA	TCAAAGGCGGCGCTATATAC	57.925	20	GCGATGCCATCTAACAGGGTTT	61.265	22	250	TCAAAGGCGGCGCTATATACC	60.337	21	GCGATGCCATCTAACAGGGTTT	61.265	22	250	TCAAAGGCGGCGCTATATACCT	61.666	22	GCGATGCCATCTAACAGGGTTT	61.265	22	250	TCAAAGGCGGCGCTATAT	56.485	18	GCGATGCCATCTAACAGGGTTT	61.265	22	250	TCAAAGGCGGCGCTATATA	56.394	19	GCGATGCCATCTAACAGGGTTT	61.265	22	250
Chr01	27194661	.	AGGGGG	A	ACTCCAGGGAAGCAGGTGGAAC	64.201	22	ACCTGTGCATCATCCCATCTGA	61.494	22	238	GACTCCAGGGAAGCAGGTGGAA	63.937	22	ACCTGTGCATCATCCCATCTGA	61.494	22	239	ACTCCAGGGAAGCAGGTGGAAC	64.201	22	ACCTGTGCATCATCCCATCTG	60.134	21	238	ACTCCAGGGAAGCAGGTGGAA	63.163	21	ACCTGTGCATCATCCCATCTGA	61.494	22	238	ACTCCAGGGAAGCAGGTGGAA	63.163	21	ACCTGTGCATCATCCCATCTG	60.134	21	238
Chr01	27206331	.	G	GAACCTTTCC	TCCTACAGCGGCCAATATATCA	58.83	22	CGGACAATGGACCACAACTAGA	60.028	22	250	CTCCTACAGCGGCCAATATAT	57.105	21	GGACAATGGACCACAACTAGAG	58.4	22	250	TCCTACAGCGGCCAATATAT	55.862	20	CGGACAATGGACCACAACTAGA	60.028	22	250	CTCCTACAGCGGCCAATATATC	58.213	22	GGACAATGGACCACAACTAGAG	58.4	22	250	TCCTACAGCGGCCAATATATC	57.112	21	CGGACAATGGACCACAACTAGA	60.028	22	250
Chr01	27374497	.	ATACTGTGTG	A	TTCTTTGTTAATGCATTGCTGT	55.439	22	TGGATCCCACTGCTGAAATCAT	59.757	22	209	TTCTTTGTTAATGCATTGCTGT	55.439	22	GGATCCCACTGCTGAAATCATT	58.706	22	208	TTCTTTGTTAATGCATTGCTGT	55.439	22	TGGATCCCACTGCTGAAATCA	59.365	21	209	TTCTTTGTTAATGCATTGCTGT	55.439	22	GGATCCCACTGCTGAAATCAT	58.059	21	208	TTCTTTGTTAATGCATTGCTGT	55.439	22	TGGATCCCACTGCTGAAATC	57.575	20	209
Chr01	27374818	.	C	CAAAAAAAAAAA	ATCTGTGCAGCTAAACCTTTGT	58.51	22	TTCATTGGCCCATTCCTGAAAT	58.547	22	209	ATCTGTGCAGCTAAACCTTTGT	58.51	22	ACACACACACAAACAGGGATGA	60.357	22	132	ATCTGTGCAGCTAAACCTTTGT	58.51	22	CACACACACAAACAGGGATGAA	59.313	22	131	TCTGTGCAGCTAAACCTTTGT	58.069	21	TTCATTGGCCCATTCCTGAAAT	58.547	22	208	ATCTGTGCAGCTAAACCTTTGT	58.51	22	CTTCATTGGCCCATTCCTGAAA	59.167	22	210
Chr01	27467833	.	TGAAAAAAGGGTA	T	AGGAACCCTCAACACTCAAATA	57.006	22	GCCTGATAAAACATTCCCCAAA	57.183	22	229	CAGGAACCCTCAACACTCAAAT	58.51	22	GCCTGATAAAACATTCCCCAAA	57.183	22	230	TCAGGAACCCTCAACACTCAAA	59.492	22	GCCTGATAAAACATTCCCCAAA	57.183	22	231	GGAACCCTCAACACTCAAATAT	56.053	22	GCCTGATAAAACATTCCCCAAA	57.183	22	228	AGGAACCCTCAACACTCAAATA	57.006	22	TGCCTGATAAAACATTCCCCAA	58.216	22	230
Chr01	27609253	.	G	GAA,GA	CAGCTCTTCTCATTTGGCTACT	58.129	22	CGAAGTCTGGGTGCGGTTTTAA	61.38	22	207	AGCTCTTCTCATTTGGCTACTT	57.434	22	CGAAGTCTGGGTGCGGTTTTAA	61.38	22	206	CAGCTCTTCTCATTTGGCTACT	58.129	22	CGAAGTCTGGGTGCGGTTTTA	60.875	21	207	AGCTCTTCTCATTTGGCTACTT	57.434	22	CGAAGTCTGGGTGCGGTTTTA	60.875	21	206	CAGCTCTTCTCATTTGGCTACT	58.129	22	GAAGTCTGGGTGCGGTTTTAAT	59.182	22	206
Chr01	27639356	.	C	CAAGTTTTCCGT
Chr01	27656158	.	T	TGC,TGCTCCCGC	AGTCTTGAAGCCATCCGTTACC	60.355	22	TGACTGTCCCGTCTGCAATAAT	59.764	22	243	AGTCTTGAAGCCATCCGTTACC	60.355	22	TTGACTGTCCCGTCTGCAATAA	59.962	22	244	AGTCTTGAAGCCATCCGTTACC	60.355	22	CTTGACTGTCCCGTCTGCAATA	60.354	22	245	GAGTCTTGAAGCCATCCGTTAC	59.069	22	TGACTGTCCCGTCTGCAATAAT	59.764	22	244	GAGTCTTGAAGCCATCCGTTAC	59.069	22	TTGACTGTCCCGTCTGCAATAA	59.962	22	245
Chr01	27665174	.	G	GCATTGGAGT	TCGCAAACAAGATTGGCACTTA	59.118	22	GTGGGCACGAGTACAAGTCCAG	63.104	22	240	TCGCAAACAAGATTGGCACTTA	59.118	22	GGCACGAGTACAAGTCCAGACA	62.226	22	237	AAAGGGGACGAGAACAGCAGCT	64.177	22	GCCTGAGCCCCTAAACAAGTGG	63.42	22	101	TCGCAAACAAGATTGGCACTTA	59.118	22	GGGCACGAGTACAAGTCCAGAC	62.851	22	238	CGCAAACAAGATTGGCACTTAC	59.02	22	GTGGGCACGAGTACAAGTCCAG	63.104	22	239
Chr01	27674330	.	G	GT,GTT	AATCTCAGGAGTGGTTCAATGT	57.352	22	GCGCCACCAGTCTTGTTTAC	59.763	20	228	TCTCAGGAGTGGTTCAATGTAT	56.544	22	GCGCCACCAGTCTTGTTTAC	59.763	20	226	ATCTCAGGAGTGGTTCAATGTA	56.544	22	GCGCCACCAGTCTTGTTTAC	59.763	20	227	CTCAGGAGTGGTTCAATGTATT	55.802	22	GCGCCACCAGTCTTGTTTAC	59.763	20	225	AATCTCAGGAGTGGTTCAATGT	57.352	22	GCGCCACCAGTCTTGTTTA	58.376	19	228
Chr01	27680443	.	CGCCAAG	C	GGAACTTGCTACCAGACATTGT	58.588	22	TGAGGGGTTAAACATGGGTCAG	59.959	22	149	GGAACTTGCTACCAGACATTGT	58.588	22	GGGGTTAAACATGGGTCAGGGA	61.969	22	146	GGAACTTGCTACCAGACATTGT	58.588	22	GAGGGGTTAAACATGGGTCAGG	60.621	22	148	GGAACTTGCTACCAGACATTGT	58.588	22	AGGGGTTAAACATGGGTCAGGG	61.973	22	147	GGAACTTGCTACCAGACATTGT	58.588	22	CAAACTTTGTTGAGGGGTTAAA	55.293	22	159
Chr01	27682351	.	G	GTATTC	TTGCAGCTCTGTACATGATTGG	58.988	22	CCCCTCCCACCGACCTATGT	62.891	20	184	TTGCAGCTCTGTACATGATTGG	58.988	22	CCCCTCCCACCGACCTATGTA	62.511	21	184	CCCTTGGAATTCTGGGTTTGGA	60.493	22	CCCCTCCCACCGACCTATGT	62.891	20	107	TGCAGCTCTGTACATGATTGGT	60.027	22	CCCCTCCCACCGACCTATGT	62.891	20	183	TGCAGCTCTGTACATGATTGG	58.364	21	CCCCTCCCACCGACCTATGT	62.891	20	183
Chr01	27774374	.	CAATGAAAAAG	C	AAAACTCCTCCTGTGGGTTAG	57.21	21	TCCCTTCCACAGATCAGGTTAT	58.264	22	106	AAAACTCCTCCTGTGGGTTAG	57.21	21	CCCTTCCACAGATCAGGTTATA	56.683	22	105	CAAAATGGACACTATGGCAATT	55.566	22	CCCTTCCACAGATCAGGTTATA	56.683	22	128	AAACTCCTCCTGTGGGTTAG	56.451	20	CCCTTCCACAGATCAGGTTATA	56.683	22	104	AAAACTCCTCCTGTGGGTTAG	57.21	21	TGGTTCCCTTCCACAGATCAG	59.37	21	110
Chr01	27943016	.	T	TATTAAGA,TATTA	GGTGGAAGGTGTAGTGGCAGAC	62.821	22	CTCTCTGAGCTGCTGGAGGGG	63.964	21	121	GGTGGAAGGTGTAGTGGCAGAC	62.821	22	TCTGAGCTGCTGGAGGGG	60.686	18	118	GGAGAAGTTCACCCCAGCAAAA	61.015	22	CTCTCTGAGCTGCTGGAGGGG	63.964	21	211	GAGAAGTTCACCCCAGCAAAAT	59.107	22	TCTGAGCTGCTGGAGGGG	60.686	18	207	GAGAAGTTCACCCCAGCAAAAT	59.107	22	CTCTCTGAGCTGCTGGAGGGG	63.964	21	210
Chr01	27943017	.	A	ATTAAGAAGCTGC	GGTGGAAGGTGTAGTGGCAGAC	62.821	22	CTCTCTGAGCTGCTGGAGGGG	63.964	21	121	GGTGGAAGGTGTAGTGGCAGAC	62.821	22	TCTGAGCTGCTGGAGGGG	60.686	18	118	GGAGAAGTTCACCCCAGCAAAA	61.015	22	CTCTCTGAGCTGCTGGAGGGG	63.964	21	211	GAGAAGTTCACCCCAGCAAAAT	59.107	22	TCTGAGCTGCTGGAGGGG	60.686	18	207	GAGAAGTTCACCCCAGCAAAAT	59.107	22	CTCTCTGAGCTGCTGGAGGGG	63.964	21	210
Chr01	27943018	.	G	GAAGCTGC	GGTGGAAGGTGTAGTGGCAGAC	62.821	22	CTCTCTGAGCTGCTGGAGGGG	63.964	21	121	GGTGGAAGGTGTAGTGGCAGAC	62.821	22	TCTGAGCTGCTGGAGGGG	60.686	18	118	GGAGAAGTTCACCCCAGCAAAA	61.015	22	CTCTCTGAGCTGCTGGAGGGG	63.964	21	211	GAGAAGTTCACCCCAGCAAAAT	59.107	22	TCTGAGCTGCTGGAGGGG	60.686	18	207	GAGAAGTTCACCCCAGCAAAAT	59.107	22	CTCTCTGAGCTGCTGGAGGGG	63.964	21	210
Chr01	28022185	.	T	TCATCC	GGAACCCTGACATTAGCATTAG	56.565	22	ATGTGCAAACAGTTCATGAAAT	55.428	22	195	GAACCCTGACATTAGCATTAGT	55.875	22	TGATTCAGTCTGGGCAAAATG	56.777	21	250	GGAACCCTGACATTAGCATTAG	56.565	22	AAATGTGCAAACAGTTCATGAA	55.641	22	197	GGAACCCTGACATTAGCATTAG	56.565	22	AAAATGTGCAAACAGTTCATGA	55.641	22	198	GAACCCTGACATTAGCATTAGT	55.875	22	TGATTCAGTCTGGGCAAAAT	55.21	20	250
Chr01	28113788	.	ATCCACAG	A	GACTGAGGCATGGACACAAATT	59.178	22	CATCAACAGAGTTCCAGGTATT	55.802	22	224	GACTGAGGCATGGACACAAATT	59.178	22	ATCAACAGAGTTCCAGGTATTG	55.802	22	223	ACTGAGGCATGGACACAAATTA	57.967	22	CATCAACAGAGTTCCAGGTATT	55.802	22	223	ACTGAGGCATGGACACAAATTA	57.967	22	ATCAACAGAGTTCCAGGTATTG	55.802	22	222	GGACTGAGGCATGGACACAAAT	60.881	22	TCAACAGAGTTCCAGGTATTGT	57.025	22	223
Chr01	28177894	.	G	GAT,GATCTGTTTTGTCTC	CGTCCAGAATGAGTGCTGTTTA	58.674	22	TGGGATTAGCAGATGAGTTTTG	56.409	22	217	ACGTCCAGAATGAGTGCTGTTT	60.485	22	TGGGATTAGCAGATGAGTTTTG	56.409	22	218	TGCTGTTTACGACCCTCTTGTA	59.371	22	TGGGATTAGCAGATGAGTTTTG	56.409	22	204	GAGTGCTGTTTACGACCCTCTT	60.289	22	TGGGATTAGCAGATGAGTTTTG	56.409	22	207	CGTCCAGAATGAGTGCTGTTTA	58.674	22	TGATGGGATTAGCAGATGAGTT	56.946	22	220
Chr01	28207037	.	G	GGGCAAGCTTCAACCTGGGCTCT	TCCATGCAGCAACCCCTTAAAT	60.559	22	GCCGCCACACCATCGCATAAG	64.554	21	237	ATCCATGCAGCAACCCCTTAAA	60.559	22	GCCGCCACACCATCGCATAAG	64.554	21	238	CATCCATGCAGCAACCCCTTAA	61.213	22	GCCGCCACACCATCGCATAAG	64.554	21	239	TCCATGCAGCAACCCCTTAAA	60.203	21	GCCGCCACACCATCGCATAAG	64.554	21	237	CTTGGCCACGGTCAGAGATTTC	61.509	22	GCCGCCACACCATCGCATAAG	64.554	21	188
Chr01	28230250	.	TATACA	T	ACATCATTCCTCAGCTGCCTAT	59.29	22	ACCCAGCGCATCAAAGGCATTA	63.176	22	225	ACATCATTCCTCAGCTGCCTAT	59.29	22	CCCAGCGCATCAAAGGCATTAC	62.714	22	224	ACATCATTCCTCAGCTGCCTAT	59.29	22	CCCAGCGCATCAAAGGCATTA	61.625	21	224	ACATCATTCCTCAGCTGCCTAT	59.29	22	TCAGGGACCCAGCGCATCAA	64.015	20	231	ACATCATTCCTCAGCTGCCTAT	59.29	22	CCAGCGCATCAAAGGCATTAC	60.535	21	223
Chr01	28233306	.	AAATAC	A	CGCTAGCAAGATTGGAAATGTT	57.639	22	GAACAGGCATGAGTGGGATAAT	58.175	22	216	TGTTGTTAAATCACCTGCTTTT	55.016	22	GAACAGGCATGAGTGGGATAAT	58.175	22	166	CGCTAGCAAGATTGGAAATGTT	57.639	22	AGAACAGGCATGAGTGGGATAA	59.154	22	217	TGTTGTTAAATCACCTGCTTTT	55.016	22	AGAACAGGCATGAGTGGGATAA	59.154	22	167	CGCTAGCAAGATTGGAAATGT	56.956	21	GAACAGGCATGAGTGGGATAAT	58.175	22	216
Chr01	28255689	.	A	ATGAGAACTGCTATT	TGCTTCTCAAACTGCCAGATTT	58.775	22	TCACATGACTTAGCTGGAAAGA	57.11	22	237	TTGACGAAAGCAGTGTGATATT	56.376	22	TCACATGACTTAGCTGGAAAGA	57.11	22	147	CTGCTTCTCAAACTGCCAGATT	59.182	22	TCACATGACTTAGCTGGAAAGA	57.11	22	238	GCTTCTCAAACTGCCAGATTTC	58.169	22	TCACATGACTTAGCTGGAAAGA	57.11	22	236	ACTGCTTCTCAAACTGCCAGAT	60.225	22	TCACATGACTTAGCTGGAAAGA	57.11	22	239
Chr01	28293300	.	G	GCAAAAAAAAAA	TTGTGCAGGTTTATAGGGTAAA	55.345	22	GCTTTGATATTAACACCCAGTC	55.164	22	240	TTGTGCAGGTTTATAGGGTAAA	55.345	22	AGCTTTGATATTAACACCCAGT	55.414	22	241	TCCACGTATATGTTTCGAATCA	55.395	22	ACAGGGTGGTGTTGAATTTTGG	59.566	22	244	TCCACGTATATGTTTCGAATCA	55.395	22	ACAGGGTGGTGTTGAATTTT	55.64	20	244	TCCACGTATATGTTTCGAATCA	55.395	22	ACAGGGTGGTGTTGAATTTTG	57.182	21	244
Chr01	28310623	.	G	GACACTTCAATATGAA,GACACTTCAATAT	CAGCACGCCAGAGACTAAAT	57.984	20	ACAGAATCAGCAGACTTGAGT	56.954	21	193	CAGCACGCCAGAGACTAAAT	57.984	20	TACAGAATCAGCAGACTTGAGT	56.853	22	194	CAGCACGCCAGAGACTAAAT	57.984	20	ACATACAGAATCAGCAGACTTG	56.18	22	197	CAGCACGCCAGAGACTAAAT	57.984	20	CATACAGAATCAGCAGACTTGA	55.918	22	196	CAGCACGCCAGAGACTAAATGA	60.675	22	ACAGAATCAGCAGACTTGAGT	56.954	21	193
Chr01	28444227	.	G	GTGGTAATA	CAGGCGGTGTTGTGGAAAA	58.889	19	TGTGACGCTCTTGACCTCTCTT	61.337	22	241	CAGGCGGTGTTGTGGAAAA	58.889	19	CTGTGACGCTCTTGACCTCTCT	61.713	22	242	CAGGCGGTGTTGTGGAAAA	58.889	19	TCTGTGACGCTCTTGACCTCTC	61.71	22	243	CAGGCGGTGTTGTGGAAAA	58.889	19	GTGACGCTCTTGACCTCTCTTG	60.924	22	240	CAGGCGGTGTTGTGGAAAA	58.889	19	TGACGCTCTTGACCTCTCTTGT	61.337	22	239
Chr01	28473978	.	T	TCTGTCCGTGCCACATTGCCAAGG	CCTCCCCATGGCGTTCTTGTT	62.949	21	ATCAGCTTGTTTGCCCAGCCAA	63.59	22	244	CCTCCCCATGGCGTTCTTGTT	62.949	21	TCAGCTTGTTTGCCCAGCCAA	63.37	21	243	CCTCCCCATGGCGTTCTTGTTG	63.972	22	ATCAGCTTGTTTGCCCAGCCAA	63.59	22	244	CCTCCCCATGGCGTTCTTGTTG	63.972	22	TCAGCTTGTTTGCCCAGCCAA	63.37	21	243	CCTCCCCATGGCGTTCTTGTT	62.949	21	ATCAGCTTGTTTGCCCAGCCA	63.175	21	244
Chr01	28514709	.	T	TTTTATTTA	TGACTGTACGGTAACTGCATAT	57.005	22	ACAAGATCACTAGCTTCAGTAG	55.046	22	149	GACTGTACGGTAACTGCATATC	56.446	22	ACAAGATCACTAGCTTCAGTAG	55.046	22	148	TGACTGTACGGTAACTGCATAT	57.005	22	AGATCACAAGTAAGACCAGTTT	55.032	22	129	TGACTGTACGGTAACTGCATAT	57.005	22	GACAAGATCACTAGCTTCAGTA	55.058	22	150	GACTGTACGGTAACTGCATATC	56.446	22	AGATCACAAGTAAGACCAGTTT	55.032	22	128
Chr01	28524202	.	T	TTAAAAAA	ACCTCGCGTTTTGACCGATTGT	63.303	22	CCATTCTCGCCTTGCACATGTA	61.258	22	210	GACCTCGCGTTTTGACCGATTG	62.598	22	CCATTCTCGCCTTGCACATGTA	61.258	22	211	ACCTCGCGTTTTGACCGATTGT	63.303	22	TCCATTCTCGCCTTGCACATGT	62.84	22	211	GACCTCGCGTTTTGACCGATTG	62.598	22	TCCATTCTCGCCTTGCACATGT	62.84	22	212	ACCTCGCGTTTTGACCGATTG	61.791	21	CCATTCTCGCCTTGCACATGTA	61.258	22	210
Chr01	28556068	.	T	TTAAAAAAAA	CACTTGGATGATAAAGCAATGT	55.052	22	GCTGACATAAGGACCACATCTT	58.121	22	214	ACACTTGGATGATAAAGCAATG	55.052	22	GCTGACATAAGGACCACATCTT	58.121	22	215	CACTTGGATGATAAAGCAATGT	55.052	22	AGCTGACATAAGGACCACATCT	58.889	22	215	ACACTTGGATGATAAAGCAATG	55.052	22	AGCTGACATAAGGACCACATCT	58.889	22	216	CACTTGGATGATAAAGCAATGT	55.052	22	GCTGACATAAGGACCACATCT	57.45	21	214
Chr01	28584284	.	T	TAAGACGC	TGGCCTAAGAGACGATCAAAGT	59.168	22	TTGTCAGATGAGATGCCATTCT	57.501	22	227	GGCCTAAGAGACGATCAAAGTT	58.137	22	TTGTCAGATGAGATGCCATTCT	57.501	22	226	TGGCCTAAGAGACGATCAAAGT	59.168	22	TGTCAGATGAGATGCCATTCTG	58.195	22	226	TTTTGGCCTAAGAGACGATCAA	57.72	22	TTGTCAGATGAGATGCCATTCT	57.501	22	230	TTGGCCTAAGAGACGATCAAAG	58.138	22	TTGTCAGATGAGATGCCATTCT	57.501	22	228
Chr01	28642055	.	T	TAA,TAAA	CGTAAGCCGGAGAGCAATCATA	60.288	22	CGTGTGTGTGATTGCTGAAGTT	59.968	22	143	CGTAAGCCGGAGAGCAATCATA	60.288	22	AGAGACCTACGTGTGTGTGATT	59.108	22	152	CGTAAGCCGGAGAGCAATCATA	60.288	22	GAGACCTACGTGTGTGTGATTG	59.013	22	151	CGTAAGCCGGAGAGCAATCAT	60.539	21	ACGTGTGTGTGATTGCTGAAGT	61	22	144	CGTAAGCCGGAGAGCAATCAT	60.539	21	AGAGACCTACGTGTGTGTGATT	59.108	22	152
Chr01	28760578	.	C	CAGCGACAGCAATCCTT,CAGCGACAGCAA	GGCAGCCCCAGATCTGTGACTT	64.572	22	TGCCAATCTCTTCCCAGTCAGC	62.586	22	218	GGCAGCCCCAGATCTGTGACTT	64.572	22	GCCAATCTCTTCCCAGTCAGCT	62.331	22	217	GGCAGCCCCAGATCTGTGACTT	64.572	22	TTGCCAATCTCTTCCCAGTCAG	60.291	22	219	TCGTCCCGTAACCGTAGTGAAA	61.39	22	TGCCAATCTCTTCCCAGTCAGC	62.586	22	146	TCGTCCCGTAACCGTAGTGAAA	61.39	22	GCCAATCTCTTCCCAGTCAGCT	62.331	22	145
Chr01	28785078	.	G	GCAATAAGTTCA	TCAGGAAGGGGTTTGGCATATC	60.092	22	TGCCAGAGACACGGAGGTATTT	61.415	22	201	GTCAGGAAGGGGTTTGGCATAT	60.358	22	TGCCAGAGACACGGAGGTATTT	61.415	22	202	CAGGAAGGGGTTTGGCATATCA	60.358	22	TGCCAGAGACACGGAGGTATTT	61.415	22	200	ACACGAGTCAGGAAGGGGTTTG	62.449	22	TGCCAGAGACACGGAGGTATTT	61.415	22	208	CACGAGTCAGGAAGGGGTTTGG	63.078	22	TGCCAGAGACACGGAGGTATTT	61.415	22	207
Chr01	28874712	.	G	GGGAGACGGA	GTGCAAAGACCAGAGCGAGATT	61.19	22	GCACAGGAAGCGAGGAGATTAT	60.224	22	160	AGTGCAAAGACCAGAGCGAGAT	61.991	22	GCACAGGAAGCGAGGAGATTAT	60.224	22	161	TGCAAAGACCAGAGCGAGATTC	60.933	22	GCACAGGAAGCGAGGAGATTAT	60.224	22	159	GGCAGGAAGGGCAAAGATCAA	60.892	21	GCACAGGAAGCGAGGAGATTAT	60.224	22	123	TGCAAAGACCAGAGCGAGATT	59.998	21	GCACAGGAAGCGAGGAGATTAT	60.224	22	159
Chr01	28928391	.	TTATAATA	T	GGCAAGCCCTCTCAAGTTTATT	58.908	22	CGTTTACGCTCGCATGGAAAAG	61.032	22	107	GGCAAGCCCTCTCAAGTTTAT	58.272	21	CGTTTACGCTCGCATGGAAAAG	61.032	22	107	GGCAAGCCCTCTCAAGTTTATT	58.908	22	CGTTTACGCTCGCATGGAAAA	60.136	21	107	CGATGGTGTAGTTGCGTCAGTA	60.415	22	CGTTTACGCTCGCATGGAAAAG	61.032	22	163	GGCAAGCCCTCTCAAGTTTAT	58.272	21	CGTTTACGCTCGCATGGAAAA	60.136	21	107
Chr01	29041259	.	G	GATGACATGATGGAGATGACCGGA	CCCATCGGCATTCCCAGCAGTA	64.684	22	TGGCACACACACACATACACAT	60.748	22	226	CCCATCGGCATTCCCAGCAGTA	64.684	22	GGCACACACACACATACACATT	59.707	22	225	CCCATCGGCATTCCCAGCAGTA	64.684	22	TACACGCGTACATGGTGATAGC	60.542	22	126	CCATCGGCATTCCCAGCAGTAC	63.572	22	TGGCACACACACACATACACAT	60.748	22	225	CCATCGGCATTCCCAGCAGTAC	63.572	22	GGCACACACACACATACACATT	59.707	22	224
Chr01	29109096	.	T	TTC,TCTCTC	CGGGGAAAGGGGTCGCTCTC	64.706	20	GCAGTTCTTACAGTCCGCGAAT	61.244	22	225	CGGGGAAAGGGGTCGCTCTC	64.706	20	CGCCATTTGAGGAGAGAGAGAA	59.833	22	137	GGGGAAAGGGGTCGCTCTC	62.033	19	CAGTTCTTACAGTCCGCGAATA	58.234	22	223	GGGGAAAGGGGTCGCTCTC	62.033	19	AGTTCTTACAGTCCGCGAATAA	57.555	22	222	GGGGAAAGGGGTCGCTCTC	62.033	19	GCAGTTCTTACAGTCCGCGAAT	61.244	22	224
Chr01	29116754	.	T	TACGGACGGACGGACGG	CCCAGTTTTCGGCTTGGTAGGA	62.523	22	CGTCGTCCGTCCGTCTGTCC	64.877	20	133	ACCCAGTTTTCGGCTTGGTAGG	62.784	22	CGTCGTCCGTCCGTCTGTCC	64.877	20	134	CCCAGTTTTCGGCTTGGTAGGA	62.523	22	CGTCGTCCGTCCGTCTGTC	62.642	19	133	ACCCAGTTTTCGGCTTGGTAGG	62.784	22	CGTCGTCCGTCCGTCTGTC	62.642	19	134	AGACCCAGTTTTCGGCTTGGTA	61.881	22	CGTCGTCCGTCCGTCTGTCC	64.877	20	136
Chr01	29175579	.	CTTTTT	C	AGGGGTTGAATGTTTTGGATGT	58.414	22	CCCTGGTGCATGGGTTCATTTA	60.888	22	187	GGGGTTGAATGTTTTGGATGTA	56.851	22	CCCTGGTGCATGGGTTCATTTA	60.888	22	186	AGGGGTTGAATGTTTTGGATGT	58.414	22	CCTGGTGCATGGGTTCATTTAT	58.967	22	186	GGGGTTGAATGTTTTGGATGTA	56.851	22	CCTGGTGCATGGGTTCATTTAT	58.967	22	185	AGGGGTTGAATGTTTTGGATGT	58.414	22	CCTGGTGCATGGGTTCATTTA	58.544	21	186
Chr01	29283155	.	TTATGGGTATC	T	GGTTTGCCTCCAACATGTTTAA	57.671	22	TTGGTTTATTCCTGGACATGTA	55.063	22	239	GGTTTGCCTCCAACATGTTTAA	57.671	22	GGTTTATTCCTGGACATGTAGT	55.516	22	237	GGTTTGCCTCCAACATGTTTAA	57.671	22	TGGTTTATTCCTGGACATGTAG	55.519	22	238	GGTTTGCCTCCAACATGTTTAA	57.671	22	TTTGGTTTATTCCTGGACATGT	55.876	22	240	GTTTGCCTCCAACATGTTTAAA	55.987	22	TTGGTTTATTCCTGGACATGTA	55.063	22	238
Chr01	29298384	.	T	TTTTGAGGGGC,TTTTGAGGGGCCAGGTC	CGATGTTCTCCAGCAGCAAGAA	61.189	22	CCATGTTTATAAGCAGCTTCCA	56.747	22	235	CGATGTTCTCCAGCAGCAAGAA	61.189	22	TCCATGTTTATAAGCAGCTTCC	56.481	22	236	CGATGTTCTCCAGCAGCAAGA	60.674	21	TGTTTATAAGCAGCTTCCAGAA	55.723	22	232	CGATGTTCTCCAGCAGCAAGA	60.674	21	CCATGTTTATAAGCAGCTTCCA	56.747	22	235	CGATGTTCTCCAGCAGCAAGA	60.674	21	TCCATGTTTATAAGCAGCTTCC	56.481	22	236
Chr01	29433651	.	T	TGTGGAA	TCACAGGAGCCACATCTTTAAA	57.634	22	ACCATTGACCTTGTGACCAAAA	58.63	22	237	GTCACAGGAGCCACATCTTTAA	58.325	22	ACCATTGACCTTGTGACCAAAA	58.63	22	238	CACAGGAGCCACATCTTTAAAA	56.883	22	ACCATTGACCTTGTGACCAAAA	58.63	22	236	TCACAGGAGCCACATCTTTAA	56.932	21	ACCATTGACCTTGTGACCAAAA	58.63	22	237	GTCACAGGAGCCACATCTTTAA	58.325	22	TCCTTGAATTTGCAGCATTATG	55.657	22	199
Chr01	29576119	.	CACGCATA	C	TCACAGAAGGGAAAGGTCAAAA	57.756	22	TGCTGTCACTTGCCAGAGATAT	59.497	22	146	CACAGAAGGGAAAGGTCAAAAG	57.425	22	TGCTGTCACTTGCCAGAGATAT	59.497	22	145	ACAGAAGGGAAAGGTCAAAAGA	57.48	22	TGCTGTCACTTGCCAGAGATAT	59.497	22	144	TTCACAGAAGGGAAAGGTCAAA	57.756	22	TGCTGTCACTTGCCAGAGATAT	59.497	22	147	TCACAGAAGGGAAAGGTCAAAA	57.756	22	TTGCTGTCACTTGCCAGAGATA	59.697	22	147
Chr01	29613909	.	C	CTGAAAAA,CAAAAAAAAAA	TCCAGCGGAAGGACAATTTTCA	60.488	22	TGGACAGACAGAAAACGGAGAG	59.964	22	236	TCCAGCGGAAGGACAATTTTCA	60.488	22	TCCATAGGAGGCTTGGACAGAC	61.22	22	249	TCCAGCGGAAGGACAATTTTCA	60.488	22	GGACAGACAGAAAACGGAGAGT	59.964	22	235	TCCAGCGGAAGGACAATTTTCA	60.488	22	TGTCACAGATGCTTACCCTGAT	59.16	22	196	TCCAGCGGAAGGACAATTTTCA	60.488	22	TCACAGATGCTTACCCTGATGT	59.16	22	194
Chr01	29620221	.	C	CATTTTTGCCTCTTGCTCCTCTAGG	GGCAGTGCGGGCAGTATC	60.897	18	TGGAAAGAGGCCCACACATAGA	61.097	22	234	GCAGTGCGGGCAGTATCC	60.897	18	TGGAAAGAGGCCCACACATAGA	61.097	22	233	GGCAGTGCGGGCAGTATC	60.897	18	CTGGAAAGAGGCCCACACATAG	60.682	22	235	GCAGTGCGGGCAGTATCC	60.897	18	GGAAAGAGGCCCACACATAGAC	60.681	22	232	GGCAGTGCGGGCAGTATCC	63.395	19	TGGAAAGAGGCCCACACATAGA	61.097	22	234
Chr01	29837582	.	T	TGCAAA	CGGACCCTCGTGTTGACTGAT	62.094	21	CCCCGAGCCCTTCTAATAATAA	57.097	22	146	ACACTGCCAAGACCTCTCTATC	59.237	22	CCCCGAGCCCTTCTAATAATA	56.367	21	197	CCGGACCCTCGTGTTGACTGAT	64.245	22	TGGGAACGACATACACAAGTCA	59.634	22	120	ACACTGCCAAGACCTCTCTATC	59.237	22	CCCCGAGCCCTTCTAATAATAA	57.097	22	197	AACACTGCCAAGACCTCTCTAT	58.823	22	CCCCGAGCCCTTCTAATAATA	56.367	21	198
Chr01	29906661	.	TCCCCCCC	T,TC,TCC,TCCC,TCCCC,TCCCCCCCCCC	GTGGATTAAATGGACAGCAAAT	55.299	22	GTCATCCAACCAATGCCTGAAA	59.438	22	237	GTGGATTAAATGGACAGCAAAT	55.299	22	CATCCAACCAATGCCTGAAACA	59.7	22	235	GTGGATTAAATGGACAGCAAAT	55.299	22	TCATCCAACCAATGCCTGAAAC	59.438	22	236	AGGTGGATTAAATGGACAGCAA	57.954	22	CATCCAACCAATGCCTGAAACA	59.7	22	237	AAATGGACAGCAAATTGAAGTT	55.335	22	GTCATCCAACCAATGCCTGAAA	59.438	22	230
Chr01	29906945	.	G	GCAAAAA,GAAAAA,GCAAAAAAAA,GAAAAAAAA	CTTGGCTGTCTTATTACACTGT	56.101	22	ACCCGCCAAAGACGTATAGAA	59.173	21	243	CTTGGCTGTCTTATTACACTGT	56.101	22	ACCCGCCAAAGACGTATAG	56.946	19	243	CTTGGCTGTCTTATTACACTGT	56.101	22	ACCCGCCAAAGACGTATAGA	58.522	20	243	CTTGGCTGTCTTATTACACTGT	56.101	22	ACCCGCCAAAGACGTATAGAAA	59.766	22	243	TCTTGGCTGTCTTATTACACTG	55.838	22	ACCCGCCAAAGACGTATAGAA	59.173	21	244
Chr01	29913920	.	G	GAA,GA	ATTGCAGCTAATGACACACTTG	57.57	22	AAAGTCTGCAGAGGGGAATCAT	59.42	22	210	ATTGCAGCTAATGACACACTTG	57.57	22	GTAAAGTCTGCAGAGGGGAATC	58.463	22	212	ATTGCAGCTAATGACACACTTG	57.57	22	AGTCTGCAGAGGGGAATCATGA	60.896	22	208	AATCAAGATAGGGCAGTGTTTT	55.955	22	AAAGTCTGCAGAGGGGAATCAT	59.42	22	233	AATCAAGATAGGGCAGTGTTTT	55.955	22	GTAAAGTCTGCAGAGGGGAATC	58.463	22	235
Chr01	29968405	.	ATTCAAC	A	GCGCCACCTGTCTTCTGCAAAA	64.383	22	TGAGAGTGGCCTTGACCTTGAA	61.556	22	156	GCGCCACCTGTCTTCTGCAAAA	64.383	22	ATGAGAGTGGCCTTGACCTTGA	61.36	22	157	GCGCCACCTGTCTTCTGCAAAA	64.383	22	TGAGAGTGGCCTTGACCTTGA	61.04	21	156	CGCCACCTGTCTTCTGCAAAAG	62.512	22	TGAGAGTGGCCTTGACCTTGAA	61.556	22	155	GCGCCACCTGTCTTCTGCAAAA	64.383	22	GAGAGTGGCCTTGACCTTGAA	59.928	21	155
Chr01	29971962	.	ACCAGGTCG	A	CTTAATCATCGGGCCCCAGATA	59.428	22	GCAGTTTGGCGTCGGTAAAA	59.692	20	202	CTTAATCATCGGGCCCCAGATA	59.428	22	AAACTCAAGTGCACGCCATACT	60.81	22	185	TTAATCATCGGGCCCCAGATAG	59.428	22	GCAGTTTGGCGTCGGTAAAA	59.692	20	201	CTTAATCATCGGGCCCCAGATA	59.428	22	AACTCAAGTGCACGCCATACT	60.271	21	184	CTTAATCATCGGGCCCCAGATA	59.428	22	GCAGTTTGGCGTCGGTAAAAC	60.923	21	202
Chr01	30052517	.	T	TGGCACATAATGTCATCAGCA	CAAGGGAGGATGTCGTGGAAGG	62.633	22	TGTAGTTCTGCATGCACCATTT	58.844	22	140	AAGGGAGGATGTCGTGGAAGGG	63.743	22	TGTAGTTCTGCATGCACCATTT	58.844	22	139	CAAGGGAGGATGTCGTGGAAGG	62.633	22	GTAGTTCTGCATGCACCATTTG	58.495	22	139	AGGGAGGATGTCGTGGAAGGG	63.332	21	TGTAGTTCTGCATGCACCATTT	58.844	22	138	TCAAGGGAGGATGTCGTGGAAG	61.736	22	TGTAGTTCTGCATGCACCATTT	58.844	22	141
Chr01	30063156	.	T	TGACCAACATGA,TGACCAACA	ACCACAGAGTTTGAGCCATGTT	60.423	22	GTAGCGTTGGAACCTGCAAAGT	61.64	22	242	ACCACAGAGTTTGAGCCATGTT	60.423	22	AGCGTTGGAACCTGCAAAGTAT	60.814	22	240	ACCACAGAGTTTGAGCCATGTT	60.423	22	GCGTTGGAACCTGCAAAGTATC	60.414	22	239	ACCACAGAGTTTGAGCCATGTT	60.423	22	AGCGTTGGAACCTGCAAAGTA	60.476	21	240	ACCACAGAGTTTGAGCCATGTT	60.423	22	AGTAGCGTTGGAACCTGCAAAG	61.386	22	243
Chr01	30069863	.	G	GATCATCCATTGTGGAT	TTCACAAAGCGGGCTGGACTGT	64.934	22	CGACGCACAACACACACCGTAC	64.604	22	238	TCACAAAGCGGGCTGGACTGT	64.585	21	CGACGCACAACACACACCGTAC	64.604	22	237	AGCGGGCTGGACTGTGGTTC	64.88	20	CGACGCACAACACACACCGTAC	64.604	22	231	TTTCACAAAGCGGGCTGGACTG	63.839	22	CGACGCACAACACACACCGTAC	64.604	22	239	AAAGCGGGCTGGACTGTGGTT	64.886	21	CGACGCACAACACACACCGTAC	64.604	22	233
Chr01	30079872	.	A	AAATTG	TTGTGGCCAAAAGTGAGTTTCT	58.904	22	GTCCAGTCCATTTCCCCTAACT	59.423	22	137	TTGTGGCCAAAAGTGAGTTTCT	58.904	22	TGTCCAGTCCATTTCCCCTAAC	59.692	22	138	TTGTGGCCAAAAGTGAGTTTCT	58.904	22	CCCCTAACTGACTGTGCATCTC	60.419	22	124	TGTGGCCAAAAGTGAGTTTCTG	59.573	22	TGTCCAGTCCATTTCCCCTAAC	59.692	22	137	TTGTGGCCAAAAGTGAGTTTCT	58.904	22	TCCCCTAACTGACTGTGCATCT	60.827	22	125
Chr01	30080389	.	T	TGAAAAAAA	CATGGGGTGCTGTTGACTTTAT	58.908	22	CCATGCTCTGTAGATCTGAAGT	57.331	22	224	CATGGGGTGCTGTTGACTTTAT	58.908	22	ACCATGCTCTGTAGATCTGAAG	57.331	22	225	CATGGGGTGCTGTTGACTTTAT	58.908	22	GCACAAAAGAATCCACTGTAAC	56.181	22	250	ATGGGGTGCTGTTGACTTTATT	58.222	22	CCATGCTCTGTAGATCTGAAGT	57.331	22	223	ATGGGGTGCTGTTGACTTTATT	58.222	22	ACCATGCTCTGTAGATCTGAAG	57.331	22	224
Chr01	30080390	.	ATGCATGAGTTTTTCTTTATTTGTAATATTGT	A	CATGGGGTGCTGTTGACTTTAT	58.908	22	CCATGCTCTGTAGATCTGAAGT	57.331	22	224	CATGGGGTGCTGTTGACTTTAT	58.908	22	ACCATGCTCTGTAGATCTGAAG	57.331	22	225	CATGGGGTGCTGTTGACTTTAT	58.908	22	GCACAAAAGAATCCACTGTAAC	56.181	22	250	ATGGGGTGCTGTTGACTTTATT	58.222	22	CCATGCTCTGTAGATCTGAAGT	57.331	22	223	ATGGGGTGCTGTTGACTTTATT	58.222	22	ACCATGCTCTGTAGATCTGAAG	57.331	22	224
Chr01	30090744	.	ACTATCT	A	CCCTGTGGAAGCAAATTAACA	56.696	21	CGACTCAGTCTGCTCAGCTATA	59.125	22	153	CCCTGTGGAAGCAAATTAACAT	57.193	22	CGACTCAGTCTGCTCAGCTATA	59.125	22	153	CCCTGTGGAAGCAAATTAACA	56.696	21	CCGACTCAGTCTGCTCAGCTAT	61.585	22	154	CCCTGTGGAAGCAAATTAACAT	57.193	22	CCGACTCAGTCTGCTCAGCTAT	61.585	22	154	TGGGCAATCTGAACAGTGACAA	60.423	22	GCTACCATGAAGACAACGATAT	56.061	22	114
Chr01	30093369	.	T	TTCTGCTG	ACCCAACTGAGGCATCCATACT	61.167	22	TGTTCAATGTTTACTGGGGTCA	57.828	22	237	AACCCAACTGAGGCATCCATAC	60.357	22	TGTTCAATGTTTACTGGGGTCA	57.828	22	238	CCCAACTGAGGCATCCATACT	59.508	21	TGTTCAATGTTTACTGGGGTCA	57.828	22	236	ACCCAACTGAGGCATCCATAC	59.787	21	TGTTCAATGTTTACTGGGGTCA	57.828	22	237	CCCAACTGAGGCATCCATACTG	60.747	22	TGTTCAATGTTTACTGGGGTCA	57.828	22	236
Chr01	30093378	.	G	GGGTAGGAAGGT	ACCCAACTGAGGCATCCATACT	61.167	22	TGTTCAATGTTTACTGGGGTCA	57.828	22	237	AACCCAACTGAGGCATCCATAC	60.357	22	TGTTCAATGTTTACTGGGGTCA	57.828	22	238	CCCAACTGAGGCATCCATACT	59.508	21	TGTTCAATGTTTACTGGGGTCA	57.828	22	236	ACCCAACTGAGGCATCCATAC	59.787	21	TGTTCAATGTTTACTGGGGTCA	57.828	22	237	CCCAACTGAGGCATCCATACTG	60.747	22	TGTTCAATGTTTACTGGGGTCA	57.828	22	236
Chr01	30273738	.	GA	GAA,GAAA,G	GGAGATTATGCCTGCTGTAATT	56.27	22	GCAAAGAGGGCAGAGTTTATAT	56.205	22	144	TGGAGATTATGCCTGCTGTAAT	57.288	22	GCAAAGAGGGCAGAGTTTATAT	56.205	22	145	CTGGAGATTATGCCTGCTGTAA	57.923	22	GCAAAGAGGGCAGAGTTTATAT	56.205	22	146	GGAGATTATGCCTGCTGTAATT	56.27	22	GCAAAGAGGGCAGAGTTTATA	55.665	21	144	GGAGATTATGCCTGCTGTAATT	56.27	22	TCTGATTCTGGCATGCTTATAA	55.306	22	184
Chr01	30289978	.	C	CCCTCGGGATACAGCTTGACCTCG,CCCTCGGGATACAGCT	GGAACTTGTTGGGGCTGCTTGT	63.825	22	AGCTGAGCGTCATGTCCCCTG	64.484	21	109	GGAACTTGTTGGGGCTGCTTGT	63.825	22	CTAGTCAGCTGAGCGTCATGTC	60.794	22	115	ACTTGTTGGGGCTGCTTGTTCT	62.94	22	AGCTGAGCGTCATGTCCCCTG	64.484	21	106	GGAACTTGTTGGGGCTGCTTGT	63.825	22	TCTAGTCAGCTGAGCGTCATGT	61.202	22	116	ACTTGTTGGGGCTGCTTGTTCT	62.94	22	CTAGTCAGCTGAGCGTCATGTC	60.794	22	112
Chr01	30347902	.	T	TCCTTTGGGCCTGACGTGTTGAGTTCC	AACATAGTCCACCTTCCCAAAA	57.537	22	ACTTCACCCTCATGCAGTATAA	56.887	22	215	ACATAGTCCACCTTCCCAAAA	56.821	21	ACTTCACCCTCATGCAGTATAA	56.887	22	214	CTGTCTGATGTCCATAGCATTA	55.425	22	ACTTCACCCTCATGCAGTATAA	56.887	22	236	AACATAGTCCACCTTCCCAAAA	57.537	22	GTACTTCACCCTCATGCAGTAT	57.592	22	217	AACATAGTCCACCTTCCCAAAA	57.537	22	ACTTCACCCTCATGCAGTATA	56.146	21	215
Chr01	30356930	.	T	TCTGCATTATA	AGATTGGACCGGGTGTGATATT	59.222	22	TCCATTACTCTTCCCTGTGTAT	55.977	22	137	AGATTGGACCGGGTGTGATATT	59.222	22	CCATTACTCTTCCCTGTGTATT	55.237	22	136	TTGAGTTCCACCACGTCGTAAT	59.964	22	TCCATTACTCTTCCCTGTGTAT	55.977	22	192	TTGAGTTCCACCACGTCGTAAT	59.964	22	CCATTACTCTTCCCTGTGTATT	55.237	22	191	TGAGTTCCACCACGTCGTAATG	60.609	22	TCCATTACTCTTCCCTGTGTAT	55.977	22	191
Chr01	30364293	.	T	TCACAC	ATTCTCTGTGAGCTGGTCTGC	60.066	21	CAACAGATGCATTCAGGTAAAA	55.266	22	230	TATTCTCTGTGAGCTGGTCTGC	59.833	22	CAACAGATGCATTCAGGTAAAA	55.266	22	231	ATTCTCTGTGAGCTGGTCTGC	60.066	21	AAGACAACAACAGATGCATTCA	56.812	22	237	ATATTCTCTGTGAGCTGGTCTG	57.331	22	CAACAGATGCATTCAGGTAAAA	55.266	22	232	ATTCTCTGTGAGCTGGTCTGC	60.066	21	ACAACAGATGCATTCAGGTAAA	56.258	22	231
Chr01	30364296	.	T	TGTCCCG,TGTCCCGACAATTC	ATTCTCTGTGAGCTGGTCTGC	60.066	21	CAACAGATGCATTCAGGTAAAA	55.266	22	230	TATTCTCTGTGAGCTGGTCTGC	59.833	22	CAACAGATGCATTCAGGTAAAA	55.266	22	231	ATTCTCTGTGAGCTGGTCTGC	60.066	21	AAGACAACAACAGATGCATTCA	56.812	22	237	ATATTCTCTGTGAGCTGGTCTG	57.331	22	CAACAGATGCATTCAGGTAAAA	55.266	22	232	ATTCTCTGTGAGCTGGTCTGC	60.066	21	ACAACAGATGCATTCAGGTAAA	56.258	22	231
Chr01	30395297	.	G	GGTTCATTCATGTTATGGAT	GCTAGCCATCCACTTCGCTAAT	60.549	22	GGCGTATAAACCCGTCCCTTTC	61.317	22	233	GCTAGCCATCCACTTCGCTAAT	60.549	22	GCGTATAAACCCGTCCCTTTCT	60.419	22	232	GCTAGCCATCCACTTCGCTAAT	60.549	22	CCGTCCCTTTCTGGTGCACACT	64.975	22	222	GCTAGCCATCCACTTCGCTAAT	60.549	22	AGGCGTATAAACCCGTCCCTTT	61.748	22	234	GCTAGCCATCCACTTCGCTAAT	60.549	22	CGTCCCTTTCTGGTGCACACTT	63.269	22	221
Chr01	30465134	.	CCTATGAT	C	GCTAAACGAACCCTGCGTGTAT	61.248	22	GGAGCGAAGATGGAAGGGAATT	60.422	22	215	GCTAAACGAACCCTGCGTGTAT	61.248	22	GGAAGGATGGAAGGAGCGAAGA	61.803	22	227	AAACGAACCCTGCGTGTATAC	58.66	21	GGAGCGAAGATGGAAGGGAATT	60.422	22	212	TAAACGAACCCTGCGTGTATAC	58.489	22	GGAGCGAAGATGGAAGGGAATT	60.422	22	213	GCTAAACGAACCCTGCGTGTAT	61.248	22	AGGAGCGAAGATGGAAGGGAAT	61.229	22	216
Chr01	30465595	.	T	TTCTTTCAG	ACTCTTCCCTTCGTTACATGAT	56.905	22	GGGAGAAAGGAAGACTGAAAGA	57.374	22	213	ACTCTTCCCTTCGTTACATGAT	56.905	22	AGGGAGAAAGGAAGACTGAAAG	57.368	22	214	ACTCTTCCCTTCGTTACATGAT	56.905	22	GACTGAAGGGAGAAAGGAAGAC	58.067	22	220	TCACTCTTCCCTTCGTTACAT	56.391	21	GACTGAAGGGAGAAAGGAAGAC	58.067	22	222	CTCTTCCCTTCGTTACATGATT	55.9	22	AGGGAGAAAGGAAGACTGAAAG	57.368	22	213
Chr01	30502848	.	ATAGAG	A	CAGATTTGCCTGTACCCACTAT	57.844	22	GGTTTGGGTCACTATGCTTGTT	59.109	22	210	CAGATTTGCCTGTACCCACTAT	57.844	22	AGGTTTGGGTCACTATGCTTGT	59.892	22	211	GATTTGCCTGTACCCACTATGA	57.849	22	GGTTTGGGTCACTATGCTTGTT	59.109	22	208	ACACCACCTTTCAAGCAGACTA	59.562	22	ATTCAGGTTTGGGTCACTATGC	58.644	22	148	ACACCACCTTTCAAGCAGACTA	59.562	22	GGGTCACTATGCTTGTTCTCTA	57.262	22	138
Chr01	30711755	.	G	GGCATTCTGT	ACATGTGGGAAGAGCGGAATAC	60.42	22	CCTTTACGGGGAGGGTGTTGAA	62.207	22	224	ACATGTGGGAAGAGCGGAATAC	60.42	22	TGTTCTGACGTGCGAGAGATAA	59.513	22	250	GCATGGGCGGCCTACAAGAA	63.169	20	CCTTTACGGGGAGGGTGTTGAA	62.207	22	193	GCATGGGCGGCCTACAAGAAG	63.959	21	CCTTTACGGGGAGGGTGTTGAA	62.207	22	193	CATGGGCGGCCTACAAGAAGAG	63.258	22	CCTTTACGGGGAGGGTGTTGAA	62.207	22	192
Chr01	30711756	.	G	GCAT,GCATTCTGTGTGGTCAAAAAA	ACATGTGGGAAGAGCGGAATAC	60.42	22	CCTTTACGGGGAGGGTGTTGAA	62.207	22	224	ACATGTGGGAAGAGCGGAATAC	60.42	22	TGTTCTGACGTGCGAGAGATAA	59.513	22	250	GCATGGGCGGCCTACAAGAA	63.169	20	CCTTTACGGGGAGGGTGTTGAA	62.207	22	193	GCATGGGCGGCCTACAAGAAG	63.959	21	CCTTTACGGGGAGGGTGTTGAA	62.207	22	193	CATGGGCGGCCTACAAGAAGAG	63.258	22	CCTTTACGGGGAGGGTGTTGAA	62.207	22	192
Chr01	30729756	.	C	CGAAAAA	GGTGGTCTTTCAAACAGGTTCC	59.639	22	CGAAGGGTCTGCGCACCAAAA	64.009	21	224	ACAGGTGGTCTTTCAAACAGGT	60.025	22	CGAAGGGTCTGCGCACCAAAA	64.009	21	227	GGTGGTCTTTCAAACAGGTTCC	59.639	22	GAAGGGTCTGCGCACCAAAA	61.452	20	223	GGTGGTCTTTCAAACAGGTTCC	59.639	22	CGAAGGGTCTGCGCACCAAA	63.608	20	224	ACAGGTGGTCTTTCAAACAGGT	60.025	22	GAAGGGTCTGCGCACCAAAA	61.452	20	226
Chr01	30753597	.	TAAAAAGAAAGCG	T	TTCCTCCACCTCCTCCAAAACT	60.969	22	GCAGAGGAATATGGGGCAAATA	58.233	22	184	TCCTCCACCTCCTCCAAAACTT	60.969	22	TCTGGTGATGGCAGAGGAATAT	58.679	22	193	CTTCCTCCACCTCCTCCAAAAC	60.553	22	GCAGAGGAATATGGGGCAAATA	58.233	22	185	TCCTCCACCTCCTCCAAAACT	60.416	21	TCTGGTGATGGCAGAGGAATAT	58.679	22	193	TCTTCCTCCACCTCCTCCAAAA	60.699	22	GCAGAGGAATATGGGGCAAATA	58.233	22	186
Chr01	30900102	.	G	GTAAAAAA	AGCATCATCCCTTTGTGTTCAC	59.178	22	ACACACACACAAGCCAAAATTT	58.063	22	250	GCATCATCCCTTTGTGTTCAC	57.778	21	CACACACACACAAGCCAAAATT	58.739	22	250	CCCTTTGTGTTCACATGGTTAT	56.863	22	ACACACACACACAAGCCAAAAT	59.767	22	244	AGCATCATCCCTTTGTGTTCAC	59.178	22	ACACACACACAAGCCAAAATT	57.392	21	250	AATTTGTCTGATGCCATGAAAA	55.134	22	ACACACACACACAAGCCAAAAT	59.767	22	210
Chr01	31005265	.	ACGCGGT	A	TCACATTTGCCTCAAGATTACT	55.713	22	CCAGGAAGGCTCTGCAGTTAAA	60.553	22	250	TCACATTTGCCTCAAGATTACT	55.713	22	CAGGAAGGCTCTGCAGTTAAAT	58.649	22	249	TCACATTTGCCTCAAGATTACT	55.713	22	CCAGGAAGGCTCTGCAGTTAA	59.996	21	250	TCACATTTGCCTCAAGATTACT	55.713	22	AGGAAGGCTCTGCAGTTAAATG	58.649	22	248	TCACATTTGCCTCAAGATTACT	55.713	22	CAGGAAGGCTCTGCAGTTAAA	58.217	21	249
Chr01	31005430	.	AAACTGAGT	A	TGAGTTCTCCAAGCAGCATGTA	59.697	22	ACACCTCAGCTCTTTTGTATAA	55.109	22	112	TGAGTTCTCCAAGCAGCATGTA	59.697	22	TGAACACCTCAGCTCTTTTGTA	57.584	22	115	GCGCATGTCTTATTCAGTTACC	57.803	22	CCAGGAAGGCTCTGCAGTTAAA	60.553	22	119	CAGCGCATGTCTTATTCAGTTA	56.876	22	CCAGGAAGGCTCTGCAGTTAAA	60.553	22	121	GTTCTCCAAGCAGCATGTAAAG	57.911	22	ACACCTCAGCTCTTTTGTATAA	55.109	22	109
Chr01	31008112	.	TCGGAATGA	T	ATTTTCTGCCCACACACCAAAA	59.497	22	CCGGGGCATATAGTTTTACCC	58.213	21	137	ATTTTCTGCCCACACACCAAAA	59.497	22	CCGGGGCATATAGTTTTACCCA	59.893	22	137	TTTTCTGCCCACACACCAAAA	59.097	21	CCGGGGCATATAGTTTTACCC	58.213	21	136	TTTTCTGCCCACACACCAAAA	59.097	21	CCGGGGCATATAGTTTTACCCA	59.893	22	136	TTTCTGCCCACACACCAAAA	58.438	20	CCGGGGCATATAGTTTTACCC	58.213	21	135
Chr01	31081962	.	T	TAAAAA,TA	GGCGCTTTACTACCAGTTGATT	58.992	22	TGTTGGTAGGCGTAATACAATA	55.006	22	176	GTACACGGCGCTTTACTACCA	60.403	21	TGTCGAAGTTCATATCGAGTTT	55.609	22	143	GGCGCTTTACTACCAGTTGAT	58.371	21	TGTTGGTAGGCGTAATACAATA	55.006	22	176	CGGCGCTTTACTACCAGTTG	59.281	20	TGTTGGTAGGCGTAATACAATA	55.006	22	177	GGCGCTTTACTACCAGTTGATT	58.992	22	TGTCGAAGTTCATATCGAGTTT	55.609	22	137
Chr01	31110886	.	C	CTCAACTACCCTGCTAAT	AAACACCACCATCCCGCTAAAT	60.557	22	CCATGGCAGTAGTTGTTGGACT	60.553	22	219	AAACACCACCATCCCGCTAAAT	60.557	22	AGTAGTTGTTGGACTGGGGAAG	59.628	22	212	AAACACCACCATCCCGCTAAAT	60.557	22	TCTTGTTACCATGGCAGTAGTT	57.366	22	227	AAACACCACCATCCCGCTAAAT	60.557	22	GTCTTGTTACCATGGCAGTAGT	58.061	22	228	AACACCACCATCCCGCTAAAT	59.995	21	AGTAGTTGTTGGACTGGGGAAG	59.628	22	211
Chr01	31292095	.	G	GTGCCAACTCCAAA	TGAGATTCTGCCTTTCCCTAAC	57.778	22	AGAGCCTGAGGTGGAAGTATAA	58.004	22	202	GAGATTCTGCCTTTCCCTAACA	57.778	22	AGAGCCTGAGGTGGAAGTATAA	58.004	22	201	TTAGACTTCCAGCTGCCAAACA	60.159	22	ATGAGTCCACAAGCACGTTATG	58.997	22	231	GTTAGACTTCCAGCTGCCAAAC	59.773	22	ATGAGTCCACAAGCACGTTATG	58.997	22	232	TTAGACTTCCAGCTGCCAAACA	60.159	22	TGAGTCCACAAGCACGTTATGG	60.87	22	230
Chr01	31327730	.	G	GAGGAGCAGCAGACAAAAATGGAGACTC	CGAGACCGTTGAAAACTGGATA	58.418	22	AATAAAGGTGCGCATCATGAGA	58.455	22	224	AGACCGTTGAAAACTGGATAAA	55.935	22	AATAAAGGTGCGCATCATGAGA	58.455	22	222	ATTAAACAGGGCAGTCGAGACC	60.355	22	AATAAAGGTGCGCATCATGAGA	58.455	22	239	GAGACCGTTGAAAACTGGATAA	56.383	22	AATAAAGGTGCGCATCATGAGA	58.455	22	223	AATTAAACAGGGCAGTCGAGAC	58.664	22	AATAAAGGTGCGCATCATGAGA	58.455	22	240
Chr01	31415677	.	TTCTGCAAATTTTAGG	T
Chr01	31415698	.	TGACTTATTTTA	T
Chr01	31416529	.	TTCATGG	T	TGAGTACCCAGCGATCAGACAG	61.524	22	TTGTGCTCTGCCTGACCATCTG	62.83	22	191	AGTACCCAGCGATCAGACAGTG	61.784	22	TTGTGCTCTGCCTGACCATCTG	62.83	22	189	GAGTACCCAGCGATCAGACAGT	61.525	22	TTGTGCTCTGCCTGACCATCTG	62.83	22	190	TTGAGTACCCAGCGATCAGACA	61.145	22	TTGTGCTCTGCCTGACCATCTG	62.83	22	192	TGAGTACCCAGCGATCAGACAG	61.524	22	TGTGCTCTGCCTGACCATCTG	62.385	21	190
Chr01	31419286	.	ATT	ATTT,A,ATTTT,AT	CGGTTGTTAAAGGTCAGTAAAG	55.34	22	CCCCTGCAAAGTGTGAGATGA	60.272	21	102	TCGGTTGTTAAAGGTCAGTAAA	55.615	22	CCCCTGCAAAGTGTGAGATGA	60.272	21	103	CGGTTGTTAAAGGTCAGTAAAG	55.34	22	CCCTGCAAAGTGTGAGATGAA	58.493	21	101	TCGGTTGTTAAAGGTCAGTAAA	55.615	22	CCCTGCAAAGTGTGAGATGAA	58.493	21	102	ATCGGTTGTTAAAGGTCAGTAA	55.4	22	CCCCTGCAAAGTGTGAGATGA	60.272	21	104
Chr01	31419518	.	C	CATTTG	TTCATCTCACACTTTGCAGGGG	60.815	22	GCCTTGAAAATTCCTGGGTCAA	59.367	22	240	GTTCATCTCACACTTTGCAGGG	59.773	22	GCCTTGAAAATTCCTGGGTCAA	59.367	22	241	TCATCTCACACTTTGCAGGGG	60.272	21	GCCTTGAAAATTCCTGGGTCAA	59.367	22	239	TTCATCTCACACTTTGCAGGGG	60.815	22	TGCCTTGAAAATTCCTGGGTCA	60.426	22	241	GTGGGTAAAGTACAAGGGTTTA	55.65	22	TTGCTAAAATTCCTGGCTATGC	57.346	22	103
Chr01	31422338	.	T	TTCATAAACTTC	TGCAAAAGATACCTGGCAAAAC	58.011	22	AGGAGAAGATGGGAGGCATGTA	60.361	22	132	CTGCAAAAGATACCTGGCAAAA	57.744	22	AGGAGAAGATGGGAGGCATGTA	60.361	22	133	TGCAAAAGATACCTGGCAAAAC	58.011	22	GGAGAAGATGGGAGGCATGTA	58.95	21	131	TCATATGTCAGTGCTGGTAAAA	55.457	22	AGGAGAAGATGGGAGGCATGTA	60.361	22	230	TGCAAAAGATACCTGGCAAAAC	58.011	22	AAGGAGAAGATGGGAGGCATGT	61.169	22	133
Chr01	31435500	.	G	GTGTAAC	CGCTCAGATCTCCGGCCTCTTT	64.364	22	CAGCCTTCACCCCTGACCTCAT	64.013	22	218	CGCTCAGATCTCCGGCCTCTTT	64.364	22	AGCCTTCACCCCTGACCTCATA	62.591	22	217	CTCCGGCCTCTTTGAACATCAT	60.682	22	TGTCGCCATCTGTCGGGGATAT	63.324	22	247	CTCCGGCCTCTTTGAACATCAT	60.682	22	GTCGCCATCTGTCGGGGATATT	62.243	22	246	GCTCAGATCTCCGGCCTCTTTG	62.993	22	AGCCTTCACCCCTGACCTCATA	62.591	22	216
Chr01	31442192	.	GTCTTTCTTTCTT	G
Chr01	31442773	.	ATTTTTTTTTCCTCTTCCG	A	CCTTCATCCTTCCCTTCGTTAC	58.467	22	CGGACAAAGAGTGATCGCTATA	57.775	22	212	CTTCATCCTTCCCTTCGTTACA	57.798	22	CGGACAAAGAGTGATCGCTATA	57.775	22	211	TTCATCCTTCCCTTCGTTACAT	57.163	22	CGGACAAAGAGTGATCGCTATA	57.775	22	210	CCTTCATCCTTCCCTTCGTTAC	58.467	22	CGGACAGACGGACAAAGAGTGA	62.214	22	220	TCCTTCATCCTTCCCTTCGTTA	58.553	22	CGGACAAAGAGTGATCGCTATA	57.775	22	213
Chr01	31500947	.	G	GATTTCGTAA	TGTTCTAAAGATTTGCTCCACT	55.647	22	TGGCCACACTGATCTACATACT	58.625	22	246	TGTTCTAAAGATTTGCTCCACT	55.647	22	TGATGGCCACACTGATCTACAT	59.226	22	249	TGTTCTAAAGATTTGCTCCACT	55.647	22	GGCCACACTGATCTACATACT	56.894	21	245	TGTTCTAAAGATTTGCTCCACT	55.647	22	GGCCACACTGATCTACATACTC	58.016	22	245	TGTTCTAAAGATTTGCTCCACT	55.647	22	CTGATGGCCACACTGATCTACA	59.831	22	250
Chr01	31514452	.	GTTTT	G,GT,GTT,GTTT,GTTTTT	GTGCCATGAATGACAACAATAT	55.392	22	ACAACAAACATCTCAACCAAAA	55.219	22	131	ACAGTGCCATGAATGACAACAA	59.042	22	ACAACAAACATCTCAACCAAAA	55.219	22	134	ACAGTGCCATGAATGACAACAA	59.042	22	GACACAACAAACATCTCAACCA	57.369	22	137	AGTGCCATGAATGACAACAATA	56.324	22	ACAACAAACATCTCAACCAAAA	55.219	22	132	ACAGTGCCATGAATGACAACAA	59.042	22	TGACACAACAAACATCTCAACC	57.369	22	138
Chr01	31514901	.	TGTTGG	T	ACAGCTAAGCCCATTCACTAGA	58.892	22	ACCCTGTTTTCACACACAGATA	57.569	22	164	ACAGCTAAGCCCATTCACTAGA	58.892	22	GGAGGTGCAATCATGTGACAAT	59.243	22	119	ACAGCTAAGCCCATTCACTAGA	58.892	22	AGGTGCAATCATGTGACAATTA	56.324	22	117	ACAGCTAAGCCCATTCACTAGA	58.892	22	AGGAGGTGCAATCATGTGACAA	60.225	22	120	CAGCTAAGCCCATTCACTAGAG	58.273	22	ACCCTGTTTTCACACACAGATA	57.569	22	163
Chr01	31542468	.	TTGCTC	T	TGGTCGGCAAATTCAAGTAAAT	56.871	22	CGGTAGTGAATGCAGGGTAGTA	59.308	22	235	GGTGGTTACTGGAGTCCGTCAA	61.924	22	TGGTCCCCTGATCCCATAAAC	59.15	21	228	GGTTACTGGAGTCCGTCAAAAT	58.328	22	TGGTCCCCTGATCCCATAAAC	59.15	21	225	GGTTACTGGAGTCCGTCAAAAT	58.328	22	TGGTCCCCTGATCCCATAAA	57.705	20	225	TGGTTACTGGAGTCCGTCAAAA	59.565	22	TGGTCCCCTGATCCCATAAAC	59.15	21	226
Chr01	31564391	.	T	TA,TAA	TCAAAACCCTTTTCTGTCCCAC	58.972	22	AGTCACACATTGCCTTGCTTTT	59.568	22	140	ATCAAAACCCTTTTCTGTCCCA	58.078	22	AGTCACACATTGCCTTGCTTTT	59.568	22	141	TCAAAACCCTTTTCTGTCCCAC	58.972	22	ACATCGTACCCCTGACTTCTTA	58.295	22	189	TCAAAACCCTTTTCTGTCCCA	57.61	21	AGTCACACATTGCCTTGCTTTT	59.568	22	140	TCAAAACCCTTTTCTGTCCCAC	58.972	22	ACCAGTCACACATTGCCTTGCT	62.99	22	143
Chr01	31643316	.	G	GT,GTTT	TATTGACAGGGGCCAGTGTTTT	60.158	22	GGGGTACAGGGGCTTAACAAAA	60.491	22	238	TATTGACAGGGGCCAGTGTTTT	60.158	22	GGGTACAGGGGCTTAACAAAAT	58.563	22	237	ATTGACAGGGGCCAGTGTTTT	60.413	21	GGGGTACAGGGGCTTAACAAAA	60.491	22	237	TTGACAGGGGCCAGTGTTTT	60.033	20	GGGGTACAGGGGCTTAACAAAA	60.491	22	236	ATATTGACAGGGGCCAGTGTTT	59.957	22	GGGGTACAGGGGCTTAACAAAA	60.491	22	239
Chr01	31650138	.	ATGGTAT	A	GACCCATTGTGTCCATTGATG	57.212	21	AGCCTTAACAAGCAACCAGTAG	58.588	22	182	GACCCATTGTGTCCATTGATG	57.212	21	GCCTTAACAAGCAACCAGTAGA	58.591	22	181	CCGTGAGTGGTAGTAAAATGTA	55.593	22	AGCCTTAACAAGCAACCAGTAG	58.588	22	236	CCGTGAGTGGTAGTAAAATGTA	55.593	22	GCCTTAACAAGCAACCAGTAGA	58.591	22	235	GACCCATTGTGTCCATTGATG	57.212	21	ACAAGCAACCAGTAGAGTACAA	57.317	22	175
Chr01	31651280	.	TAATGA	T	TGGAGGGATAGCATAACACAAA	57.147	22	ATGCCCTCTGTGCAAAGCTAAC	61.461	22	249	TGGAGGGATAGCATAACACAAA	57.147	22	TGCCCTCTGTGCAAAGCTAAC	61.153	21	248	ATGGAGGGATAGCATAACACAA	56.934	22	ATGCCCTCTGTGCAAAGCTAAC	61.461	22	250	ATGGAGGGATAGCATAACACAA	56.934	22	TGCCCTCTGTGCAAAGCTAAC	61.153	21	249	TGGAGGGATAGCATAACACAAA	57.147	22	GCCCTCTGTGCAAAGCTAACC	61.819	21	247
Chr01	31665666	.	C	CTACCGG	GTCCACCAGTCTGCTACATAAG	58.213	22	TCACAGAGGCTATTTTGCTATT	55.508	22	220	AGTCCACCAGTCTGCTACATAA	58.559	22	TCACAGAGGCTATTTTGCTATT	55.508	22	221	AAAGTCCACCAGTCTGCTACAT	59.36	22	TCACAGAGGCTATTTTGCTATT	55.508	22	223	TCCACCAGTCTGCTACATAAGA	58.292	22	TCACAGAGGCTATTTTGCTATT	55.508	22	219	AAGTCCACCAGTCTGCTACAT	58.739	21	TCACAGAGGCTATTTTGCTATT	55.508	22	222
Chr01	31694974	.	A	AAGATGTCATATGATG	TCACTTGACAGTAATGAGAGCA	57.128	22	AAGCTCAAATTCACCCGTTTTC	58.023	22	248	TCACTTGACAGTAATGAGAGCA	57.128	22	AGCTCAAATTCACCCGTTTTCA	59.044	22	247	TCACTTGACAGTAATGAGAGCA	57.128	22	CAAGCTCAAATTCACCCGTTTT	58.283	22	249	TCACTTGACAGTAATGAGAGCA	57.128	22	AGCTCAAATTCACCCGTTTTC	57.357	21	247	TCACTTGACAGTAATGAGAGCA	57.128	22	GCTCAAATTCACCCGTTTTCAA	58.288	22	246
Chr01	31715580	.	G	GA,GAA	GGCCGACACATGCTAGGATAGT	61.921	22	TTTCTTTCAAGGAAGCGACACT	58.458	22	190	GGCCGACACATGCTAGGATAGT	61.921	22	TCTCGCTCTTTTCTTTCAAGGA	57.663	22	199	GGCCGACACATGCTAGGATAGT	61.921	22	CGCTCTTTTCTTTCAAGGAAGC	58.44	22	196	GGCCGACACATGCTAGGATAGT	61.921	22	TTCTTTCAAGGAAGCGACACT	57.806	21	189	GGCCGACACATGCTAGGATAG	60.337	21	TTTCTTTCAAGGAAGCGACACT	58.458	22	190
Chr01	31736577	.	T	TAAAAAAAA	TTGCAACACAGGCTAGCTATCC	60.681	22	ACACATACGCGAAACACATAAA	57.006	22	225	TTGCAACACAGGCTAGCTATCC	60.681	22	CACACATACGCGAAACACATAA	57.685	22	226	TTGCAACACAGGCTAGCTATCC	60.681	22	TCACACATACGCGAAACACATA	58.423	22	227	ATTGCAACACAGGCTAGCTATC	58.791	22	ACACATACGCGAAACACATAAA	57.006	22	226	TGCAACACAGGCTAGCTATCC	60.134	21	ACACATACGCGAAACACATAAA	57.006	22	224
Chr01	31737947	.	T	TGGAAAAAAAAA	TTGCAACACAGGCTAGCTATCC	60.681	22	ACACATACGCGAAACACATAAA	57.006	22	225	TTGCAACACAGGCTAGCTATCC	60.681	22	CACACATACGCGAAACACATAA	57.685	22	226	TTGCAACACAGGCTAGCTATCC	60.681	22	TCACACATACGCGAAACACATA	58.423	22	227	ATTGCAACACAGGCTAGCTATC	58.791	22	ACACATACGCGAAACACATAAA	57.006	22	226	TGCAACACAGGCTAGCTATCC	60.134	21	ACACATACGCGAAACACATAAA	57.006	22	224
Chr01	31749649	.	AT	A,ATT,ATTT	AGCTATCCCTTGGTGTGAAGAA	59.087	22	GCATTCACCCTACGCACATACA	60.998	22	187	ACTTGGGGCAATGGTGGTTACA	62.433	22	GGTAAAAGACGACCGACTACTT	57.834	22	225	AGCTATCCCTTGGTGTGAAGAA	59.087	22	TGCATTCACCCTACGCACATAC	60.998	22	188	AGCTATCCCTTGGTGTGAAGAA	59.087	22	TTGCATTCACCCTACGCACATA	60.355	22	189	AGCTATCCCTTGGTGTGAAGAA	59.087	22	CCACGGTTGCATTCACCCTACG	63.978	22	195
Chr01	32107859	.	G	GAGAGCAGACC	AACCTTCCCTGACACGCAAACC	63.538	22	GCTCAGCCCAACGTCACGAATC	64.251	22	191	ACCTTCCCTGACACGCAAACC	63.127	21	GCTCAGCCCAACGTCACGAATC	64.251	22	190	AAACCTTCCCTGACACGCAAAC	61.841	22	GCTCAGCCCAACGTCACGAATC	64.251	22	192	AACCTTCCCTGACACGCAAACC	63.538	22	CTCAGCCCAACGTCACGAATCA	63.102	22	190	ACCTTCCCTGACACGCAAACC	63.127	21	CTCAGCCCAACGTCACGAATCA	63.102	22	189
Chr01	32133355	.	A	AC,AAC	AGAGACCTGCGGAGTGATATTA	58.166	22	TGCGAGTCAAATCCTGTCTATA	56.733	22	182	AAGAGACCTGCGGAGTGATATT	58.965	22	TGCGAGTCAAATCCTGTCTATA	56.733	22	183	AGAGACCTGCGGAGTGATATTA	58.166	22	TGACTGGTAGTGGGGATTATTT	56.509	22	227	AAGAGACCTGCGGAGTGATATT	58.965	22	TGACTGGTAGTGGGGATTATTT	56.509	22	228	AGAGACCTGCGGAGTGATATT	58.328	21	TGCGAGTCAAATCCTGTCTATA	56.733	22	182
Chr01	32277329	.	G	GAGAACATTTA	GGGCAAGGTGTAAACTGTATTA	56.072	22	TGGACAACATACCTCAGGAGAC	59.168	22	193	AGGGCAAGGTGTAAACTGTATT	57.618	22	TGGACAACATACCTCAGGAGAC	59.168	22	194	TGAGGGCAAGGTGTAAACTGTA	59.293	22	TGGACAACATACCTCAGGAGAC	59.168	22	196	GAGGGCAAGGTGTAAACTGTAT	58.048	22	TGGACAACATACCTCAGGAGAC	59.168	22	195	GGGCAAGGTGTAAACTGTATTA	56.072	22	TTGGACAACATACCTCAGGAGA	58.483	22	194
Chr01	32278160	.	A	AGTATT	AAACGGCAGGATTGTTGAATAT	56.661	22	GGTGGGGCAGCATGGATAATT	60.759	21	246	AACGGCAGGATTGTTGAATATA	55.862	22	GGTGGGGCAGCATGGATAATT	60.759	21	245	AAACGGCAGGATTGTTGAATAT	56.661	22	GGTGGGGCAGCATGGATAAT	60.179	20	246	AACGGCAGGATTGTTGAATATA	55.862	22	GGTGGGGCAGCATGGATAAT	60.179	20	245	ACGGCAGGATTGTTGAATATAA	55.862	22	GGTGGGGCAGCATGGATAATT	60.759	21	244
Chr01	32282899	.	A	AATATTAACATAAATAT	GGTGGTTACGTGCTGGTACTT	60.27	21	CAGTATGAATAAATGGGCTGCT	56.537	22	212	GGTGGTTACGTGCTGGTACTTA	60.029	22	CAGTATGAATAAATGGGCTGCT	56.537	22	212	GGTGGTTACGTGCTGGTACTTA	60.029	22	GCCTGATATATAGGCTGGATTT	55.225	22	166	TGGTTACGTGCTGGTACTTATT	57.46	22	CAGTATGAATAAATGGGCTGCT	56.537	22	210	AGGTGGTTACGTGCTGGTACT	61.1	21	CAGTATGAATAAATGGGCTGCT	56.537	22	213
Chr01	32326455	.	CTTT	C,CTT,CTTTT	CCTTCCAGCTCATCCTGTTCTA	59.231	22	TCCAGCAGCACTACTCCAATCT	61.155	22	222	TCCTTCCAGCTCATCCTGTTCT	60.829	22	TCCAGCAGCACTACTCCAATCT	61.155	22	223	GCCTCACATGCAAAGCTACAA	59.459	21	TCCAGCAGCACTACTCCAATCT	61.155	22	192	TCTCCTTCCAGCTCATCCTGTT	60.829	22	TCCAGCAGCACTACTCCAATCT	61.155	22	225	CCTTCCAGCTCATCCTGTTCTA	59.231	22	CTCCAGCAGCACTACTCCAATC	60.741	22	223
Chr01	32327042	.	A	AT,ATT	CCTTTCCTGGAGCAGCTGTGTT	63.041	22	CCGGTGTAAACAATCCCCTCCT	62.015	22	176	ACCTTTCCTGGAGCAGCTGTGT	64.141	22	CCGGTGTAAACAATCCCCTCCT	62.015	22	177	AACCTTTCCTGGAGCAGCTGTG	63.041	22	CCGGTGTAAACAATCCCCTCCT	62.015	22	178	CCTTTCCTGGAGCAGCTGTGTT	63.041	22	TCCCCTCCTCTACTACCATCAT	58.928	22	163	ACCTTTCCTGGAGCAGCTGTG	62.603	21	CCGGTGTAAACAATCCCCTCCT	62.015	22	177
Chr01	32327231	.	AAT	A,AATAT,AATATAT	TGGTAGTAGAGGAGGGGATTGT	59.409	22	TGATTCAGGGTATCACTGAGAG	56.716	22	174	TGGTAGTAGAGGAGGGGATTGT	59.409	22	GATTCAGGGTATCACTGAGAGA	56.448	22	173	AGTAGAGGAGGGGATTGTTTAC	56.615	22	TGATTCAGGGTATCACTGAGAG	56.716	22	170	AGTAGAGGAGGGGATTGTTTAC	56.615	22	GATTCAGGGTATCACTGAGAGA	56.448	22	169	ATGGTAGTAGAGGAGGGGATTG	58.137	22	TGATTCAGGGTATCACTGAGAG	56.716	22	175
Chr01	32328389	.	CTAAATTAAGAACTTGCAT	C	CACTCTGTGGAAGTGGGTTTGT	60.684	22	CGCACCGTCGTACTCAAAAG	59.567	20	226	TGGGTTTGTTAGTGGGGTTATA	56.711	22	CGCACCGTCGTACTCAAAAG	59.567	20	213	CACTCTGTGGAAGTGGGTTTGT	60.684	22	CCGTCGTACTCAAAAGCCATTT	59.517	22	222	GTGGGTTTGTTAGTGGGGTTAT	58.23	22	CGCACCGTCGTACTCAAAAG	59.567	20	214	CACTCTGTGGAAGTGGGTTTGT	60.684	22	CGCACCGTCGTACTCAAAAGC	62.404	21	226
Chr01	32329458	.	C	CTAGCTA	ACTGCTTTGCTTGCCTGATATT	58.905	22	GCCACCCTTGCGTATTGTATAT	58.591	22	201	ACTGCTTTGCTTGCCTGATATT	58.905	22	AGCCACCCTTGCGTATTGTATA	59.563	22	202	AACTGCTTTGCTTGCCTGATAT	58.905	22	GCCACCCTTGCGTATTGTATAT	58.591	22	202	AACTGCTTTGCTTGCCTGATAT	58.905	22	AGCCACCCTTGCGTATTGTATA	59.563	22	203	ACTGCTTTGCTTGCCTGATAT	58.268	21	GCCACCCTTGCGTATTGTATAT	58.591	22	201
Chr01	32330301	.	CCACAGATAGAGATAGGCTTGCCTGATGAAAGCTTCCACAGCAGCG	C	AGAGATAGGCTTGCCTGATGAA	58.956	22	TGCAGATTTCACCTTTCTTTGA	56.461	22	165	CAGAGATAGGCTTGCCTGATGA	59.632	22	TGCAGATTTCACCTTTCTTTGA	56.461	22	166	TTGCCTGATGAAAGCTTCCACA	60.752	22	TGCAGATTTCACCTTTCTTTGA	56.461	22	155	CTTGCCTGATGAAAGCTTCCA	58.835	21	TGCAGATTTCACCTTTCTTTGA	56.461	22	156	CTTGCCTGATGAAAGCTTCCAC	60.095	22	TGCAGATTTCACCTTTCTTTGA	56.461	22	156
Chr01	32330303	.	ACAGATAGAGATAGGCTTGCCTGATGAAAGCTTCCACAGCAGCGC	A,*	AGAGATAGGCTTGCCTGATGAA	58.956	22	TGCAGATTTCACCTTTCTTTGA	56.461	22	165	CAGAGATAGGCTTGCCTGATGA	59.632	22	TGCAGATTTCACCTTTCTTTGA	56.461	22	166	TTGCCTGATGAAAGCTTCCACA	60.752	22	TGCAGATTTCACCTTTCTTTGA	56.461	22	155	CTTGCCTGATGAAAGCTTCCA	58.835	21	TGCAGATTTCACCTTTCTTTGA	56.461	22	156	CTTGCCTGATGAAAGCTTCCAC	60.095	22	TGCAGATTTCACCTTTCTTTGA	56.461	22	156
Chr01	32330693	.	GTATAT	G	GGCCATCCATCTCAAGACAAAA	58.908	22	TTACTACTTGCTGAGACCTTCA	56.509	22	150	TGGCCTTTGTCTGTCAGTTCTG	60.746	22	TTACTACTTGCTGAGACCTTCA	56.509	22	172	GCCATCCATCTCAAGACAAAAT	57.003	22	TTACTACTTGCTGAGACCTTCA	56.509	22	149	TAGGCAAGTCACTGTCCACTCT	60.757	22	TTACTACTTGCTGAGACCTTCA	56.509	22	124	CCATAGGCAGTTCACACTTAAG	56.785	22	TTACTACTTGCTGAGACCTTCA	56.509	22	208
Chr01	32372372	.	C	CTAAAAAA
Chr01	32414213	.	A	AAAACAATAC	CAACCGCCAAAAGATCACTATA	56.511	22	AAGAAAGCAAGCCAACCATATT	56.835	22	170	TCATTGTTCAACCGCCAAAAGA	59.31	22	AAGAAAGCAAGCCAACCATATT	56.835	22	178	CAACCGCCAAAAGATCACTATA	56.511	22	AGAAAGCAAGCCAACCATATTT	56.835	22	169	TTCATTGTTCAACCGCCAAAAG	58.548	22	AAGAAAGCAAGCCAACCATATT	56.835	22	179	ACCACACAGAGTTCCCAAGAA	59.156	21	AAGAAAGCAAGCCAACCATATT	56.835	22	149
Chr01	32527110	.	GTATATATATATATATATA	G	TGAGGTATGGCTGATAAATTGG	55.917	22	TGTGGACATTTGCATACTTTCT	56.258	22	190	GAGGTATGGCTGATAAATTGGA	55.647	22	TGTGGACATTTGCATACTTTCT	56.258	22	189	TGAGGTATGGCTGATAAATTGG	55.917	22	GTGGACATTTGCATACTTTCTT	55.263	22	189	AGGTATGGCTGATAAATTGGAA	55.18	22	TGTGGACATTTGCATACTTTCT	56.258	22	188	GAGGTATGGCTGATAAATTGGA	55.647	22	GTGGACATTTGCATACTTTCTT	55.263	22	188
Chr01	32666122	.	C	CAGTCCCTCAGCA	TGCTACACCACATGCTCTAACG	60.674	22	GAACATAATCGCCGGACTTTAG	57.289	22	209	CCGACTTAGCGGAGGGAAGAAA	62.045	22	TGACGTTTGGCAATATCCTCAG	58.73	22	196	TGCTACACCACATGCTCTAACG	60.674	22	ACATAATCGCCGGACTTTAGTT	57.867	22	207	TGCTACACCACATGCTCTAACG	60.674	22	AACATAATCGCCGGACTTTAGT	57.867	22	208	TGCTACACCACATGCTCTAAC	58.027	21	GAACATAATCGCCGGACTTTAG	57.289	22	209
Chr01	32811677	.	A	ATTGCTTCCATGAAGGCGTTC	ATTGTGACTTGCCGTGCTTATA	58.394	22	CATACACACGAACGGGGATGAA	60.676	22	219	CATTGTGACTTGCCGTGCTTAT	59.838	22	CATACACACGAACGGGGATGAA	60.676	22	220	TTGTGACTTGCCGTGCTTATAC	59.26	22	CATACACACGAACGGGGATGAA	60.676	22	218	TTGTGACTTGCCGTGCTTATA	57.953	21	CATACACACGAACGGGGATGAA	60.676	22	218	GGCGTGGGTGGCAGAAAA	60.91	18	CATACACACGAACGGGGATGAA	60.676	22	106
Chr01	32852127	.	C	CAAAAAAAAAAAAAAA,CAAAA	GTCTCAACTGCTGCACAAATCT	59.449	22	TGTTGTCAGCGAGTCTCTACCT	60.814	22	221	GTCTCAACTGCTGCACAAATC	58.074	21	TGTTGTCAGCGAGTCTCTACCT	60.814	22	221	GTCTCAACTGCTGCACAAATCT	59.449	22	ATGTTGTCAGCGAGTCTCTACC	59.835	22	222	GTCTCAACTGCTGCACAAATCT	59.449	22	TGTTGTCAGCGAGTCTCTACC	59.46	21	221	GTCTCAACTGCTGCACAAATCT	59.449	22	GTTGTCAGCGAGTCTCTACCT	59.186	21	220
Chr01	32853616	.	C	CATATATATATAT	TGCAAACCTGAATAAACGTACT	56.298	22	CGTGTCCGCCATTAAACTATTG	58.065	22	114	TGCAAACCTGAATAAACGTACT	56.298	22	CGTGTCCGCCATTAAACTATT	56.699	21	114	ACCAGTGCAAAGAAATTTAACA	55.016	22	CGTGTCCGCCATTAAACTATTG	58.065	22	184	TGCAAACCTGAATAAACGTACT	56.298	22	TCGGGCTGATTCATTACATAAA	55.595	22	152	ACCAGTGCAAAGAAATTTAACA	55.016	22	CGTGTCCGCCATTAAACTATT	56.699	21	184
Chr01	32957524	.	G	GTGCCAGGGGGAGCT	TCCCAGGGAAGATGTGTGTCA	60.765	21	TTTGGGTGAGATGGGCTTAAAT	57.94	22	160	TCCCAGGGAAGATGTGTGTCA	60.765	21	ATTTGGGTGAGATGGGCTTAAA	57.94	22	161	TCCCAGGGAAGATGTGTGTCA	60.765	21	GATTTGGGTGAGATGGGCTTAA	58.369	22	162	TCCCAGGGAAGATGTGTGTCA	60.765	21	TTGGGTGAGATGGGCTTAAAT	57.244	21	159	TCCCAGGGAAGATGTGTGTCA	60.765	21	TTTGGGTGAGATGGGCTTAAA	57.466	21	160
Chr01	32965980	.	GGTGAA	G	TCACAGGATGGGGCAGAACA	61.133	20	TGGAGGGCGGATCATCGAAAGT	63.78	22	140	TCACAGGATGGGGCAGAACA	61.133	20	GGAGGGCGGATCATCGAAAGTA	61.917	22	139	TCACAGGATGGGGCAGAACA	61.133	20	CTGGAGGGCGGATCATCGAAAG	63.051	22	141	TCACAGGATGGGGCAGAACA	61.133	20	CTGGAGGGCAGGTCATGAAGAA	62.012	22	230	TCACAGGATGGGGCAGAACA	61.133	20	TGGAGGGCGGATCATCGAAAG	62.243	21	140
Chr01	32972813	.	ATATATATATATG	A	TGCACTTCTCCAGATTCATACG	58.215	22	TCACCCACAGTACATGCTTATA	56.628	22	133	TGCACTTCTCCAGATTCATACG	58.215	22	TTCACCCACAGTACATGCTTAT	57.432	22	134	ATGCACTTCTCCAGATTCATAC	55.955	22	TCACCCACAGTACATGCTTATA	56.628	22	134	TGCACTTCTCCAGATTCATACG	58.215	22	CACCCACAGTACATGCTTATAT	55.674	22	132	GCACTTCTCCAGATTCATACGT	58.213	22	TCACCCACAGTACATGCTTATA	56.628	22	132
Chr01	33056152	.	A	ATAATGGAGGTG	GGAATCCCCTCTTTGGTTAAAA	56.218	22	TCACCCGTCCTTCTCTGATTTT	59.362	22	201	GGAATCCCCTCTTTGGTTAAAA	56.218	22	TTCACCCGTCCTTCTCTGATTT	59.362	22	202	GGAATCCCCTCTTTGGTTAAA	55.444	21	TCACCCGTCCTTCTCTGATTTT	59.362	22	201	GGAATCCCCTCTTTGGTTAAAA	56.218	22	CACCCGTCCTTCTCTGATTTT	57.941	21	200	GGAATCCCCTCTTTGGTTAAAA	56.218	22	ACTTCACCCGTCCTTCTCTGAT	60.824	22	204
Chr01	33099972	.	A	AATGAT	TCAATCAGTGTCAGTGCTACAT	57.458	22	ACATTGGAATTGCTGGAATAAC	55.299	22	140	TTGCAGTTATACCCCACTTTAT	55.126	22	ACATTGGAATTGCTGGAATAAC	55.299	22	199	GTCAATCAGTGTCAGTGCTACA	58.347	22	ACATTGGAATTGCTGGAATAAC	55.299	22	141	GTCAATCAGTGTCAGTGCTACA	58.347	22	TCTGTGACTGTTAGAGGTGAAA	56.712	22	217	GTCAATCAGTGTCAGTGCTACA	58.347	22	CTGTGACTGTTAGAGGTGAAAT	55.763	22	216
Chr01	33101515	.	C	CAAAAA	GCACAACAAATCTACAGCATAA	55.367	22	TTGCGAATCTCTTCCCAGTCAG	60.354	22	198	ACCAACTAATGCACAACAAATC	55.802	22	TTGCGAATCTCTTCCCAGTCAG	60.354	22	208	GCACAACAAATCTACAGCATAA	55.367	22	TTTGCGAATCTCTTCCCAGTCA	59.962	22	199	ACCAACTAATGCACAACAAATC	55.802	22	TTTGCGAATCTCTTCCCAGTCA	59.962	22	209	GCACAACAAATCTACAGCATAA	55.367	22	TGCGAATCTCTTCCCAGTCAG	59.794	21	197
Chr01	33137881	.	T	TCAAGAAGTCA	GCCGGTATTTCTTGGCGTGGTG	64.538	22	TGCCAACCCATGAAGAGTGTGA	62.147	22	115	CGGTATTTCTTGGCGTGGTGGT	63.386	22	TGCCAACCCATGAAGAGTGTGA	62.147	22	113	GCCGGTATTTCTTGGCGTGGT	63.569	21	TGCCAACCCATGAAGAGTGTGA	62.147	22	115	GCCGGTATTTCTTGGCGTGGTG	64.538	22	GCCAACCCATGAAGAGTGTGAC	61.709	22	114	ATTTCTTGGCGTGGTGGTTCC	61.429	21	TGCCAACCCATGAAGAGTGTGA	62.147	22	109
Chr01	33167234	.	C	CAAAAAA	ACTGGAGGACATTTAAGTGATG	55.802	22	TTCCACTGAACTTCCACTTTCA	57.771	22	222	ACTGGAGGACATTTAAGTGATG	55.802	22	TCCACTGAACTTCCACTTTCAC	58.458	22	221	ACTGGAGGACATTTAAGTGATG	55.802	22	TCCACTGAACTTCCACTTTCA	57.076	21	221	ACTGGAGGACATTTAAGTGATG	55.802	22	CCACTGAACTTCCACTTTCACA	58.721	22	220	ACTGGAGGACATTTAAGTGATG	55.802	22	TTCCACTGAACTTCCACTTTC	56.02	21	222
Chr01	33230880	.	G	GAGAAAGAA	GGACTCTGTGCCTGCTCAAAG	61.212	21	TCTCTCTCAATCCCTCTCTCTT	57.121	22	237	GGACTCTGTGCCTGCTCAAAG	61.212	21	CTCTCTCTCAATCCCTCTCTCT	57.556	22	238	GGACTCTGTGCCTGCTCAAAG	61.212	21	CTCTCAATCCCTCTCTCTTTCT	56.364	22	234	GGACTCTGTGCCTGCTCAAAG	61.212	21	CTCTCTCAATCCCTCTCTCTTT	56.364	22	236	AGGGAGAAAGGCAGCAGAGAGA	62.834	22	CCTCTGTCATCTGTTTCCTTGT	57.987	22	216
Chr01	33237996	.	T	TTCTATA	ACACAAAACACAGTATCGAGTC	56.685	22	CCATAGTGGTTGGTCATTTACT	55.786	22	246	CACAAAACACAGTATCGAGTCA	56.687	22	CCATAGTGGTTGGTCATTTACT	55.786	22	245	CAAAACACAGTATCGAGTCAGT	56.418	22	CCATAGTGGTTGGTCATTTACT	55.786	22	243	AAGAACACAAAACACAGTATCG	55.268	22	CCATAGTGGTTGGTCATTTACT	55.786	22	250	ACAAAACACAGTATCGAGTCAG	56.418	22	CCATAGTGGTTGGTCATTTACT	55.786	22	244
Chr01	33250748	.	T	TGTTCTGGCAGG	TGTCAAGCCGAGCCGTGAAAAT	63.327	22	ACCCTGTCAACCCATCCTCTAT	60.294	22	225	GTCAAGCCGAGCCGTGAAAATA	61.503	22	ACCCTGTCAACCCATCCTCTAT	60.294	22	224	TGTCAAGCCGAGCCGTGAAAAT	63.327	22	AACCCTGTCAACCCATCCTCTA	60.497	22	226	TGTCAAGCCGAGCCGTGAAAAT	63.327	22	CCCTGTCAACCCATCCTCTATC	59.63	22	224	ATGTCAAGCCGAGCCGTGAAAA	63.327	22	ACCCTGTCAACCCATCCTCTAT	60.294	22	226
Chr01	33278891	.	C	CT,CTT	GGTAACATTTCCACAACACAGA	56.826	22	AAGGCAGTAGAGTCAGCTATCA	58.363	22	207	GGTAACATTTCCACAACACAGA	56.826	22	AGGCAGTAGAGTCAGCTATCA	57.695	21	206	GGTAACATTTCCACAACACAGA	56.826	22	AAAGGCAGTAGAGTCAGCTATC	57.336	22	208	GGTAACATTTCCACAACACAGA	56.826	22	ACACAGCGACAAAACAAAATTA	55.686	22	246	GTAACATTTCCACAACACAGAA	55.149	22	AAGGCAGTAGAGTCAGCTATCA	58.363	22	206
Chr01	33281907	.	A	AT,ATT	CTTGTAGTACAGGGTGTTTTGT	56.224	22	GCCATAGCCATGTTTGAATCTC	57.765	22	158	CTTGTAGTACAGGGTGTTTTGT	56.224	22	GCCATAGCCATGTTTGAATCT	56.632	21	158	CTTGTAGTACAGGGTGTTTTGT	56.224	22	TGTGTGACTGAAAACTGCATGA	58.722	22	243	ACTTGTAGTACAGGGTGTTTTG	56.224	22	GCCATAGCCATGTTTGAATCTC	57.765	22	159	CTTGTAGTACAGGGTGTTTTGT	56.224	22	GTATGCATGTGTGACTGAAAAC	56.268	22	250
Chr01	33282291	.	G	GCAAAAAAAAA	ACAGCAGTGAATAGAGTTAGTG	55.588	22	TGTCCCCTGATCAGATGAAATT	57.132	22	223	GTGACATACATGCCTCTATTCT	55.423	22	ACTGAGAAATCAACCTGCTCTT	57.636	22	211	ACAGCAGTGAATAGAGTTAGTG	55.588	22	ACTGAGAAATCAACCTGCTCTT	57.636	22	151	GTGACATACATGCCTCTATTCT	55.423	22	CTGAGAAATCAACCTGCTCTTG	57.318	22	210	GTGACATACATGCCTCTATTCT	55.423	22	TGAGAAATCAACCTGCTCTTGG	58.585	22	209
Chr01	33303977	.	G	GCTTTTAGA	TGCACGCCACGCTGTTTGAT	63.884	20	AGGTTCGGTGGGCAGGAAACAT	64.477	22	208	TGCACGCCACGCTGTTTGATC	64.611	21	AGGTTCGGTGGGCAGGAAACAT	64.477	22	208	TGCACGCCACGCTGTTTGAT	63.884	20	AGGTTCGGTGGGCAGGAAACA	64.294	21	208	TGCACGCCACGCTGTTTGA	63.665	19	AGGTTCGGTGGGCAGGAAACAT	64.477	22	208	TGCACGCCACGCTGTTTGATC	64.611	21	AGGTTCGGTGGGCAGGAAACA	64.294	21	208
Chr01	33855743	.	TTAGTA	T	TGTGATAATCCTTGCACCAGAC	58.39	22	GCTGCCAGAGGACTTGCAATTG	62.595	22	242	TCCTGTGATAATCCTTGCACCA	59.424	22	GCTGCCAGAGGACTTGCAATTG	62.595	22	245	CCTGTGATAATCCTTGCACCAG	59.052	22	GCTGCCAGAGGACTTGCAATTG	62.595	22	244	TGTGATAATCCTTGCACCAGAC	58.39	22	TGCTGCCAGAGGACTTGCAATT	63.056	22	243	TGTGATAATCCTTGCACCAGAC	58.39	22	GCTGCCAGAGGACTTGCAATT	61.496	21	242
Chr01	33855749	.	CTTCATCG	C	TGTGATAATCCTTGCACCAGAC	58.39	22	GCTGCCAGAGGACTTGCAATTG	62.595	22	242	TCCTGTGATAATCCTTGCACCA	59.424	22	GCTGCCAGAGGACTTGCAATTG	62.595	22	245	CCTGTGATAATCCTTGCACCAG	59.052	22	GCTGCCAGAGGACTTGCAATTG	62.595	22	244	TGTGATAATCCTTGCACCAGAC	58.39	22	TGCTGCCAGAGGACTTGCAATT	63.056	22	243	TGTGATAATCCTTGCACCAGAC	58.39	22	GCTGCCAGAGGACTTGCAATT	61.496	21	242
Chr01	33856062	.	TTTACC	T	GGACGAAACAGTACACCTATCA	57.555	22	AGCCATGAACTTGAGAGCTAAA	57.708	22	248	GGACGAAACAGTACACCTATCA	57.555	22	GCCATGAACTTGAGAGCTAAAT	56.757	22	247	AGGACGAAACAGTACACCTATC	57.284	22	GCCATGAACTTGAGAGCTAAAT	56.757	22	248	AGGACGAAACAGTACACCTATC	57.284	22	AGCCATGAACTTGAGAGCTAAA	57.708	22	249	GGACGAAACAGTACACCTATCA	57.555	22	GGCCTACCCCTGTTATTGACTA	58.957	22	149
Chr01	33856429	.	A	AT,ATT	ATGTGGATCTGCTGTCATACAA	57.508	22	ACTGGTGTAAGTCCTGCAATAC	58.061	22	201	TGGATCTGCTGTCATACAATCA	57.241	22	ACTGGTGTAAGTCCTGCAATAC	58.061	22	198	TGTGGATCTGCTGTCATACAA	57.021	21	ACTGGTGTAAGTCCTGCAATAC	58.061	22	200	AAATGTGGATCTGCTGTCATAC	56.494	22	ACTGGTGTAAGTCCTGCAATAC	58.061	22	203	TGTGGATCTGCTGTCATACAAT	57.508	22	ACTGGTGTAAGTCCTGCAATAC	58.061	22	200
Chr01	33888089	.	C	CGGCTCTGGGCTGCTCT	TGACCCTGAATGCTGGCTTCTT	62.22	22	AGCCGAACTTGGGATCTTTTCT	59.96	22	158	GTGACCCTGAATGCTGGCTTCT	62.847	22	AGCCGAACTTGGGATCTTTTCT	59.96	22	159	GACCCTGAATGCTGGCTTCTTC	61.52	22	AGCCGAACTTGGGATCTTTTCT	59.96	22	157	TGACCCTGAATGCTGGCTTCTT	62.22	22	GCCGAACTTGGGATCTTTTCTA	58.393	22	157	CCCTGAATGCTGGCTTCTTCTT	60.883	22	AGCCGAACTTGGGATCTTTTCT	59.96	22	155
Chr01	33904319	.	A	AGATGATGCGGGACTGCTGGTTTT	CCAGCAGTCCCGCATCATCTT	62.789	21	AGCGTTACCCATGTGTTTTACT	58.253	22	218	CCAGCAGTCCCGCATCATCTT	62.789	21	CAAAGCGTTACCCATGTGTTTT	58.288	22	221	CCAGCAGTCCCGCATCATCTT	62.789	21	TCAAAGCGTTACCCATGTGTTT	59.047	22	222	AACCAGCAGTCCCGCATCAT	62.202	20	AGCGTTACCCATGTGTTTTACT	58.253	22	220	AAAACCAGCAGTCCCGCATCAT	63.117	22	TCAAAGCGTTACCCATGTGTTT	59.047	22	226
Chr01	33904323	.	T	TTTATATGGAATGCCTAGTTACAGGTGAC,TTTATATGGAATGCCTAGTTACAG	CCAGCAGTCCCGCATCATCTT	62.789	21	AGCGTTACCCATGTGTTTTACT	58.253	22	218	CCAGCAGTCCCGCATCATCTT	62.789	21	CAAAGCGTTACCCATGTGTTTT	58.288	22	221	CCAGCAGTCCCGCATCATCTT	62.789	21	TCAAAGCGTTACCCATGTGTTT	59.047	22	222	AACCAGCAGTCCCGCATCAT	62.202	20	AGCGTTACCCATGTGTTTTACT	58.253	22	220	AAAACCAGCAGTCCCGCATCAT	63.117	22	TCAAAGCGTTACCCATGTGTTT	59.047	22	226
Chr01	33950813	.	C	CGAAAA	GGGACTGGATGTGGCAGGATAT	61.627	22	GGGGAGGCTGCACTTGTTAATC	61.524	22	223	GGGACTGGATGTGGCAGGATAT	61.627	22	GGGGAGGCTGCACTTGTTAAT	60.617	21	223	GGGGACTGGATGTGGCAGGATA	63.566	22	GGGGAGGCTGCACTTGTTAATC	61.524	22	224	GGGGACTGGATGTGGCAGGATA	63.566	22	GGGGAGGCTGCACTTGTTAAT	60.617	21	224	GGACTGGATGTGGCAGGATATG	60.552	22	GGGGAGGCTGCACTTGTTAAT	60.617	21	222
Chr01	34067055	.	TTTTTCA	T	GGTGACTGCATGGTGTTATTT	56.783	21	GTGTCCAACCCAACTCATCTA	57.304	21	236	GGTGACTGCATGGTGTTATTT	56.783	21	GTGTCCAACCCAACTCATCTAG	58.4	22	236	GGTGACTGCATGGTGTTATTTG	58.163	22	GTGTCCAACCCAACTCATCTAG	58.4	22	236	GGTGACTGCATGGTGTTATTTG	58.163	22	GTGTCCAACCCAACTCATCTA	57.304	21	236	GGTGACTGCATGGTGTTATTT	56.783	21	CACAGTTGATCCAGGTGTCCAA	60.487	22	250
Chr01	34138086	.	GTGAGT	G	TCTCCCGGCAATATTAACAATA	55.029	22	TGCAAACTCATCTCAGCATTTA	56.347	22	231	TCTCCCGGCAATATTAACAATA	55.029	22	CTGCAAACTCATCTCAGCATTT	57.564	22	232	AATCTCCCGGCAATATTAACAA	55.836	22	TGCAAACTCATCTCAGCATTTA	56.347	22	233	ATCTCCCGGCAATATTAACAAT	55.62	22	TGCAAACTCATCTCAGCATTTA	56.347	22	232	TCTCCCGGCAATATTAACAATA	55.029	22	GCAAACTCATCTCAGCATTTAT	55.143	22	230
Chr01	34141573	.	C	CCTGAG	CCAGCCAGCCTCCGACATGAT	64.58	21	ACCACATTGCCCAACATCACTG	61.663	22	202	CCAGCCAGCCTCCGACATGAT	64.58	21	CCACATTGCCCAACATCACTGG	62.298	22	201	CCAGCCAGCCTCCGACATGAT	64.58	21	ACCACATTGCCCAACATCACT	60.481	21	202	CCAGCCAGCCTCCGACATGAT	64.58	21	TACCACATTGCCCAACATCACT	60.225	22	203	CCAGCCAGCCTCCGACATGAT	64.58	21	CGCTTTTGTCAGAGGTGCAGAA	61.635	22	225
Chr01	34141574	.	T	TCAGTAA	CCAGCCAGCCTCCGACATGAT	64.58	21	ACCACATTGCCCAACATCACTG	61.663	22	202	CCAGCCAGCCTCCGACATGAT	64.58	21	CCACATTGCCCAACATCACTGG	62.298	22	201	CCAGCCAGCCTCCGACATGAT	64.58	21	ACCACATTGCCCAACATCACT	60.481	21	202	CCAGCCAGCCTCCGACATGAT	64.58	21	TACCACATTGCCCAACATCACT	60.225	22	203	CCAGCCAGCCTCCGACATGAT	64.58	21	CGCTTTTGTCAGAGGTGCAGAA	61.635	22	225
Chr01	34141579	.	T	TCAAGC	CCAGCCAGCCTCCGACATGAT	64.58	21	ACCACATTGCCCAACATCACTG	61.663	22	202	CCAGCCAGCCTCCGACATGAT	64.58	21	CCACATTGCCCAACATCACTGG	62.298	22	201	CCAGCCAGCCTCCGACATGAT	64.58	21	ACCACATTGCCCAACATCACT	60.481	21	202	CCAGCCAGCCTCCGACATGAT	64.58	21	TACCACATTGCCCAACATCACT	60.225	22	203	CCAGCCAGCCTCCGACATGAT	64.58	21	CGCTTTTGTCAGAGGTGCAGAA	61.635	22	225
Chr01	34266822	.	C	CT,CTTT	TGGCGGTCTTCAGTCATGTTTT	60.748	22	CTCCTGCGAGTTGTAGCTTTCA	60.61	22	240	CTGGCGGTCTTCAGTCATGTTT	61.13	22	CTCCTGCGAGTTGTAGCTTTCA	60.61	22	241	CTGGCGGTCTTCAGTCATGTT	60.609	21	CTCCTGCGAGTTGTAGCTTTCA	60.61	22	241	TGGCGGTCTTCAGTCATGTTTT	60.748	22	TCCTGCGAGTTGTAGCTTTCAA	60.224	22	239	TGGCGGTCTTCAGTCATGTTTT	60.748	22	TCCTGCGAGTTGTAGCTTTCA	59.657	21	239
Chr01	34267253	.	C	CTGACATATAAA	AGCTGCAAGTGAAGGAAATTAA	56.524	22	TTCTTACCCCTGTGCTGATATA	56.054	22	221	AAGCTGCAAGTGAAGGAAATTA	56.524	22	TTCTTACCCCTGTGCTGATATA	56.054	22	222	AAAGCTGCAAGTGAAGGAAATT	57.322	22	TTCTTACCCCTGTGCTGATATA	56.054	22	223	AGCTGCAAGTGAAGGAAATTAA	56.524	22	TCTTACCCCTGTGCTGATATAA	56.054	22	220	AAGCTGCAAGTGAAGGAAATTA	56.524	22	TCTTACCCCTGTGCTGATATAA	56.054	22	221
Chr01	34268535	.	T	TGTAAAAAA,TGCAAAAAA	GCTCCAATTTCTATTTGCTCCT	56.737	22	CCAGAGAGGTGGCCAGATGAT	61.317	21	160	GCTCCAATTTCTATTTGCTCCT	56.737	22	CCAGAGAGGTGGCCAGATGA	60.98	20	160	GCTCCAATTTCTATTTGCTCCT	56.737	22	ATGGTTTGTGCCTTGCTATTG	57.402	21	182	GCTCCAATTTCTATTTGCTCCT	56.737	22	CAGAGAGGTGGCCAGATGAT	58.87	20	159	GCTCCAATTTCTATTTGCTCCT	56.737	22	TATGGTTTGTGCCTTGCTATTG	57.283	22	183
Chr01	34268537	.	C	CGAAAAAA	GCTCCAATTTCTATTTGCTCCT	56.737	22	CCAGAGAGGTGGCCAGATGAT	61.317	21	160	GCTCCAATTTCTATTTGCTCCT	56.737	22	CCAGAGAGGTGGCCAGATGA	60.98	20	160	GCTCCAATTTCTATTTGCTCCT	56.737	22	ATGGTTTGTGCCTTGCTATTG	57.402	21	182	GCTCCAATTTCTATTTGCTCCT	56.737	22	CAGAGAGGTGGCCAGATGAT	58.87	20	159	GCTCCAATTTCTATTTGCTCCT	56.737	22	TATGGTTTGTGCCTTGCTATTG	57.283	22	183
Chr01	34275177	.	A	AATGGTGGGGTTTGTGGTGGGGTGTTT	TGAGGGGTTGAGGCATGTGAAT	61.965	22	GAGGTGCACACAGGTTGAATTG	60.288	22	153	TGAGGGGTTGAGGCATGTGAAT	61.965	22	AGAGGTGCACACAGGTTGAATT	60.423	22	154	TGAGGGGTTGAGGCATGTGAAT	61.965	22	AGGTGCACACAGGTTGAATTGT	60.95	22	152	AGGGGTTGAGGCATGTGAATGT	62.232	22	GAGGTGCACACAGGTTGAATTG	60.288	22	151	AGGGGTTGAGGCATGTGAATGT	62.232	22	AGAGGTGCACACAGGTTGAATT	60.423	22	152
Chr01	34275179	.	T	TGGTGGGGTTTGTGGTG	TGAGGGGTTGAGGCATGTGAAT	61.965	22	GAGGTGCACACAGGTTGAATTG	60.288	22	153	TGAGGGGTTGAGGCATGTGAAT	61.965	22	AGAGGTGCACACAGGTTGAATT	60.423	22	154	TGAGGGGTTGAGGCATGTGAAT	61.965	22	AGGTGCACACAGGTTGAATTGT	60.95	22	152	AGGGGTTGAGGCATGTGAATGT	62.232	22	GAGGTGCACACAGGTTGAATTG	60.288	22	151	AGGGGTTGAGGCATGTGAATGT	62.232	22	AGAGGTGCACACAGGTTGAATT	60.423	22	152
Chr01	34324711	.	GTCCCTT	G	CTCCCTGCGACTCTCCCTGTC	63.925	21	ACGGGTGCGGGAAAGAGATAGA	63.191	22	235	CTCCCTGCGACTCTCCCTGTC	63.925	21	AACGGGTGCGGGAAAGAGATAG	62.37	22	236	CTCCCTGCGACTCTCCCTGTC	63.925	21	AAACGGGTGCGGGAAAGAGATA	62	22	237	CTCCCTGCGACTCTCCCTGTC	63.925	21	ACAAACGGGTGCGGGAAAGAGA	64.666	22	239	CTCCCTGCGACTCTCCCTGTC	63.925	21	ACGGGTGCGGGAAAGAGATAG	61.904	21	235
Chr01	34380808	.	T	TGGATATGACATGACGAAGAA,TGGATATGACATGACGA,TGGATATGACATGACGAAGAAAGCTGC,TGGATATGACATGACG	TGCAGAGCCAAGCAGTAGAGAT	61.48	22	GTAGTCATGGTCCGTGGTATAT	56.867	22	223	TGCAGAGCCAAGCAGTAGAGAT	61.48	22	TGTAGTCATGGTCCGTGGTATA	58.099	22	224	GCAGAGCCAAGCAGTAGAGATT	60.42	22	GTAGTCATGGTCCGTGGTATAT	56.867	22	222	GCAGAGCCAAGCAGTAGAGATT	60.42	22	TGTAGTCATGGTCCGTGGTATA	58.099	22	223	TGCAGAGCCAAGCAGTAGAG	59.751	20	GTAGTCATGGTCCGTGGTATAT	56.867	22	223
Chr01	34380810	.	G	GAAAGC	TGCAGCCTCCCTTGTTGTAATT	60.491	22	AAGCCCACACACATACACATAT	57.765	22	240	TGCAGCCTCCCTTGTTGTAATT	60.491	22	AGCCCACACACATACACATAT	57.068	21	239	TGTTGCAGCCTCCCTTGTTGTA	62.406	22	AAGCCCACACACATACACATAT	57.765	22	243	TTGCAGCCTCCCTTGTTGTAAT	60.491	22	AAGCCCACACACATACACATAT	57.765	22	241	GCAGCCTCCCTTGTTGTAATT	58.829	21	AAGCCCACACACATACACATAT	57.765	22	239
Chr01	34393863	.	G	GCCTAGCACTGTACAGGCTGTC,GCCTAGCACTGTA,GC	GGAGCTGTTGTGTGCACTCTAT	60.614	22	GTTGTCAAAGAAAACCCTGGAG	57.693	22	204	GAGCTGTTGTGTGCACTCTATA	58.15	22	GTTGTCAAAGAAAACCCTGGAG	57.693	22	203	GGAGCTGTTGTGTGCACTCTAT	60.614	22	GTTGTCAAAGAAAACCCTGGA	56.56	21	204	TGGAGCTGTTGTGTGCACTCTA	61.864	22	GTTGTCAAAGAAAACCCTGGAG	57.693	22	205	AGCTGTTGTGTGCACTCTATA	57.039	21	GTTGTCAAAGAAAACCCTGGAG	57.693	22	202
Chr01	34393864	.	C	CCTAGCACTGT,CCT	GGAGCTGTTGTGTGCACTCTAT	60.614	22	CATCACTCAGAGACTGCATTCA	58.142	22	106	GGAGCTGTTGTGTGCACTCTAT	60.614	22	TCATCACTCAGAGACTGCATTC	57.879	22	107	GAGCTGTTGTGTGCACTCTATA	58.15	22	CATCACTCAGAGACTGCATTCA	58.142	22	105	GGAGCTGTTGTGTGCACTCTAT	60.614	22	TCACTCAGAGACTGCATTCATT	57.452	22	104	GAGCTGTTGTGTGCACTCTATA	58.15	22	TCATCACTCAGAGACTGCATTC	57.879	22	106
Chr01	34440622	.	CACTTTCAAAGAGAAACTGCACGGCGAGTTTA	C	TGAGCGTCATCAGCCTCAGTTT	62.246	22	ATCTCTGACTGCAACCACTTAG	57.801	22	249	TGAGCGTCATCAGCCTCAGTTT	62.246	22	TCTCTGACTGCAACCACTTAG	57.333	21	248	TGAGCGTCATCAGCCTCAGTTT	62.246	22	AATCTCTGACTGCAACCACTTA	57.376	22	250	GAGCGTCATCAGCCTCAGTTTG	61.811	22	ATCTCTGACTGCAACCACTTAG	57.801	22	248	GAGCGTCATCAGCCTCAGTTT	60.674	21	ATCTCTGACTGCAACCACTTAG	57.801	22	248
Chr01	34441150	.	TGCTGCAACTGAGGC	T	ACCACACACCAAGGAGCTAAAA	60.092	22	AACAGGACAAGCACAGAATAAT	55.98	22	122	ACCACACACCAAGGAGCTAAAA	60.092	22	ACAGGACAAGCACAGAATAATT	55.98	22	121	GACCACACACCAAGGAGCTAAA	60.487	22	AACAGGACAAGCACAGAATAAT	55.98	22	123	GACCACACACCAAGGAGCTAAA	60.487	22	ACAGGACAAGCACAGAATAATT	55.98	22	122	ACCACACACCAAGGAGCTAAAA	60.092	22	AACAGGACAAGCACAGAATAA	55.426	21	122
Chr01	34445142	.	T	TAAA,TA	ACCTCTCCCTAGTCTGTGTTAA	57.601	22	TCCTGTTTCTGCACGTGTAATT	58.527	22	185	ACCTCTCCCTAGTCTGTGTTAA	57.601	22	GGTCCTGTTTCTGCACGTGTAA	61.061	22	187	CCTCTCCCTAGTCTGTGTTAAA	56.572	22	TCCTGTTTCTGCACGTGTAATT	58.527	22	184	CCTCTCCCTAGTCTGTGTTAAA	56.572	22	GGTCCTGTTTCTGCACGTGTAA	61.061	22	186	ACCTCTCCCTAGTCTGTGTTAA	57.601	22	GTCCTGTTTCTGCACGTGTAAT	59.194	22	186
Chr01	34474017	.	TGTTGGGGGCA	T	ATGGTTGATTCAGGTTGAGTAA	55.351	22	TACCAAACCACAGGCTCCAAAT	60.158	22	219	ATGGTTGATTCAGGTTGAGTAA	55.351	22	CCAAACCACAGGCTCCAAATG	59.999	21	217	AATGGTTGATTCAGGTTGAGTA	55.351	22	TACCAAACCACAGGCTCCAAAT	60.158	22	220	AATGGTTGATTCAGGTTGAGTA	55.351	22	CCAAACCACAGGCTCCAAATG	59.999	21	218	ATGGTTGATTCAGGTTGAGTAA	55.351	22	CAAACCACAGGCTCCAAATGTT	59.897	22	216
Chr01	34481455	.	GTT	GTTT,GTTTT,G,GT	ATGGCAAAAGAAGATGGATTCA	56.291	22	AGATTTTCCTGCTGACCAAGTG	58.848	22	162	ATGGCAAAAGAAGATGGATTCA	56.291	22	AAGATTTTCCTGCTGACCAAGT	58.163	22	163	TGGCAAAAGAAGATGGATTCA	55.748	21	AGATTTTCCTGCTGACCAAGTG	58.848	22	161	ATGGCAAAAGAAGATGGATTCA	56.291	22	AGATTTTCCTGCTGACCAAGT	57.484	21	162	AATGGCAAAAGAAGATGGATTC	55.287	22	AGATTTTCCTGCTGACCAAGTG	58.848	22	163
Chr01	34483301	.	CCAACA	C	CAACACTTGCCAGCCTATTG	57.358	20	GTCTGTAGCAGCCGTAAACT	57.635	20	107	CAACACTTGCCAGCCTATTGA	58.838	21	GTCTGTAGCAGCCGTAAACT	57.635	20	107	CAACACTTGCCAGCCTATTG	57.358	20	GTCTGTAGCAGCCGTAAAC	56.068	19	107	CAACACTTGCCAGCCTATTGAC	60.095	22	GTCTGTAGCAGCCGTAAACT	57.635	20	107	ACTTGCCAGCCTATTGACTTTG	59.178	22	GTCTGTAGCAGCCGTAAACT	57.635	20	103
Chr01	34692473	.	G	GGAAGGTAATGATCCAGA	GGAGCAAGGCAGGGGTGATGA	64.492	21	AGGGTATAGGGTGGACACTGGA	61.724	22	187	GTGGAGCAAGGCAGGGGTGAT	64.767	21	AGGGTATAGGGTGGACACTGGA	61.724	22	189	TGGAGCAAGGCAGGGGTGATG	64.764	21	AGGGTATAGGGTGGACACTGGA	61.724	22	188	CGAGGGCGCTGTGGTCAATG	64.053	20	AGGGTATAGGGTGGACACTGGA	61.724	22	235	GGAGCAAGGCAGGGGTGATGA	64.492	21	GGGTATAGGGTGGACACTGGAC	61.546	22	186
Chr01	34741176	.	ACCCCAGAAACAGGAACAAC	A	TGCAAGATGAAATGGGGCTCTT	60.558	22	TGGAAATACGGAACCTGCTATA	56.7	22	242	GCAAGATGAAATGGGGCTCTTG	60.159	22	TGGAAATACGGAACCTGCTATA	56.7	22	241	TGCAAGATGAAATGGGGCTCTT	60.558	22	GGAAATACGGAACCTGCTATAC	56.402	22	241	TGCAAGATGAAATGGGGCTCTT	60.558	22	GTCCTGTAGAATGCTGCTTCCT	60.093	22	211	TGCAAGATGAAATGGGGCTCTT	60.558	22	TGGATAGGAAAGTGCCAGTAAT	56.867	22	105
Chr01	34741606	.	TGCTGTAAAAAAA	T	GGGTGCAGTGACATTCCAATCC	61.783	22	AAAGAGTTGGGAGAGTGCAAAA	58.369	22	156	GGGTGCAGTGACATTCCAATCC	61.783	22	CCCACAAGGCTATTCACAATAC	57.099	22	218	AGGGTGCAGTGACATTCCAATC	60.881	22	AAAGAGTTGGGAGAGTGCAAAA	58.369	22	157	AGGGTGCAGTGACATTCCAATC	60.881	22	CCCACAAGGCTATTCACAATAC	57.099	22	219	GGGTGCAGTGACATTCCAATCC	61.783	22	AAGAGTTGGGAGAGTGCAAAA	57.703	21	155
Chr01	34742596	.	C	CCCAGAAAAAA	CAGTGCTTGGGTTGCTAAATAA	57.218	22	CCAACAGGTGTCACTAGAGTCG	60.352	22	120	CAGTGCTTGGGTTGCTAAATAA	57.218	22	CCAACAGGTGTCACTAGAGTC	57.695	21	120	CAGTGCTTGGGTTGCTAAAT	56.596	20	CCAACAGGTGTCACTAGAGTCG	60.352	22	120	CAGTGCTTGGGTTGCTAAATAA	57.218	22	ATACTGTCAGTCATCACCAACA	57.11	22	136	CAGTGCTTGGGTTGCTAAATAA	57.218	22	CAACAGGTGTCACTAGAGTCGT	59.706	22	119
Chr01	34826934	.	G	GAGACACCAGA	GCACAGAACGCGACTTCCAAGG	64.435	22	TCTGTCAACACACCAGGCAGTT	62.332	22	248	GCACAGAACGCGACTTCCAAGG	64.435	22	CTGTCAACACACCAGGCAGTTC	61.89	22	247	ACTGCACAGAACGCGACTTCCA	64.908	22	GGCAGTTCCCCTTGTCAACATC	61.718	22	236	GCACAGAACGCGACTTCCAAGG	64.435	22	TGTCAACACACCAGGCAGTTCC	63.219	22	246	GCGACTTCCAAGGTTTGCTAGA	60.87	22	CTGTCAACACACCAGGCAGTTC	61.89	22	238
Chr01	34873541	.	C	CAGGATGCACAGTCACCTT	AGACCATGTACGTGCTGAAGAT	59.502	22	CGACGCCACACCATCGCATAAG	64.345	22	214	GAGACCATGTACGTGCTGAAGA	60.095	22	CGACGCCACACCATCGCATAAG	64.345	22	215	AGACCATGTACGTGCTGAAGAT	59.502	22	CGACGCCACACCATCGCATAA	63.634	21	214	GAGAGACCATGTACGTGCTGAA	60.095	22	CGACGCCACACCATCGCATAAG	64.345	22	217	AGAGACCATGTACGTGCTGAAG	60.094	22	CGACGCCACACCATCGCATAAG	64.345	22	216
Chr01	34885517	.	AGTTTAAAG	A	TCCGAGTCCACAAACACCTAAC	60.224	22	CCGCCTCACAGTTGGCATGTC	64.132	21	155	TCCGAGTCCACAAACACCTAAC	60.224	22	ACCGCCTCACAGTTGGCATGT	64.927	21	156	TGTCCGAGTCCACAAACACCTA	61.279	22	CCGCCTCACAGTTGGCATGTC	64.132	21	157	CCGAGTCCACAAACACCTAACG	61.431	22	CCGCCTCACAGTTGGCATGTC	64.132	21	154	TGTCCGAGTCCACAAACACCTA	61.279	22	ACCGCCTCACAGTTGGCATGT	64.927	21	158
Chr01	34956694	.	C	CAAAACTGA	CGCAGGAAATATGACAGAAACA	57.055	22	CAGTCGAATTTGAGCAGAAGAA	57.002	22	239	CGCAGGAAATATGACAGAAACA	57.055	22	TCAGTCGAATTTGAGCAGAAGA	57.743	22	240	ACGCAGGAAATATGACAGAAAC	57.053	22	CAGTCGAATTTGAGCAGAAGAA	57.002	22	240	ACGCAGGAAATATGACAGAAAC	57.053	22	TCAGTCGAATTTGAGCAGAAGA	57.743	22	241	CGCAGGAAATATGACAGAAACA	57.055	22	AGTCGAATTTGAGCAGAAGAAT	56.092	22	238
Chr01	34957235	.	GTCTGCGTCTCTTTTAGTTA	G	TTCCACCTGCTGCCTAGAAACT	61.623	22	TGTGGCCAAGCTGTAGTTGTTA	60.159	22	167	TTCCACCTGCTGCCTAGAAACT	61.623	22	ATGTGGCCAAGCTGTAGTTGTT	60.753	22	168	TCCACCTGCTGCCTAGAAACT	61.11	21	TGTGGCCAAGCTGTAGTTGTTA	60.159	22	166	TTCCACCTGCTGCCTAGAAACT	61.623	22	TCCGGTAGAGGTCACACTAAGC	61.204	22	137	TCCACCTGCTGCCTAGAAACTC	61.998	22	TGTGGCCAAGCTGTAGTTGTTA	60.159	22	166
Chr01	34959012	.	TCTCCCAG	T	ACTCACCATTCCCGGGCTCATT	64.027	22	TGTGCCAGCAGTTCTTGAAAAG	59.9	22	151	CTCACCATTCCCGGGCTCATTT	62.923	22	TGTGCCAGCAGTTCTTGAAAAG	59.9	22	150	ACTCACCATTCCCGGGCTCATT	64.027	22	ATGTGCCAGCAGTTCTTGAAAA	59.305	22	152	AACTCACCATTCCCGGGCTCAT	64.027	22	TGTGCCAGCAGTTCTTGAAAAG	59.9	22	152	TCACCATTCCCGGGCTCATTT	62.086	21	TGTGCCAGCAGTTCTTGAAAAG	59.9	22	149
Chr01	34959911	.	C	CCTTCTCTTGTCAACAATAT,CCTTCTCT	ACGCATCAGTCTTCGTCGTTTT	61.116	22	TGTCAAGGCTGTAGGGGAGAAA	61.03	22	156	CGGGCACGCATCAGTCTTC	61.456	19	TGTCAAGGCTGTAGGGGAGAAA	61.03	22	161	ACGCATCAGTCTTCGTCGTTTT	61.116	22	TCAAGGCTGTAGGGGAGAAATA	58.269	22	154	ACGCATCAGTCTTCGTCGTTTT	61.116	22	GTCAAGGCTGTAGGGGAGAAAT	59.76	22	155	CGGGCACGCATCAGTCTTCG	64.067	20	TGTCAAGGCTGTAGGGGAGAAA	61.03	22	161
Chr01	35120576	.	GGTGAGTTCCTGTCACCAGTTGTTTACAGACCACAGCCA	G	GTGACAGCGACCAGGAGCACTT	64.987	22	GGTGGGCTGGGACGTGTTGAT	64.987	21	171	AACCAGTGACAGCGACCAGGAG	64.445	22	GGTGGGCTGGGACGTGTTGAT	64.987	21	176	ACAGCGACCAGGAGCACTTCG	64.942	21	GGTGGGCTGGGACGTGTTGAT	64.987	21	168	GTGACAGCGACCAGGAGCACTT	64.987	22	AGACCCAGTATCACGGCGAGTA	62.652	22	122	TGAAGGGCCACAAACCGAAGC	63.726	21	GGTGGGCTGGGACGTGTTGAT	64.987	21	135
Chr01	35120617	.	CGTACTCG	C	GTGACAGCGACCAGGAGCACTT	64.987	22	GGTGGGCTGGGACGTGTTGAT	64.987	21	171	AACCAGTGACAGCGACCAGGAG	64.445	22	GGTGGGCTGGGACGTGTTGAT	64.987	21	176	ACAGCGACCAGGAGCACTTCG	64.942	21	GGTGGGCTGGGACGTGTTGAT	64.987	21	168	TGAAGGGCCACAAACCGAAGC	63.726	21	GGTGGGCTGGGACGTGTTGAT	64.987	21	135	CGAAGCGGTGAGTTCCTGTCA	62.611	21	GGTGGGCTGGGACGTGTTGAT	64.987	21	120
Chr01	35130401	.	G	GTGGAATCTA	TCCTCTGCATCACTGGACTTGT	61.353	22	TGAGACAACATTTCCCGTGACA	60.159	22	123	TCTTATTGCAGTGCCCGACCTC	62.628	22	ACAACATTTCCCGTGACACCCA	62.664	22	195	GCTTCCTCTGCATCACTGGACT	62.318	22	ACAACATTTCCCGTGACACCCA	62.664	22	122	CAGCTTCCTCTGCATCACTGGA	62.317	22	ACAACATTTCCCGTGACACCCA	62.664	22	124	TCCTCTGCATCACTGGACTTGT	61.353	22	GAGACAACATTTCCCGTGACAC	59.777	22	122
Chr01	35130504	.	GTGGAAAGAGCATCTACTGTACTGTTCTGAAGAACCCTT	G
Chr01	35155321	.	TCCC	T,TC,TCCCC,TCC,TCCCCC	TGATGTGGGTTGTAGTGCATTT	58.505	22	GTTGGGCAAGGGGTAGCATTAA	60.886	22	199	GATGTGGGTTGTAGTGCATTTT	57.48	22	GTTGGGCAAGGGGTAGCATTAA	60.886	22	198	TGATGTGGGTTGTAGTGCATTT	58.505	22	AGTTGGGCAAGGGGTAGCATTA	61.705	22	200	TGTGGGTTGTAGTGCATTTTCT	58.439	22	GTTGGGCAAGGGGTAGCATTAA	60.886	22	196	GATGTGGGTTGTAGTGCATTTT	57.48	22	AGTTGGGCAAGGGGTAGCATTA	61.705	22	199
Chr01	35157045	.	CTATATA	CTATATATATA,CTATATATATATATA,C,CTA	TGTGTCACGTATTGCAGGTAAT	58.067	22	ACAGCAAATGGACAGAATATCT	55.497	22	207	GTGTCACGTATTGCAGGTAATA	56.279	22	ACAGCAAATGGACAGAATATCT	55.497	22	206	TGTGTCACGTATTGCAGGTAA	57.612	21	ACAGCAAATGGACAGAATATCT	55.497	22	207	GTGTCACGTATTGCAGGTAAT	56.352	21	ACAGCAAATGGACAGAATATCT	55.497	22	206	TTTGTGTCACGTATTGCAGGTA	58.27	22	ACAGCAAATGGACAGAATATCT	55.497	22	209
Chr01	35157690	.	GTTT	G,GT,GTT,GTTTT	AGTCGTCACTGGGCGTTTGT	62.306	20	CCCCACCAAGCACCGCAATG	64.609	20	173	AGTCGTCACTGGGCGTTTGTG	63.4	21	CCCCACCAAGCACCGCAATG	64.609	20	173	AGTCGTCACTGGGCGTTTGT	62.306	20	CCCACCAAGCACCGCAATGA	63.659	20	172	AGTCGTCACTGGGCGTTTGTG	63.4	21	CCCACCAAGCACCGCAATGA	63.659	20	172	CCCTGGGGCTCTCGATTAATA	58.743	21	CCCACCAAGCACCGCAATGA	63.659	20	214
Chr01	35158200	.	C	CAAAAAA,CAAAAA,CTGAAA,CGAAAA,CTGAAAAAAA	GTTTGGTGATAGCATGCAGAAA	57.561	22	ACTACCCACCGTGTCCACATG	62.048	21	225	GTTTGGTGATAGCATGCAGAAA	57.561	22	CACCGTGTCCACATGCTTCTC	61.533	21	219	AGTTTGGTGATAGCATGCAGAA	58.311	22	CCACCGTGTCCACATGCTTCT	62.915	21	221	AGTTTGGTGATAGCATGCAGAA	58.311	22	ACTACCCACCGTGTCCACATG	62.048	21	226	GTTTGGTGATAGCATGCAGAAA	57.561	22	GTACTACCCACCGTGTCCACAT	61.729	22	227
Chr01	35246439	.	T	TTCGCTTC	CCTGGGGTTGGGTTATCATTGG	60.955	22	TCGGGATCTGAGCCATGACATA	60.756	22	238	CCTGGGGTTGGGTTATCATTGG	60.955	22	CGGGATCTGAGCCATGACATAT	59.764	22	237	CCTGGGGTTGGGTTATCATTGG	60.955	22	ATCGGGATCTGAGCCATGACAT	61.356	22	239	CCTGGGGTTGGGTTATCATTGG	60.955	22	TCGGGATCTGAGCCATGACAT	61.036	21	238	CCTGGGGTTGGGTTATCATTG	58.612	21	TCGGGATCTGAGCCATGACATA	60.756	22	238
Chr01	35360010	.	CTTCGT	C	TTTCTGGACCTGGTGACCTTTT	59.756	22	GGGAACAACACACACACACACA	61.71	22	204	TTTCTGGACCTGGTGACCTTTT	59.756	22	ACAACACACACACACACACACA	61.324	22	200	CGCTAGGAGGTTATGGTTCATT	57.927	22	GTGTACGAAAGGCCCTGAAAGT	60.809	22	117	CGCTAGGAGGTTATGGTTCATT	57.927	22	CAGTGTACGAAAGGCCCTGAAA	60.809	22	119	CGCTAGGAGGTTATGGTTCATT	57.927	22	AGTGTACGAAAGGCCCTGAAAG	60.55	22	118
Chr01	35512470	.	T	TG,TGG	ACAATTCCTTCCTCCGCAAAAG	59.442	22	TCCCTCCAGTATGAGTCATTAT	55.486	22	194	ACAATTCCTTCCTCCGCAAAAG	59.442	22	GTCCCTCCAGTATGAGTCATTA	56.434	22	195	TGGGTGGTGTTTCTCAGTCAAA	60.026	22	TCCCTCCAGTATGAGTCATTAT	55.486	22	245	TGGGTGGTGTTTCTCAGTCAAA	60.026	22	GTCCCTCCAGTATGAGTCATTA	56.434	22	246	AACAATTCCTTCCTCCGCAAAA	59.038	22	TCCCTCCAGTATGAGTCATTAT	55.486	22	195
Chr01	35513624	.	TTGATTA	T	ACTGTTTGTGCCCGTCTTTCTT	60.944	22	GGAAACTGTCTGCTTTGTCAAA	57.63	22	232	TGTTTGTGCCCGTCTTTCTTAT	58.518	22	GGAAACTGTCTGCTTTGTCAAA	57.63	22	230	GTTTGTGCCCGTCTTTCTTATA	56.717	22	GGAAACTGTCTGCTTTGTCAAA	57.63	22	229	ACTGTTTGTGCCCGTCTTTCT	60.408	21	GGAAACTGTCTGCTTTGTCAAA	57.63	22	232	CTGTTTGTGCCCGTCTTTCTTA	59.124	22	GGAAACTGTCTGCTTTGTCAAA	57.63	22	231
Chr01	35513897	.	T	TATTTGAG	CGGAGCTGTCTGATTCGTTACT	60.159	22	GGCAGGTGGTCTTGTGGTCTTT	62.985	22	223	CGGAGCTGTCTGATTCGTTACT	60.159	22	GCAGGTGGTCTTGTGGTCTTTA	60.487	22	222	CGGAGCTGTCTGATTCGTTACT	60.159	22	AGGCAGGTGGTCTTGTGGTCTT	63.831	22	224	CGGAGCTGTCTGATTCGTTACT	60.159	22	GGCAGGTGGTCTTGTGGTCTT	62.543	21	223	CGGAGCTGTCTGATTCGTTACT	60.159	22	GCAGGTGGTCTTGTGGTCTTT	60.751	21	222
Chr01	35514506	.	T	TA,TAA,TTAA,TAAAA	GGTTTGCCTCGGTGATGAATTT	59.769	22	TTACAGCAAAGACAGCACTCAC	59.128	22	213	GGTTTGCCTCGGTGATGAATTT	59.769	22	ACAGCAAAGACAGCACTCAC	58.697	20	211	GGTTTGCCTCGGTGATGAATTT	59.769	22	TTTACAGCAAAGACAGCACTCA	58.459	22	214	GGTTTGCCTCGGTGATGAATTT	59.769	22	TACAGCAAAGACAGCACTCAC	58.516	21	212	GGTTTGCCTCGGTGATGAATT	59.181	21	TTACAGCAAAGACAGCACTCAC	59.128	22	213
Chr01	35514623	.	TTTTAAATC	T	GAGTGCTGTCTTTGCTGTAAAT	57.244	22	AAAGGGGAGAAGATGGCTATAA	56.292	22	156	TGAGTGCTGTCTTTGCTGTAAA	58.459	22	AAAGGGGAGAAGATGGCTATAA	56.292	22	157	TGTGAGTGCTGTCTTTGCTGTA	60.159	22	AAAGGGGAGAAGATGGCTATAA	56.292	22	159	GTGAGTGCTGTCTTTGCTGTAA	59.128	22	AAAGGGGAGAAGATGGCTATAA	56.292	22	158	GAGTGCTGTCTTTGCTGTAAAT	57.244	22	AAGGGGAGAAGATGGCTATAA	55.508	21	155
Chr01	35514734	.	TTGTAAA	T	ACCCATGGCTTTCTCAGATAAA	57.409	22	AATGCTGCCACAAGTACAAATT	57.394	22	124	ACCCATGGCTTTCTCAGATAAA	57.409	22	ATGCTGCCACAAGTACAAATTA	56.598	22	123	ACCCATGGCTTTCTCAGATAAA	57.409	22	TGCTGCCACAAGTACAAATTAC	57.503	22	122	AGCCATCTTCTCCCCTTTACTT	58.806	22	AAGAATGCTGCCACAAGTACAA	58.778	22	149	ACCCATGGCTTTCTCAGATAAA	57.409	22	TGTAAGAATGCTGCCACAAGTA	57.985	22	130
Chr01	35515746	.	T	TAAAAAAAAAA	TCTTGTATGGGTGAGCAAATTT	56.235	22	TCTTCCGGGGCTTGAGTCTATA	60.091	22	240	TTCTTGTATGGGTGAGCAAATT	56.235	22	TCTTCCGGGGCTTGAGTCTATA	60.091	22	241	TCTTGTATGGGTGAGCAAATTT	56.235	22	CTTCCGGGGCTTGAGTCTATAC	59.964	22	239	TTCTTGTATGGGTGAGCAAATT	56.235	22	CTTCCGGGGCTTGAGTCTATAC	59.964	22	240	TCTTGTATGGGTGAGCAAATT	55.465	21	TCTTCCGGGGCTTGAGTCTATA	60.091	22	240
Chr01	35601780	.	A	ATTAGATC	AGAGAGAGAGAATTGAGCAAAA	55.115	22	GTTGTTGCAAACCCAGACTTCA	59.835	22	246	AGAGAGAGAGAATTGAGCAAAA	55.115	22	TTGTTGCAAACCCAGACTTCAG	59.573	22	245	AGAGAGAGAGAATTGAGCAAAA	55.115	22	TGTTGCAAACCCAGACTTCAG	58.976	21	244	AGAGAGAGAGAATTGAGCAAAA	55.115	22	GGTTGTTGCAAACCCAGACTT	59.519	21	247	AGAGAGAGAGAATTGAGCAAAA	55.115	22	AAATCTTGGTCCCCTTGAAAAG	56.77	22	199
Chr01	35612851	.	TATAGCG	T	TTTGCAAGGGTTTCATATTTGC	56.378	22	ATGGGCTGCCATTTTGCGTATA	61.014	22	201	GCAAGGGTTTCATATTTGCGAT	57.954	22	ATGGGCTGCCATTTTGCGTATA	61.014	22	198	TGCAAGGGTTTCATATTTGCGA	59.177	22	ATGGGCTGCCATTTTGCGTATA	61.014	22	199	TTGCAAGGGTTTCATATTTGCG	58.416	22	ATGGGCTGCCATTTTGCGTATA	61.014	22	200	TGCAAGGGTTTCATATTTGCG	57.771	21	ATGGGCTGCCATTTTGCGTATA	61.014	22	199
Chr01	35648251	.	T	TCAAATC	TGCTAACATGATTCTTTTCAGC	55.356	22	GGGGTTTCCGACTGTGATGTTA	60.29	22	178	GCTAACATGATTCTTTTCAGCA	55.356	22	GGGGTTTCCGACTGTGATGTTA	60.29	22	177	TGCTAACATGATTCTTTTCAGC	55.356	22	GGGTTTCCGACTGTGATGTTAA	58.595	22	177	TGCTAACATGATTCTTTTCAGC	55.356	22	ACAATGTGGGCCAAGGAGATT	59.922	21	126	TGCTAACATGATTCTTTTCAGC	55.356	22	GGTTTCCGACTGTGATGTTAAT	56.709	22	176
Chr01	35971936	.	TA	TAA,TAAA,T,TAAAA	GTGTTCATGCAGTTCCCTAATT	56.946	22	TGTGAGGAATGCATTTGTTGTA	56.535	22	147	AGTGTTCATGCAGTTCCCTAAT	57.693	22	TGTGAGGAATGCATTTGTTGTA	56.535	22	148	AGTGTTCATGCAGTTCCCTAAT	57.693	22	TGCAGTTAATTGTGAGGAATGC	57.561	22	158	GTGTTCATGCAGTTCCCTAAT	56.22	21	TGTGAGGAATGCATTTGTTGTA	56.535	22	147	AGTGTTCATGCAGTTCCCTAAT	57.693	22	TTGTGAGGAATGCATTTGTTGT	57.331	22	149
Chr01	35978898	.	TGTTGACTGTACA	T	CCTGTCTTCCTGGTGTACAATG	58.662	22	TGCAGATAATCCAGGCCAATAA	57.548	22	178	CTGTCTTCCTGGTGTACAATGT	57.992	22	TGCAGATAATCCAGGCCAATAA	57.548	22	177	CCTGTCTTCCTGGTGTACAA	56.778	20	TGCAGATAATCCAGGCCAATAA	57.548	22	178	CCTGTCTTCCTGGTGTACAAT	57.297	21	TGCAGATAATCCAGGCCAATAA	57.548	22	178	CCTGGTGTACAATGTGTCCTTA	57.72	22	TGCAGATAATCCAGGCCAATAA	57.548	22	170
Chr01	35979374	.	C	CATTTACACAAGATGAT	GGTGGTGTCAATAGCGGTATAT	57.733	22	ATGGTGCAAGTTGAAGCTACAT	58.575	22	208	AGGTGGTGTCAATAGCGGTATA	58.698	22	ATGGTGCAAGTTGAAGCTACAT	58.575	22	209	GGTGGTGTCAATAGCGGTATAT	57.733	22	CATGGTGCAAGTTGAAGCTACA	59.446	22	209	GGTGGTGTCAATAGCGGTATAT	57.733	22	TGGTGCAAGTTGAAGCTACAT	58.137	21	207	AGGTGGTGTCAATAGCGGTATA	58.698	22	CATGGTGCAAGTTGAAGCTACA	59.446	22	210
Chr01	36402688	.	A	AGAAATTCT,AGAAATTAT	TCCCTCATACAGCCAGCTACAG	61.28	22	AAAACGACCCCAAAACAAATTG	56.783	22	241	TGCGTGCTTGAAAATGGAAATG	58.942	22	GCGCATGGTATTTGAGAAAATT	56.286	22	249	ATCCCTCATACAGCCAGCTACA	60.694	22	AAAACGACCCCAAAACAAATTG	56.783	22	242	TTGCGTGCTTGAAAATGGAAAT	58.273	22	GCGCATGGTATTTGAGAAAATT	56.286	22	250	TCCCTCATACAGCCAGCTACA	60.343	21	AAAACGACCCCAAAACAAATTG	56.783	22	241
Chr01	36402786	.	C	CAGTTATAA	CAATTTGTTTTGGGGTCGTTTT	56.783	22	GCACTTGGCGGAAAACACAAA	60.737	21	110	AAACTGTGAAAACTGGGTGATA	55.836	22	GCACTTGGCGGAAAACACAAA	60.737	21	156	TCAATTTGTTTTGGGGTCGTTT	57.527	22	GCACTTGGCGGAAAACACAAAC	61.863	22	111	TTTGTTTTGGGGTCGTTTTAAT	55.276	22	CACTTGGCGGAAAACACAAAC	59.076	21	106	CAATTTGTTTTGGGGTCGTTTT	56.783	22	CACTTGGCGGAAAACACAAACG	61.603	22	109
Chr01	36403609	.	TCCCTA	T	CCCAACAAAACTGTCACCTTAA	57.007	22	GCATGCTCTCCCTCAGTAACT	59.516	21	145	CCCAACAAAACTGTCACCTTAA	57.007	22	AGCATGCTCTCCCTCAGTAACT	60.892	22	146	ACCCAACAAAACTGTCACCTTA	58.029	22	GCATGCTCTCCCTCAGTAACT	59.516	21	146	CCCAACAAAACTGTCACCTTAA	57.007	22	CTAGCATGCTCTCCCTCAGTAA	59.038	22	148	ACCCAACAAAACTGTCACCTTA	58.029	22	AGCATGCTCTCCCTCAGTAACT	60.892	22	147
Chr01	36403916	.	A	ACTCGACCAATCTGTCAGACTGAACAGTGACTTGGT	AACCAGCAGACAGGGCACAC	62.966	20	ACCAGCGTTCAATAAAGACCAA	58.518	22	186	ATAACCAGCAGACAGGGCACAC	62.841	22	ACCAGCGTTCAATAAAGACCAA	58.518	22	188	TAACCAGCAGACAGGGCACAC	62.591	21	ACCAGCGTTCAATAAAGACCAA	58.518	22	187	ACCAGCAGACAGGGCACAC	62.482	19	ACCAGCGTTCAATAAAGACCAA	58.518	22	185	ATAACCAGCAGACAGGGCACAC	62.841	22	CCAGCGTTCAATAAAGACCAAG	57.916	22	187
Chr01	36403937	.	T	TGAACA	AACCAGCAGACAGGGCACAC	62.966	20	ACCAGCGTTCAATAAAGACCAA	58.518	22	186	GCACACCAAAACTCAGACCAAT	59.638	22	ACATTGCACATCCTCAAGTTTA	56.258	22	242	ATAACCAGCAGACAGGGCACAC	62.841	22	ACCAGCGTTCAATAAAGACCAA	58.518	22	188	GCACACCAAAACTCAGACCAAT	59.638	22	CATTGCACATCCTCAAGTTTAA	55.266	22	241	TAACCAGCAGACAGGGCACAC	62.591	21	ACCAGCGTTCAATAAAGACCAA	58.518	22	187
Chr01	36414301	.	A	AAC,AAAC
Chr01	36460525	.	TTTAAA	T	AGGCTTCTGATGTAAGACTTTT	55.366	22	GTCCTGATGCACGACACAAAG	59.805	21	200	GAGGCTTCTGATGTAAGACTTT	55.825	22	GTCCTGATGCACGACACAAAG	59.805	21	201	GGCTTCTGATGTAAGACTTTTC	55.118	22	GTCCTGATGCACGACACAAAG	59.805	21	199	CTTGAGAGGTTTGCATTTTGTA	55.202	22	GTCCTGATGCACGACACAAAG	59.805	21	111	AGGCTTCTGATGTAAGACTTTT	55.366	22	ACTGCTTTTCGAGGATGTCTAG	57.883	22	229
Chr01	36461367	.	AATGAAGT	A	CACTCCTCAGGATGTCTCTCTA	57.837	22	AAGGGCAGCCTTCTTTACATTA	57.684	22	234	ACTCCTCAGGATGTCTCTCTAC	57.835	22	AAGGGCAGCCTTCTTTACATTA	57.684	22	233	CACTCCTCAGGATGTCTCTCTA	57.837	22	AGGGCAGCCTTCTTTACATTAT	57.474	22	233	ACACATCTCACCTGAACATTGT	57.909	22	AAGGGCAGCCTTCTTTACATTA	57.684	22	200	CTCCTCAGGATGTCTCTCTACA	57.837	22	AAGGGCAGCCTTCTTTACATTA	57.684	22	232
Chr01	36461587	.	A	ATT,AT	GCTACTACACATTTCACCTGAA	56.111	22	CAGTCAGAGTTACCCATGTTTA	55.482	22	198	GCTACTACACATTTCACCTGAA	56.111	22	ATCAGTCAGAGTTACCCATGTT	56.813	22	200	GCTACTACACATTTCACCTGAA	56.111	22	TCAGTCAGAGTTACCCATGTTT	57.025	22	199	GCTACTACACATTTCACCTGAA	56.111	22	TCAGTCAGAGTTACCCATGTT	56.291	21	199	TGCTACTACACATTTCACCTGA	57.117	22	ATCAGTCAGAGTTACCCATGTT	56.813	22	201
Chr01	36462173	.	G	GGCAAAGT	TGGTCATGGGAGAAAGGCAGAT	61.435	22	CCCGCTCAGTCCACATGCATAT	62.765	22	233	GGTCATGGGAGAAAGGCAGATG	61.009	22	CCCGCTCAGTCCACATGCATAT	62.765	22	232	TGGTCATGGGAGAAAGGCAGAT	61.435	22	CCGCTCAGTCCACATGCATATC	61.439	22	232	ATGGCTGCTTGGGTTGTATGC	61.569	21	CCGCTCAGTCCACATGCATATC	61.439	22	179	GGTCATGGGAGAAAGGCAGATG	61.009	22	CCGCTCAGTCCACATGCATATC	61.439	22	231
Chr01	36544257	.	T	TAGAGGAATGAATAGATAAGAAGCTCAG	CACTCCATGTATCCAGTAACAA	55.547	22	GGCAGTGACAAGGTTAGTAAGA	57.733	22	137	CACTCCATGTATCCAGTAACAA	55.547	22	AGGGATGAGGCTTTTGAATTTA	55.659	22	230	CACTCCATGTATCCAGTAACAA	55.547	22	TTAGGCAGTGACAAGGTTAGTA	56.496	22	140	CACTCCATGTATCCAGTAACAA	55.547	22	AAGGGATGAGGCTTTTGAATTT	56.471	22	231	CACTCCATGTATCCAGTAACAA	55.547	22	AGGCAGTGACAAGGTTAGTAAG	57.727	22	138
Chr01	36979631	.	TGTCGAC	T	TGGCGTGCGGTCTTCTGTTTTA	62.998	22	CTCAGAGGTACGGTCCCAAATA	58.971	22	233	TGGCGTGCGGTCTTCTGTTTTA	62.998	22	ACTCAGAGGTACGGTCCCAAAT	60.826	22	234	TGGCGTGCGGTCTTCTGTTTTA	62.998	22	TCAGAGGTACGGTCCCAAATAT	58.35	22	232	GGCGTGCGGTCTTCTGTTTTA	61.468	21	CTCAGAGGTACGGTCCCAAATA	58.971	22	232	GGCGTGCGGTCTTCTGTTTTAG	62.303	22	CTCAGAGGTACGGTCCCAAATA	58.971	22	232
Chr01	37404734	.	GCTAAAA	G	GCTGAGTGGGCTAGCTGAGG	62.309	20	GGGCACATTTCCGAACCCTAAA	61.143	22	170	TCCTGAGGTTCCAAGAGTCTAC	58.568	22	TTGCCCTTCAGTCCAGCTAATT	59.958	22	248	CCTGAGGTTCCAAGAGTCTACA	58.834	22	TTGCCCTTCAGTCCAGCTAATT	59.958	22	247	TCCTGAGGTTCCAAGAGTCTAC	58.568	22	GGGCACATTTCCGAACCCTAAA	61.143	22	207	CCTGAGGTTCCAAGAGTCTACA	58.834	22	GGGCACATTTCCGAACCCTAAA	61.143	22	206
Chr01	37406557	.	A	AAGCTG	GGGGAAAATCTGGTCAGCTGAT	60.358	22	TGTTCATTTCATGCACTGTTGT	57.348	22	226	GGGGAAAATCTGGTCAGCTGAT	60.358	22	GTTCATTTCATGCACTGTTGTT	56.35	22	225	GGGGAAAATCTGGTCAGCTGAT	60.358	22	TGTTGTTCATTTCATGCACTGT	57.348	22	229	GGGGAAAATCTGGTCAGCTGAT	60.358	22	GTTGTTCATTTCATGCACTGTT	56.35	22	228	GGGGAAAATCTGGTCAGCTGAT	60.358	22	TTCATTTCATGCACTGTTGTTT	55.641	22	224
Chr01	37414372	.	C	CATAAG	TGAAAATCCCGTCAGTTCTCCA	59.629	22	GTCAGCGTGCGACTTGTAATA	58.744	21	186	AAAATCCCGTCAGTTCTCCAAA	58.172	22	GTCAGCGTGCGACTTGTAATA	58.744	21	184	GAAAATCCCGTCAGTTCTCCAA	58.591	22	GTCAGCGTGCGACTTGTAATA	58.744	21	185	AAAATCCCGTCAGTTCTCCAAA	58.172	22	TCAGCGTGCGACTTGTAATA	57.36	20	183	TGAAAATCCCGTCAGTTCTCCA	59.629	22	TCAGCGTGCGACTTGTAATA	57.36	20	185
Chr01	37433750	.	GTTCTATCTAATTTAATATTTGTTGTTTTGTATAAATTTTAAGTAGTGTACAATCAGAATGGAA	G	TGTGTTGGTTGCATTTGTATCT	56.8	22	TCACGGAGAAAGAGCACATTTA	57.734	22	220	ACTGTGTTGGTTGCATTTGTAT	57.065	22	TCACGGAGAAAGAGCACATTTA	57.734	22	222	AACTGTGTTGGTTGCATTTGTA	57.272	22	TCACGGAGAAAGAGCACATTTA	57.734	22	223	TGTGTTGGTTGCATTTGTATCT	56.8	22	CACGGAGAAAGAGCACATTTAA	56.991	22	219	CTGTGTTGGTTGCATTTGTATC	56.505	22	TCACGGAGAAAGAGCACATTTA	57.734	22	221
Chr01	37433946	.	G	GAAAAAAAAA	AAATGTGCTCTTTCTCCGTGAA	58.523	22	CTGCTGGACCTTCTTGCCTTCT	62.525	22	170	AAATGTGCTCTTTCTCCGTGAA	58.523	22	TGCTGGACCTTCTTGCCTTCTC	62.52	22	169	AAATGTGCTCTTTCTCCGTGAA	58.523	22	TCCCTTTCTGCTGGACCTTCTT	61.3	22	177	AAATGTGCTCTTTCTCCGTGAA	58.523	22	GGTCAGGTTGATGCTCCCTTTC	61.202	22	191	AAATGTGCTCTTTCTCCGTGAA	58.523	22	CTCCCTTTCTGCTGGACCTTCT	61.686	22	178
Chr01	37450002	.	G	GCAGCTT	TGAGTCAGAGGTCGGGCTATTT	60.888	22	TGGCTCACACCGTCGTTATCA	61.762	21	223	TGAGTCAGAGGTCGGGCTATTT	60.888	22	TGGCTCACACCGTCGTTATC	60.109	20	223	TGAGTCAGAGGTCGGGCTATTT	60.888	22	TGGCTCACACCGTCGTTATCAA	62.232	22	223	ATGAGTCAGAGGTCGGGCTATT	60.691	22	TGGCTCACACCGTCGTTATCA	61.762	21	224	TGAGTCAGAGGTCGGGCTATT	60.342	21	TGGCTCACACCGTCGTTATCA	61.762	21	223
Chr01	37474416	.	C	CATAAAAAAA	GCAAGTCGGTACCAATGTTACA	58.931	22	CGGACAAAGGACCAGCACTATA	59.832	22	243	TGCAAGTCGGTACCAATGTTAC	58.931	22	CGGACAAAGGACCAGCACTATA	59.832	22	244	GCAAGTCGGTACCAATGTTACA	58.931	22	ACGGACAAAGGACCAGCACTAT	61.679	22	244	TGCAAGTCGGTACCAATGTTAC	58.931	22	ACGGACAAAGGACCAGCACTAT	61.679	22	245	AAATGCAAGTCGGTACCAATGT	58.846	22	CGGACAAAGGACCAGCACTATA	59.832	22	247
Chr01	37938277	.	GACTCTGTATT	G	GGTGAACCTTTGATGGCAGAAT	59.172	22	GCGGCAGTCTTTGGGCAATGTA	63.963	22	218	GGTGAACCTTTGATGGCAGAAT	59.172	22	CGGCAGTCTTTGGGCAATGTAT	61.524	22	217	GGTGAACCTTTGATGGCAGAAT	59.172	22	CGGCAGTCTTTGGGCAATGTA	61.219	21	217	GGTGAACCTTTGATGGCAGAAT	59.172	22	GCGGCAGTCTTTGGGCAATG	62.824	20	218	GGTGAACCTTTGATGGCAGAAT	59.172	22	CGGCAGTCTTTGGGCAATGT	61.527	20	217
Chr01	37939569	.	TGTAAC	T	ATTACAGATGTTGCAAGGGTTT	56.502	22	GCAGCCCATGAGAGAACACAAA	61.395	22	200	GTTTGTTAACGTAGGTCATGCA	57.264	22	GCAGCCCATGAGAGAACACAAA	61.395	22	182	TCAAGCACTGACCAGATGT	56.264	19	AGCCCATGAGAGAACACAAACA	60.159	22	122	ATTACAGATGTTGCAAGGGTTT	56.502	22	AGCCCATGAGAGAACACAAACA	60.159	22	198	CATTACAGATGTTGCAAGGGTT	57.211	22	GCAGCCCATGAGAGAACACAAA	61.395	22	201
Chr01	37943128	.	TTACATGAAATA	T	TGACGGCTAGGTGTAAGGAGAT	60.358	22	ACAGAGCGTGGTGAGTGAAACA	62.369	22	241	ACGGCTAGGTGTAAGGAGATAT	57.885	22	ACAGAGCGTGGTGAGTGAAACA	62.369	22	239	TGACGGCTAGGTGTAAGGAGAT	60.358	22	TGGAACAGAGCGTGGTGAGTGA	63.816	22	245	GACGGCTAGGTGTAAGGAGATA	58.516	22	ACAGAGCGTGGTGAGTGAAACA	62.369	22	240	TGACGGCTAGGTGTAAGGAGAT	60.358	22	GGAACAGAGCGTGGTGAGTGAA	62.739	22	244
Chr01	38046328	.	A	ATAAGTGG,ATAAGTTG	TGCAGTACCCAGCGCTCTTATT	62.059	22	TGGTAGTTTTCAGGTGGACTTT	57.487	22	221	TGCAGTACCCAGCGCTCTTATT	62.059	22	TTGGTAGTTTTCAGGTGGACTT	57.487	22	222	CTGCAGTACCCAGCGCTCTTAT	62.427	22	TGGTAGTTTTCAGGTGGACTTT	57.487	22	222	TGCAGTACCCAGCGCTCTTAT	61.575	21	TGGTAGTTTTCAGGTGGACTTT	57.487	22	221	GCAGTACCCAGCGCTCTTATT	60.473	21	TGGTAGTTTTCAGGTGGACTTT	57.487	22	220
Chr01	38046415	.	A	AT,ATT	TGCAGTACCCAGCGCTCTTATT	62.059	22	TGGTAGTTTTCAGGTGGACTTT	57.487	22	221	TGCAGTACCCAGCGCTCTTATT	62.059	22	TTGGTAGTTTTCAGGTGGACTT	57.487	22	222	CTGCAGTACCCAGCGCTCTTAT	62.427	22	TGGTAGTTTTCAGGTGGACTTT	57.487	22	222	TGCAGTACCCAGCGCTCTTAT	61.575	21	TGGTAGTTTTCAGGTGGACTTT	57.487	22	221	GCAGTACCCAGCGCTCTTATT	60.473	21	TGGTAGTTTTCAGGTGGACTTT	57.487	22	220
Chr01	38047003	.	TTATGCA	T	GCCTGTTCCCAACCATGTACTA	60.027	22	GGGGTGAGTGTTTGTATGATGT	58.314	22	219	TGGCCTGTTCCCAACCATGTA	61.676	21	GGGGTGAGTGTTTGTATGATGT	58.314	22	221	GGCCTGTTCCCAACCATGTACT	62.542	22	GGGGTGAGTGTTTGTATGATGT	58.314	22	220	TGGCCTGTTCCCAACCATGTAC	62.798	22	GGGGTGAGTGTTTGTATGATGT	58.314	22	221	GGCCTGTTCCCAACCATGTA	59.961	20	GGGGTGAGTGTTTGTATGATGT	58.314	22	220
Chr01	38154530	.	TTAATA	T	GCAGTCTTTGTGTACAGCTAAC	57.609	22	ACACTTGTTGGTTGTCTAATCA	55.862	22	121	ACTACCATGATGCACAGAAAAG	56.694	22	ACACTTGTTGGTTGTCTAATCA	55.862	22	101	ACCAAACAGATCTTGGCATTCT	58.229	22	ACACTTGTTGGTTGTCTAATCA	55.862	22	186	AACTACCATGATGCACAGAAAA	56.258	22	ACACTTGTTGGTTGTCTAATCA	55.862	22	102	CCAAACAGATCTTGGCATTCT	56.49	21	ACACTTGTTGGTTGTCTAATCA	55.862	22	185
Chr01	38154832	.	AACTGT	A	ATGTTCCCACCGTGTTCAATAA	58.243	22	ACCCATCCACCTTGCCCAAATA	61.983	22	172	TGTTCCCACCGTGTTCAATAA	57.79	21	ACCCATCCACCTTGCCCAAATA	61.983	22	171	CAAATGTTCCCACCGTGTTCAA	59.9	22	ACCCATCCACCTTGCCCAAATA	61.983	22	175	AATGTTCCCACCGTGTTCAATA	58.243	22	ACCCATCCACCTTGCCCAAATA	61.983	22	173	ATGTTCCCACCGTGTTCAATAA	58.243	22	GACCCATCCACCTTGCCCAAAT	63.152	22	173
Chr01	38155785	.	C	CGAAAA,CTAAA	ATTCCCTGCAGAGTTTGTATGT	57.693	22	ATGGGTCCCTTGTGGCAATAAA	60.225	22	237	ATTCCCTGCAGAGTTTGTATGT	57.693	22	TGGGTCCCTTGTGGCAATAAA	59.852	21	236	ATTCCCTGCAGAGTTTGTATGT	57.693	22	TATGGGTCCCTTGTGGCAATAA	59.417	22	238	ATTCCCTGCAGAGTTTGTATGT	57.693	22	ATGGGTCCCTTGTGGCAATAA	59.639	21	237	ATTCCCTGCAGAGTTTGTATGT	57.693	22	TGGGTCCCTTGTGGCAATAAAG	60.821	22	236
Chr01	38169254	.	T	TA,TAA	ACAGGTTTGCAGCTTTGATAAT	56.855	22	CGTTGTGGAATGTGGCCTTAT	58.908	21	239	ACAGGTTTGCAGCTTTGATAAT	56.855	22	GTTGTGGAATGTGGCCTTATTA	56.67	22	238	ACAGGTTTGCAGCTTTGATAAT	56.855	22	CGTTGTGGAATGTGGCCTTATT	59.508	22	239	CAGGTTTGCAGCTTTGATAATG	56.56	22	CGTTGTGGAATGTGGCCTTAT	58.908	21	238	TACAGGTTTGCAGCTTTGATAA	56.268	22	CGTTGTGGAATGTGGCCTTAT	58.908	21	240
Chr01	38289098	.	T	TTAATGAATATAATC	AGCTGAGCGTCGTGACCCATAG	64.331	22	CCTTTGGCAGATGTGTGTGTTT	59.899	22	245	AGCTGAGCGTCGTGACCCATAG	64.331	22	TCCTTTGGCAGATGTGTGTGTT	60.686	22	246	AGCTGAGCGTCGTGACCCATAG	64.331	22	TTGGCAGATGTGTGTGTTTGTT	59.505	22	242	AGCTGAGCGTCGTGACCCATAG	64.331	22	TTTGGCAGATGTGTGTGTTTGT	59.505	22	243	GCTGAGCGTCGTGACCCATAG	63.108	21	CCTTTGGCAGATGTGTGTGTTT	59.899	22	244
Chr01	38301279	.	AAACCTAGCCC	A	TGTGTCTCAGATGTCCGTATTG	57.89	22	ACAGAGGACAACTTGCCATAAT	57.693	22	244	TGTGTCTCAGATGTCCGTATTG	57.89	22	GACAGAGGACAACTTGCCATAA	58.325	22	245	TGGTGGGAAAACATTGCATGAC	59.963	22	ACAGAGGACAACTTGCCATAAT	57.693	22	214	TGTGTCTCAGATGTCCGTATTG	57.89	22	CAGAGGACAACTTGCCATAATG	57.372	22	243	ATGTGTCTCAGATGTCCGTATT	56.99	22	ACAGAGGACAACTTGCCATAAT	57.693	22	245
Chr01	38301864	.	C	CAAAAAAGAAAAAA	GGACAGTCAATAAGATGTGGTA	55.278	22	CATAATCGCACTCACTGGACAG	59.137	22	102	AGGACAGTCAATAAGATGTGGT	56.813	22	CATAATCGCACTCACTGGACAG	59.137	22	103	GGACAGTCAATAAGATGTGGTA	55.278	22	TGTCATAATCGCACTCACTGGA	59.504	22	105	AGGACAGTCAATAAGATGTGGT	56.813	22	TGTCATAATCGCACTCACTGGA	59.504	22	106	GGACAGTCAATAAGATGTGGTA	55.278	22	TCATAATCGCACTCACTGGACA	59.504	22	103
Chr01	38598664	.	TTTAAAATCCGGTATA	T	CTGCTGCACCTGATGACTAATT	58.723	22	TGCGGCCATTTTCTGTCTTTAT	58.911	22	210	CTGCTGCACCTGATGACTAATT	58.723	22	ATGCGGCCATTTTCTGTCTTTA	58.911	22	211	CTGCTGCACCTGATGACTAATT	58.723	22	GCGGCCATTTTCTGTCTTTATA	57.107	22	209	TGCTGCACCTGATGACTAATT	57.645	21	TGCGGCCATTTTCTGTCTTTAT	58.911	22	209	CTGCTGCACCTGATGACTAATT	58.723	22	TGCGGCCATTTTCTGTCTTTA	58.49	21	210
Chr01	38599647	.	AGGGGAGGGGG	A	GGTGTTTCCTGCTGTCAATCTC	59.514	22	ACAGGGGTGCTGGTGTGTATAA	61.362	22	178	GGTGTTTCCTGCTGTCAATCT	58.491	21	ACAGGGGTGCTGGTGTGTATAA	61.362	22	178	GGTGTTTCCTGCTGTCAATCTC	59.514	22	AACAGGGGTGCTGGTGTGTATA	61.362	22	179	GGTGTTTCCTGCTGTCAATCTC	59.514	22	CAGGGGTGCTGGTGTGTATAA	59.719	21	177	TCCTGCTGTCAATCTCTCTTCA	58.832	22	ACAGGGGTGCTGGTGTGTATAA	61.362	22	172
Chr01	38601473	.	ACCCCC	A	TGCTTGCCTGTCCGAACTGATA	61.992	22	CCCGCAAACTCAGTAGCCTCCT	64.279	22	222	GCTTGCCTGTCCGAACTGATAT	60.743	22	CCCGCAAACTCAGTAGCCTCCT	64.279	22	221	GTGCTTGCCTGTCCGAACTGAT	63.383	22	CCCGCAAACTCAGTAGCCTCCT	64.279	22	223	AGTGCTTGCCTGTCCGAACTGA	64.401	22	CCCGCAAACTCAGTAGCCTCCT	64.279	22	224	TGCTTGCCTGTCCGAACTGATA	61.992	22	AGCCTCCTCTTCAGTCGAACCA	63.07	22	208
Chr01	38823456	.	AATCAGT	A	CCACAGATGCGGTCACAGTCAT	62.875	22	ACTTGCTACCCTTGGCGATGAT	62.075	22	210	TCCACAGATGCGGTCACAGTCA	63.882	22	ACTTGCTACCCTTGGCGATGAT	62.075	22	211	TCCACAGATGCGGTCACAGTCA	63.882	22	GGTTTGGGCCCCGATGAGTCA	64.744	21	122	CCACAGATGCGGTCACAGTCAT	62.875	22	TGCTACCCTTGGCGATGATGTA	61.544	22	207	TCCACAGATGCGGTCACAGTCA	63.882	22	TGCTACCCTTGGCGATGATGTA	61.544	22	208
Chr01	38826508	.	GTATATA	G	AGTGACGTACAATGAGCATGTG	59.004	22	TGCATGATGAAAACGGAAGGTC	59.512	22	240	AGTGACGTACAATGAGCATGTG	59.004	22	GCATGATGAAAACGGAAGGTCT	59.25	22	239	AGTGACGTACAATGAGCATGTG	59.004	22	ATGCATGATGAAAACGGAAGGT	58.908	22	241	AGTGACGTACAATGAGCATGTG	59.004	22	TGCATGATGAAAACGGAAGGT	58.486	21	240	AGTGACGTACAATGAGCATGTG	59.004	22	CATGATGAAAACGGAAGGTCTT	56.965	22	238
Chr01	38830576	.	C	CTAAAAAAAA,CGAAAAAA	CTGCTGTAGTTGTTGTCTTTGT	57.117	22	TGCTGAGAGAAATTTGCTGTTT	57.076	22	198	CTGCTGTAGTTGTTGTCTTTGT	57.117	22	GCTGAGAGAAATTTGCTGTTTT	56.078	22	197	TGCTGTAGTTGTTGTCTTTGTA	55.897	22	GCTGAGAGAAATTTGCTGTTTT	56.078	22	196	TGCTGTAGTTGTTGTCTTTGTA	55.897	22	TGCTGAGAGAAATTTGCTGTTT	57.076	22	197	CTGCTGTAGTTGTTGTCTTTGT	57.117	22	TTGCTGAGAGAAATTTGCTGTT	57.076	22	199
Chr01	39107153	.	T	TTATGTGGAAGGCCAG	CTAGTTGCCAATGTGCTGTTAC	57.916	22	CCGGAAAACATTCACGCAGAGT	61.696	22	242	ACTAGTTGCCAATGTGCTGTTA	58.25	22	TCCGGAAAACATTCACGCAGAG	61.441	22	244	CTAGTTGCCAATGTGCTGTTAC	57.916	22	TCCGGAAAACATTCACGCAGAG	61.441	22	243	GACTAGTTGCCAATGTGCTGTT	59.446	22	TCCGGAAAACATTCACGCAGAG	61.441	22	245	CTAGTTGCCAATGTGCTGTTAC	57.916	22	CGGAAAACATTCACGCAGAGTT	60.032	22	241
Chr01	39150499	.	G	GAAA,GA	TGTTTGCCTGCACTTGAATACA	59.045	22	ACTGCGCGCTTTCCTCTCTTG	63.524	21	239	TGTTTGCCTGCACTTGAATACA	59.045	22	GCACACTGCGCGCTTTCC	63.039	18	243	TGTTTGCCTGCACTTGAATACA	59.045	22	TGCATGGGTAAATAGGCCTATA	56.444	22	201	GTTTGCCTGCACTTGAATACAC	58.691	22	ACTGCGCGCTTTCCTCTCTTG	63.524	21	238	GTTTGCCTGCACTTGAATACAC	58.691	22	GCACACTGCGCGCTTTCC	63.039	18	242
Chr01	39190857	.	C	CCCACTAGAGTATG,CCCACTCCCACTAGAG	CATTTCTGGCATGCTGGATATA	56.337	22	ACTTTGACATGCTTCACTTACA	56.217	22	149	TCATTTCTGGCATGCTGGATAT	57.891	22	ACTTTGACATGCTTCACTTACA	56.217	22	150	CATTTCTGGCATGCTGGATATA	56.337	22	TGACATGCTTCACTTACATTGA	56.017	22	145	TCATTTCTGGCATGCTGGATAT	57.891	22	TGACATGCTTCACTTACATTGA	56.017	22	146	CATTTCTGGCATGCTGGATATA	56.337	22	CTTTGACATGCTTCACTTACAT	55.018	22	148
Chr01	39205495	.	T	TGCAAAAAAAA	CAGCTAGCCTAAATGTTGTGTT	56.965	22	GGAGGACTGGAAGTGGACAAAA	60.159	22	228	CAGCTAGCCTAAATGTTGTGTT	56.965	22	TGGAGGACTGGAAGTGGACAAA	61.229	22	229	CAGCTAGCCTAAATGTTGTGTT	56.965	22	GAGCACCAGTCCTTCGTCAGA	61.761	21	171	CAGCTAGCCTAAATGTTGTGTT	56.965	22	ATGGAGGACTGGAAGTGGACAA	61.032	22	230	CAGCTAGCCTAAATGTTGTGTT	56.965	22	TAGCCATTGAGCACCAGTCCTT	61.69	22	179
Chr01	39232537	.	A	AAAAAC,AAAAC,AAAAAAC,AAAAAAAAC,AAAAAAAC	TGTGGTACTGGTGTCTGAGAAC	59.636	22	TTAATGGCAGGATATTGGTCAA	55.466	22	246	ATGTGGTACTGGTGTCTGAGAA	58.761	22	TTAATGGCAGGATATTGGTCAA	55.466	22	247	TGTGGTACTGGTGTCTGAGAA	58.327	21	TTAATGGCAGGATATTGGTCAA	55.466	22	246	ACTGGTGTCTGAGAACCTACAT	58.489	22	TTAATGGCAGGATATTGGTCAA	55.466	22	240	GTGGTACTGGTGTCTGAGAAC	57.972	21	TTAATGGCAGGATATTGGTCAA	55.466	22	245
Chr01	39252422	.	C	CTATATCTTCTCCAAACACCTCTCTT	TCTGTCACTTCTGCCACTATCC	59.502	22	GCTGACACCACAAAGCCATTCT	61.655	22	183	CATCTGTCACTTCTGCCACTAT	57.866	22	GCTGACACCACAAAGCCATTCT	61.655	22	185	ATCTGTCACTTCTGCCACTATC	57.601	22	GCTGACACCACAAAGCCATTCT	61.655	22	184	TCATCTGTCACTTCTGCCACTA	58.835	22	GCTGACACCACAAAGCCATTCT	61.655	22	186	CCAGTTTCGCTCTTGGGCTTTT	61.91	22	TGAAGCTCTATTCTCCCGACTT	58.634	22	224
Chr01	39266463	.	AATATATT	A	TGTGTTTGACAGCTGCAAAATT	58.141	22	ACTGTGTTGTATTTCCGGTCAC	58.864	22	245	TGTGTTTGACAGCTGCAAAATT	58.141	22	CACTGTGTTGTATTTCCGGTCA	58.865	22	246	TCCTCCTTTGATCCTTGTGTTT	57.547	22	GTCACGGCTGAACAACAAC	57.473	19	243	TGTGTTTGACAGCTGCAAAAT	57.476	21	ACTGTGTTGTATTTCCGGTCAC	58.864	22	245	CCTCCTTTGATCCTTGTGTTTG	57.49	22	GTCACGGCTGAACAACAAC	57.473	19	242
Chr01	39266629	.	TATCATC	T	TGACCGGAAATACAACACAGTG	58.865	22	GGTCTCATAGTGGCGGGCAATT	62.968	22	250	TGACCGGAAATACAACACAGTG	58.865	22	GTCTCATAGTGGCGGGCAATTC	61.635	22	249	GACCGGAAATACAACACAGTGT	58.864	22	GGTCTCATAGTGGCGGGCAATT	62.968	22	249	GTGACCGGAAATACAACACAGT	58.864	22	GTCTCATAGTGGCGGGCAATTC	61.635	22	250	TGACCGGAAATACAACACAGTG	58.865	22	AGTGGCGGGCAATTCGATGTC	63.624	21	242
Chr01	39300431	.	G	GAGCACAGAGATCTTGAAGCAAGGA	AGCTGTTGTTGAAGCTGAAGTC	59.384	22	CCCTCACCATTAACAGGCCTAG	60.159	22	162	CTGATTCTGCAGCTGTTGTTGA	59.449	22	CCCTCACCATTAACAGGCCTAG	60.159	22	172	AGCTGTTGTTGAAGCTGAAGTC	59.384	22	GCCCTCACCATTAACAGGCCTA	62.082	22	163	CTGATTCTGCAGCTGTTGTTGA	59.449	22	GCCCTCACCATTAACAGGCCTA	62.082	22	173	AAAATGGAGGAGGAGGCTGCT	61.47	21	GCCCTCACCATTAACAGGCCTA	62.082	22	231
Chr01	39307703	.	GGTTATC	G	CACTGACTGGTGCATGTTATCA	58.663	22	AACACTGCCGAGACAAACAAGT	60.94	22	153	CACTGACTGGTGCATGTTATCA	58.663	22	ACACTGCCGAGACAAACAAGT	60.407	21	152	TGTGTGGCCAGGAGTAGTATAA	58.285	22	AAGCTGAGCAGACAAACATGT	58.42	21	250	CACTGACTGGTGCATGTTATCA	58.663	22	AAACACTGCCGAGACAAACAAG	59.903	22	154	CACTGACTGGTGCATGTTATCA	58.663	22	AAACACTGCCGAGACAAACAA	58.912	21	154
Chr01	39309596	.	T	TTAAAAAAAAAA	GCCTGTCATCCGTGTGTGTTCT	63.061	22	GGTGGGTTGTGGGGTACGAATT	62.794	22	201	AGCCTGTCATCCGTGTGTGTTC	63.061	22	GGTGGGTTGTGGGGTACGAATT	62.794	22	202	CAGCCTGTCATCCGTGTGTGTT	63.316	22	GGTGGGTTGTGGGGTACGAATT	62.794	22	203	GCCTGTCATCCGTGTGTGTTCT	63.061	22	ACCCGGTGCCTGTAGACTTTTC	62.51	22	177	TCAGCCTGTCATCCGTGTGTGT	64.142	22	GGTGGGTTGTGGGGTACGAATT	62.794	22	204
Chr01	39590513	.	T	TGAGAGA,TGA,TGAGA,TGAGAGAGA	GCACACGCCCAGATTTGATAGC	62.448	22	TGGCGCGGTATTCATCCTCTCT	63.566	22	212	GCACACGCCCAGATTTGATAGC	62.448	22	GGCGCGGTATTCATCCTCTCTC	62.841	22	211	GCACACGCCCAGATTTGATAGC	62.448	22	CCTTTGGCGCGGTATTCATCCT	63.269	22	216	GCACACGCCCAGATTTGATAGC	62.448	22	TTGGCGCGGTATTCATCCTCTC	62.739	22	213	GCACACGCCCAGATTTGATAG	59.668	21	TGGCGCGGTATTCATCCTCTCT	63.566	22	212
Chr01	39592233	.	C	CCGCAT,CCGCATCAG	TACACGCGGCACCAAGGTTACA	64.684	22	CCAAGGAGCTGACATAGGAACA	59.763	22	249	GTACACGCGGCACCAAGGTTAC	64.192	22	CCAAGGAGCTGACATAGGAACA	59.763	22	250	ACACGCGGCACCAAGGTTAC	63.602	20	CCAAGGAGCTGACATAGGAACA	59.763	22	248	CGCGGCACCAAGGTTACACTTT	64.122	22	CCAAGGAGCTGACATAGGAACA	59.763	22	245	TACACGCGGCACCAAGGTTACA	64.684	22	ACCAAGGAGCTGACATAGGAAC	59.763	22	250
Chr01	39593676	.	A	AAT,AATATATAT	ACCCTACCTTAACACACATACT	56.192	22	AACTGAACTTGACGTCAGAATT	56.238	22	175	CAGTGCCAGGCTGTAGGG	59.73	18	AACTGAACTTGACGTCAGAATT	56.238	22	195	TGACCCTACCTTAACACACATA	56.204	22	AACTGAACTTGACGTCAGAATT	56.238	22	177	GGTGACCCTACCTTAACACACA	59.63	22	AACTGAACTTGACGTCAGAATT	56.238	22	179	CAGTGCCAGGCTGTAGGG	59.73	18	ACTGAACTTGACGTCAGAATTG	56.938	22	194
Chr01	39594720	.	A	AAC,AAAC	CGGCATGATGTTCCACCCTTAT	60.749	22	TGCAACAGTCACACAAGATGAA	58.722	22	217	GGCATGATGTTCCACCCTTATA	57.901	22	TGCAACAGTCACACAAGATGAA	58.722	22	216	CGGCATGATGTTCCACCCTTAT	60.749	22	GTGCAACAGTCACACAAGATGA	59.386	22	218	ACGGCATGATGTTCCACCCTTA	62.014	22	TGCAACAGTCACACAAGATGAA	58.722	22	218	CGGCATGATGTTCCACCCTTAT	60.749	22	TGCAACAGTCACACAAGATGA	58.083	21	217
Chr01	39596531	.	T	TTA,TTATA	TTCTGTGTCATTGCCCATAGAG	58.122	22	GGACACACATTCAGTACTCTCA	57.479	22	250	TTTCTGTGTCATTGCCCATAGA	57.7	22	AGGACCATATGCCATTTTATGT	55.518	22	174	TTCTGTGTCATTGCCCATAGAG	58.122	22	AGGACCATATGCCATTTTATGT	55.518	22	173	TTTCTGTGTCATTGCCCATAGA	57.7	22	ACTCTCATGGTTCTGTTTGAGA	57.037	22	236	TTTTCTGTGTCATTGCCCATAG	56.948	22	AGGACCATATGCCATTTTATGT	55.518	22	175
Chr01	39666429	.	C	CTGGAT	TCCCAACATATCCCGGATAAAT	56.716	22	ACTCTCATGAACACAACTCAAA	55.877	22	186	ATCCCAACATATCCCGGATAAA	56.716	22	ACTCTCATGAACACAACTCAAA	55.877	22	187	TCCCAACATATCCCGGATAAA	56.184	21	ACTCTCATGAACACAACTCAAA	55.877	22	186	TGTACACCAGACACCACTTTTC	58.462	22	ACTCTCATGAACACAACTCAAA	55.877	22	143	TCCCAACATATCCCGGATAAAT	56.716	22	AACTCTCATGAACACAACTCAA	55.877	22	187
Chr01	39784027	.	G	GATTTTGAAGCAAGTTTCATCAGATTGCT	GCGGAACACCTGTGAAGATTAA	58.929	22	GGTACCCCAATTATCGCTATAC	55.918	22	133	AGCGGAACACCTGTGAAGATTA	59.698	22	GGTACCCCAATTATCGCTATAC	55.918	22	134	CGGCTTGTATTGGCAACCCTAA	61.202	22	CCATGTGAGACAGGTGCGGAT	62.449	21	131	AGTCCTCGCAGTCCATTCATAA	59.234	22	CCATGTGAGACAGGTGCGGAT	62.449	21	226	GTCCTCGCAGTCCATTCATAAC	59.133	22	CCATGTGAGACAGGTGCGGAT	62.449	21	225
Chr01	39796099	.	C	CGAAAAAA	TGTGGGAGCAGGCTACAGAAAC	62.514	22	CATTGCACTTCCACGCCCTACA	63.392	22	148	TGTGGGAGCAGGCTACAGAAAC	62.514	22	ATTGCACTTCCACGCCCTACAC	63.394	22	147	TGTGGGAGCAGGCTACAGAAAC	62.514	22	GCACTTCCACGCCCTACACTTC	63.67	22	144	GTGTGGGAGCAGGCTACAGAAA	62.514	22	CATTGCACTTCCACGCCCTACA	63.392	22	149	TGTGGGAGCAGGCTACAGAAAC	62.514	22	TTGCACTTCCACGCCCTACAC	63.17	21	146
Chr01	39875369	.	A	ACTTGGTGCCTTCTC	AGTGCATGACCTTCCGCTTTGA	62.774	22	CCATGGGTCACTTGTTTCTTCT	58.51	22	205	GAGTGCATGACCTTCCGCTTTG	62.324	22	TCAGCTGAGCGTCATGACCCAT	64.025	22	224	GCATGACCTTCCGCTTTGATAT	59.119	22	CCATGGGTCACTTGTTTCTTCT	58.51	22	202	GTGCATGACCTTCCGCTTTGAT	61.773	22	CCATGGGTCACTTGTTTCTTCT	58.51	22	204	GAGTGCATGACCTTCCGCTTTG	62.324	22	CCATGGGTCACTTGTTTCTTCT	58.51	22	206
Chr01	39986119	.	TTTATA	T	AGGGGTACACAACAACGAATCC	60.552	22	GCCACATCGACCCAGACAAAGA	62.819	22	250	GGGGTACACAACAACGAATCCA	60.811	22	GGCCACATCGACCCAGACAAAG	63.696	22	250	GGGGTACACAACAACGAATCCA	60.811	22	GCCACATCGACCCAGACAAAGA	62.819	22	249	GTGGCCAGTCTGATACGAAAAC	59.584	22	GCCACATCGACCCAGACAAAGA	62.819	22	156	ACCCCAATACTGTCCTCTCTGT	60.226	22	GGCCACATCGACCCAGACAAAG	63.696	22	189
Chr01	39986812	.	CACTCA	C	CCAGTGCAGCATCTCCTTAAAA	58.916	22	ACACTGTGGTCACCTGGATTTA	59.291	22	233	CCAGTGCAGCATCTCCTTAAAA	58.916	22	CACACTGTGGTCACCTGGATTT	60.749	22	234	CCAGTGCAGCATCTCCTTAAAA	58.916	22	CACTGTGGTCACCTGGATTTAC	58.926	22	232	CCAGTGCAGCATCTCCTTAAA	58.285	21	ACACTGTGGTCACCTGGATTTA	59.291	22	233	CCAGTGCAGCATCTCCTTAAAA	58.916	22	CACTGTGGTCACCTGGATTTA	57.583	21	232
Chr01	40181108	.	GAGGAACGT	G	TGAAACCAGTCTACATGTAAGC	56.111	22	AGTTTCACCCACCACACTAAAA	58.029	22	249	TGAAACCAGTCTACATGTAAGC	56.111	22	TTAAAGACGGGCCAGCATCTG	60.679	21	135	TGAAACCAGTCTACATGTAAGC	56.111	22	AAATGCAAGGTCTGGGTTAAAA	56.693	22	190	TGAAACCAGTCTACATGTAAGC	56.111	22	AAAGACGGGCCAGCATCTG	60.378	19	133	TGAAACCAGTCTACATGTAAGC	56.111	22	GTTTCACCCACCACACTAAAA	56.569	21	248
Chr01	40181605	.	T	TAACAATGCA	TCCCTTGGCCTCTTTCTTAATG	58.032	22	TGAGTTCAAGCTGGTCACTTTG	59.055	22	221	ATCCCTTGGCCTCTTTCTTAAT	57.111	22	TGAGTTCAAGCTGGTCACTTTG	59.055	22	222	TCCCTTGGCCTCTTTCTTAATG	58.032	22	GTGAGTTCAAGCTGGTCACTTT	59.054	22	222	ATCCCTTGGCCTCTTTCTTAAT	57.111	22	GTGAGTTCAAGCTGGTCACTTT	59.054	22	223	TCCCTTGGCCTCTTTCTTAATG	58.032	22	AGTTCAAGCTGGTCACTTTGGT	60.357	22	219
Chr01	40186954	.	A	ATGGT,ATAGT	TGTGGGGAATGGGTCACTCATA	60.833	22	TGTGCAGCAGGAGATAAGATAT	56.761	22	219	TGGGGAATGGGTCACTCATAGT	60.564	22	TGTGCAGCAGGAGATAAGATAT	56.761	22	217	TGGGGAATGGGTCACTCATAGT	60.564	22	GTGCAGCAGGAGATAAGATATT	55.752	22	216	GTGGGGAATGGGTCACTCATAG	60.159	22	TGTGCAGCAGGAGATAAGATAT	56.761	22	218	TCATGTGTGTGTGTGGGGAATG	61.075	22	TGTGCAGCAGGAGATAAGATAT	56.761	22	230
Chr01	40187150	.	T	TTACTAG	CCGTATCTGACACTGTGGTATT	57.613	22	AGCACCTTTATCCGTCCATGAT	59.56	22	209	CCGTATCTGACACTGTGGTATT	57.613	22	GCACCTTTATCCGTCCATGATA	57.997	22	208	ACCGTATCTGACACTGTGGTAT	58.637	22	AGCACCTTTATCCGTCCATGAT	59.56	22	210	CGTATCTGACACTGTGGTATTT	55.935	22	AGCACCTTTATCCGTCCATGAT	59.56	22	208	CCGTATCTGACACTGTGGTATT	57.613	22	GCACCTTTATCCGTCCATGAT	58.149	21	208
Chr01	40194057	.	T	TTGGTCACCAGATGTTG	ACCAAACGTGAAGCCAGTTGTC	61.832	22	GCTCCTGTGAAGTTGTGCAGAA	61.323	22	201	ACGTGAAGCCAGTTGTCTCTTG	61.06	22	GCTCCTGTGAAGTTGTGCAGAA	61.323	22	196	AACGTGAAGCCAGTTGTCTCTT	60.42	22	GCTCCTGTGAAGTTGTGCAGAA	61.323	22	197	CGTGAAGCCAGTTGTCTCTTGT	61.06	22	GCTCCTGTGAAGTTGTGCAGAA	61.323	22	195	CCAAACGTGAAGCCAGTTGTCT	61.578	22	GCTCCTGTGAAGTTGTGCAGAA	61.323	22	200
Chr01	40252463	.	CAA	CAAA,CAAAA,C	GGCCTGTGAAGGAAGGTGTGAA	62.723	22	AGCCCTGTCTGTCTGTCATTTA	59.094	22	231	GCCTGTGAAGGAAGGTGTGAAT	60.816	22	AGCCCTGTCTGTCTGTCATTTA	59.094	22	230	AGGCCTGTGAAGGAAGGTGTGA	63.566	22	AGCCCTGTCTGTCTGTCATTTA	59.094	22	232	GCCTGTGAAGGAAGGTGTGAAT	60.816	22	CAGCCCTGTCTGTCTGTCATTT	60.552	22	231	CCTGTGAAGGAAGGTGTGAATT	58.51	22	AGCCCTGTCTGTCTGTCATTTA	59.094	22	229
Chr01	40341484	.	TCAAAG	T	ACCTTACACACAACTGGAAGTA	56.967	22	TGGTGATGGGGATTGTTTAAAA	56.133	22	248	ACCTTACACACAACTGGAAGTA	56.967	22	ATGGTGATGGGGATTGTTTAAA	55.916	22	249	CCTTACACACAACTGGAAGTAT	55.747	22	TGGTGATGGGGATTGTTTAAAA	56.133	22	247	ACCTTACACACAACTGGAAGTA	56.967	22	TGGTGATGGGGATTGTTTAAA	55.351	21	248	AACCTTACACACAACTGGAAGT	57.769	22	TGGTGATGGGGATTGTTTAAAA	56.133	22	249
Chr01	40342787	.	T	TAGTTCCATTC	AGCTGCTCATTGTTAACACTTT	56.81	22	TGTTTGTCAGGGCCATCAGTAA	59.893	22	136	GCTGCTCATTGTTAACACTTTC	56.524	22	TGTTTGTCAGGGCCATCAGTAA	59.893	22	135	AGCTGCTCATTGTTAACACTTT	56.81	22	TTTGTCAGGGCCATCAGTAATC	58.38	22	134	GCTGCTCATTGTTAACACTTTC	56.524	22	TTTGTCAGGGCCATCAGTAATC	58.38	22	133	AGCTGCTCATTGTTAACACTTT	56.81	22	GTTTGTCAGGGCCATCAGTAAT	58.644	22	135
Chr01	40362926	.	G	GATGTGTATGAACTGAAACAGGAAAT	CGGTGGAGGACAGGCGAAGA	64.008	20	GACACGCCACACCCACACTACA	64.925	22	249	CGGTGGAGGACAGGCGAAGA	64.008	20	ACACGCCACACCCACACTACA	64.234	21	248	CGGTGGAGGACAGGCGAAGA	64.008	20	ACACGCCACACCCACACTACAG	64.936	22	248	CGGTGGAGGACAGGCGAAGA	64.008	20	GACACGCCACACCCACACTA	62.372	20	249	CGGTGGAGGACAGGCGAAGA	64.008	20	GACACGCCACACCCACACTAC	63.461	21	249
Chr01	40378891	.	TGACTA	T	GGGCTCTGGGTGAAGTGATATA	59.027	22	TGCCCCTCTTCTCCACAAATAA	59.353	22	215	GGGCTCTGGGTGAAGTGATATA	59.027	22	ATGCCCCTCTTCTCCACAAATA	59.148	22	216	TGGGCTCTGGGTGAAGTGATAT	60.898	22	TGCCCCTCTTCTCCACAAATAA	59.353	22	216	TGGGCTCTGGGTGAAGTGATAT	60.898	22	ATGCCCCTCTTCTCCACAAATA	59.148	22	217	GGGCTCTGGGTGAAGTGATATA	59.027	22	TGCCCCTCTTCTCCACAAATA	58.725	21	215
Chr01	40542869	.	T	TGCTATAGAAATTGA	TTTTCGTTACTGCCGGCATATT	58.989	22	ACGCGCTAGACCGACAGTTTTA	62.27	22	177	TTTTCGTTACTGCCGGCATATT	58.989	22	CGCGCTAGACCGACAGTTTTAT	61.047	22	176	TTTCGTTACTGCCGGCATATT	58.365	21	ACGCGCTAGACCGACAGTTTTA	62.27	22	176	TTTTCGTTACTGCCGGCATATT	58.989	22	CGCGCTAGACCGACAGTTTTA	60.73	21	176	TTTCGTTACTGCCGGCATATT	58.365	21	CGCGCTAGACCGACAGTTTTAT	61.047	22	175
Chr01	40600998	.	G	GTCTATTT	GTCACTGACCAGCGCGTTTC	62.159	20	GAGGGGTATGGCATCGGTAAAA	60.159	22	152	GTCACTGACCAGCGCGTTTC	62.159	20	AGAGGGGTATGGCATCGGTAAA	60.962	22	153	TCACTGACCAGCGCGTTTC	60.954	19	GAGGGGTATGGCATCGGTAAAA	60.159	22	151	GTCACTGACCAGCGCGTTTC	62.159	20	AGGGGTATGGCATCGGTAAAA	59.152	21	151	TCACTGACCAGCGCGTTTC	60.954	19	AGAGGGGTATGGCATCGGTAAA	60.962	22	152
Chr01	40629390	.	G	GGAGGCTGC	TGGTTGCCTTGCTCCCGTTAGT	64.441	22	GGCTAAAACGTGCGCCCTTTGA	64.431	22	207	TGGTTGCCTTGCTCCCGTTAGT	64.441	22	AGGCTAAAACGTGCGCCCTTTG	64.441	22	208	TGGTTGCCTTGCTCCCGTTAGT	64.441	22	GCTAAAACGTGCGCCCTTTGAT	62.58	22	206	TGGTTGCCTTGCTCCCGTTAGT	64.441	22	AAAACGTGCGCCCTTTGATAGA	61.131	22	203	TGGTTGCCTTGCTCCCGTTAGT	64.441	22	GGCTAAAACGTGCGCCCTTTG	63.227	21	207
Chr01	40656551	.	A	ACTTTCAG	AACCAAGCAACCACTCGATAAA	58.518	22	AATTCGCGATTCATGCCAATAT	57.228	22	231	AACCAAGCAACCACTCGATAAA	58.518	22	ATTCGCGATTCATGCCAATATG	57.912	22	230	ACCAAGCAACCACTCGATAAA	57.865	21	AATTCGCGATTCATGCCAATAT	57.228	22	230	AACCAAGCAACCACTCGATAAA	58.518	22	ATTCGCGATTCATGCCAATAT	56.521	21	230	ACCAAGCAACCACTCGATAAA	57.865	21	ATTCGCGATTCATGCCAATATG	57.912	22	229
Chr01	40658449	.	CA	CAA,C,CAAA	GCAAGTCAGCTGAGCGTCATT	61.537	21	TGGCCCTCTGAGAGACTGATAA	60.024	22	203	GCAAGTCAGCTGAGCGTCATT	61.537	21	ACACTCCTGGCCCTCTGAGAGA	64.259	22	210	GCAAGTCAGCTGAGCGTCATT	61.537	21	CCTGGCCCTCTGAGAGACTGAT	62.954	22	205	GCAAGTCAGCTGAGCGTCATT	61.537	21	ACTCCTGGCCCTCTGAGAGACT	64.003	22	208	GCAAGTCAGCTGAGCGTCATT	61.537	21	CTGGCCCTCTGAGAGACTGATA	60.424	22	204
Chr01	40658686	.	T	TCG,TTG	TCAGAGGGCCAGGAGTGTATAT	59.82	22	GGGACAGAATGCAGGCGTGTG	64.132	21	250	TCAGAGGGCCAGGAGTGTATAT	59.82	22	TGTTTTCGTGTGTGGGAGATTT	58.716	22	214	TCAGAGGGCCAGGAGTGTATAT	59.82	22	GTTTTCGTGTGTGGGAGATTTC	58.115	22	213	TCAGAGGGCCAGGAGTGTATAT	59.82	22	ATGTTTTCGTGTGTGGGAGATT	58.514	22	215	CCTGGACGTTGGTGTGTGTAGT	62.43	22	GGGACAGAATGCAGGCGTGTG	64.132	21	163
Chr01	40659164	.	TGGCTG	T	CAGAATCTGCTTGCCATGTAAA	57.293	22	CTAGGGCGTGACTGGCATCTTA	61.855	22	188	CAGAATCTGCTTGCCATGTAAA	57.293	22	TAGGGCGTGACTGGCATCTTAG	61.855	22	187	AGAATCTGCTTGCCATGTAAAA	56.59	22	ACGGTACTGCGTGGCTAAGA	61.246	20	217	CAGAATCTGCTTGCCATGTAAA	57.293	22	AGGGCGTGACTGGCATCTTAG	62.179	21	186	CAGAATCTGCTTGCCATGTAAA	57.293	22	ACGGTACTGCGTGGCTAAGA	61.246	20	218
Chr01	40659826	.	T	TGTCGAA	TCCACATTCCGGACTCTCACTG	61.727	22	ACCTCGACACATCCGGGTTTTC	62.815	22	234	TCCACATTCCGGACTCTCACTG	61.727	22	CACCTCGACACATCCGGGTTTT	63.071	22	235	TCCACATTCCGGACTCTCACT	60.55	21	ACCTCGACACATCCGGGTTTTC	62.815	22	234	TCCACATTCCGGACTCTCACT	60.55	21	CACCTCGACACATCCGGGTTTT	63.071	22	235	TCCACATTCCGGACTCTCACTG	61.727	22	ACCTCGACACATCCGGGTTTT	61.99	21	234
Chr01	40661939	.	G	GTTT,GTT	TCCAGTACACAGATGGCAAGTA	58.83	22	GGGGACGCTCGGGTATAC	58.954	18	216	TGACCAAGTGTGACCCCTTGTT	62.025	22	GGGGACGCTCGGGTATACAT	61.184	20	160	TCCAGTACACAGATGGCAAGTA	58.83	22	GGGGACGCTCGGGTATACAT	61.184	20	216	TCCAGTACACAGATGGCAAGTA	58.83	22	GGGGACGCTCGGGTATACA	60.83	19	216	GTCCAGTACACAGATGGCAAGT	60.29	22	GGGGACGCTCGGGTATAC	58.954	18	217
Chr01	40680859	.	T	TGAAAAAA	GCTGTAGACTCAACCACAGATT	58.068	22	GCACACCGATCACTATGGATAA	58.01	22	189	TGCTGTAGACTCAACCACAGAT	59.1	22	GCACACCGATCACTATGGATAA	58.01	22	190	ACCACAGATTTTGGAAGTGCAA	58.97	22	CGTTTGTGGGAGACTGGGTAAT	60.29	22	247	TCAACCACAGATTTTGGAAGTG	57.083	22	CGTTTGTGGGAGACTGGGTAAT	60.29	22	250	CCACAGATTTTGGAAGTGCAAA	57.943	22	CGTTTGTGGGAGACTGGGTAAT	60.29	22	246
Chr01	40766871	.	GCTATATA	G	TGTCACACAGAGAGCCCAGG	61.475	20	TGCCTGCTTTGAAAGAAACATA	56.8	22	217	TGTCACACAGAGAGCCCAGG	61.475	20	ATGCCTGCTTTGAAAGAAACAT	57.388	22	218	TGTCACACAGAGAGCCCAGG	61.475	20	AATGCCTGCTTTGAAAGAAACA	57.595	22	219	TGTCACACAGAGAGCCCAGG	61.475	20	GCCTGCTTTGAAAGAAACATAC	56.503	22	216	TGTCACACAGAGAGCCCAGG	61.475	20	TGCCTGCTTTGAAAGAAACAT	56.898	21	217
Chr01	40791062	.	C	CAGCTT
Chr01	40794538	.	A	ATCAATG	TCCCTCAAATCTACCCAATGAA	56.783	22	ACTGCATGACCTTGAGCTTGTG	61.391	22	103	TTCCCTCAAATCTACCCAATGA	56.783	22	ACTGCATGACCTTGAGCTTGTG	61.391	22	104	TCCCTCAAATCTACCCAATGAA	56.783	22	TGCATGACCTTGAGCTTGTGAT	60.554	22	101	TTCCCTCAAATCTACCCAATGA	56.783	22	TGCATGACCTTGAGCTTGTGAT	60.554	22	102	TCCCTCAAATCTACCCAATGAA	56.783	22	GCATGACCTTGAGCTTGTGATC	59.903	22	100
Chr01	40795621	.	C	CAATCCTG	CTGCCTCTGTGCAGCTGATTTC	62.078	22	TCCGAGGCTTGTAGATGTCTGA	60.621	22	242	CTGCCTCTGTGCAGCTGATTTC	62.078	22	AGTTCCGAGGCTTGTAGATGTC	59.833	22	245	CTGCCTCTGTGCAGCTGATTT	61.22	21	TCCGAGGCTTGTAGATGTCTGA	60.621	22	242	TGCCTCTGTGCAGCTGATTTC	61.218	21	TCCGAGGCTTGTAGATGTCTGA	60.621	22	241	CTGCCTCTGTGCAGCTGATTTC	62.078	22	CCGAGGCTTGTAGATGTCTGAT	59.636	22	241
Chr01	40801984	.	C	CTCT,CGCT	GGTGCATCCTTTCACCCTATAG	58.255	22	CACTGGTGTTAGGGGCCATCTT	62.283	22	180	GGTGCATCCTTTCACCCTATAG	58.255	22	GGTGTTAGGGGCCATCTTTATT	58.089	22	176	TTTGTTTTCGGGGCAAGATTTT	57.856	22	TGGTGTTAGGGGCCATCTTTAT	59.144	22	245	CGGGGCAAGATTTTCTGTAAGG	59.576	22	CACTGGTGTTAGGGGCCATCTT	62.283	22	240	TTTGTTTTCGGGGCAAGATTTT	57.856	22	CACTGGTGTTAGGGGCCATCTT	62.283	22	248
Chr01	40805069	.	G	GATTAT	TGGAAGCCAGTGAAAGCAATAT	58.299	22	CAACACTGCCATTGACTTTTC	56.252	21	249	ACCCTTCCAGATGTAACAGTTT	57.276	22	CAAAGCACTGCACCCTCATCTC	61.768	22	140	GCAATATGGCCTCAAACAATCA	57.61	22	CTGCTGATCAACACTGCCATTG	60.415	22	242	ACCCTTCCAGATGTAACAGTTT	57.276	22	CCAAAGCACTGCACCCTCATC	61.822	21	141	ACCCAGGTTTAGACTGATTGAA	57.006	22	CAAAGCACTGCACCCTCATCTC	61.768	22	197
Chr01	40805944	.	T	TCAAAAAAAA	TGCTGGAGTGGCTGAAGAATAA	59.694	22	AACCTTCCCTGGACAGATTCTT	59.01	22	117	GTGCTGGAGTGGCTGAAGAATA	60.355	22	AACCTTCCCTGGACAGATTCTT	59.01	22	118	TGCTGGAGTGGCTGAAGAATAA	59.694	22	AACCTTCCCTGGACAGATTCT	58.363	21	117	TGCTGGAGTGGCTGAAGAATAA	59.694	22	ACCTTCCCTGGACAGATTCTTC	59.426	22	116	TGCTGGAGTGGCTGAAGAATAA	59.694	22	TAACCTTCCCTGGACAGATTCT	58.197	22	118
Chr01	40817411	.	TTATAA	T	GACATCACAGGGCAGCCATCAT	62.98	22	TACATGACACTGCATGCACTTT	58.852	22	116	GACATCACAGGGCAGCCATCAT	62.98	22	ACATGACACTGCATGCACTTT	59.041	21	115	GACATCACAGGGCAGCCATCAT	62.98	22	TTACATGACACTGCATGCACTT	58.852	22	117	GACATCACAGGGCAGCCATCA	62.735	21	TACATGACACTGCATGCACTTT	58.852	22	116	GACATCACAGGGCAGCCATCA	62.735	21	ACATGACACTGCATGCACTTT	59.041	21	115
Chr01	41065781	.	G	GTAAAAAAAAAAAAA	CGCCGCTCCCCTGACAGATTA	64.265	21	TGTCCTGTCCACCTGTAAATGT	59.291	22	247	GCCGCTCCCCTGACAGATTAG	62.569	21	GTGTCCTGTCCACCTGTAAAT	57.581	21	247	GCCGCTCCCCTGACAGATTAG	62.569	21	GTGTCCTGTCCACCTGTAAATG	58.926	22	247	GCCGCTCCCCTGACAGATTA	61.686	20	GTGTCCTGTCCACCTGTAAAT	57.581	21	247	GCCGCTCCCCTGACAGATTAGA	63.827	22	GTGTCCTGTCCACCTGTAAATG	58.926	22	247
Chr01	41211279	.	C	CTTAACTG	TGTTCACTTTGAGATGCCTTTA	55.927	22	GATTTAACTGCCCAGAGATACT	55.329	22	230	TGTTCACTTTGAGATGCCTTTA	55.927	22	AGATTTAACTGCCCAGAGATAC	55.329	22	231	TTGTTCACTTTGAGATGCCTTT	56.727	22	GATTTAACTGCCCAGAGATACT	55.329	22	231	TTGTTCACTTTGAGATGCCTTT	56.727	22	AGATTTAACTGCCCAGAGATAC	55.329	22	232	TGTTCACTTTGAGATGCCTTT	55.986	21	GATTTAACTGCCCAGAGATACT	55.329	22	230
Chr01	41502441	.	G	GAGACCACAAGGA	CGTGAGGCAGATGGTCAGTAAT	60.159	22	TCTATGCCCGACTTCAACCCC	61.855	21	250	GTGAGGCAGATGGTCAGTAATA	57.327	22	GTCTATGCCCGACTTCAACCC	60.743	21	250	CGTGAGGCAGATGGTCAGTAAT	60.159	22	TCTATGCCCGACTTCAACCC	59.46	20	250	CGTGAGGCAGATGGTCAGTAAT	60.159	22	CTATGCCCGACTTCAACCCC	60.464	20	249	GTGAGGCAGATGGTCAGTAATA	57.327	22	TCTATGCCCGACTTCAACCC	59.46	20	249
Chr01	41521047	.	A	AGGCTATATGATTGTG	TGGGGCAGATGTTCCACAATCA	62.226	22	TCAATCTTGCTGCAGAACTCAT	58.317	22	124	TCAAACTCCGCCACGTGTAATA	60.029	22	TCAATCTTGCTGCAGAACTCAT	58.317	22	220	TGGGGCAGATGTTCCACAATCA	62.226	22	CAATCTTGCTGCAGAACTCATC	57.983	22	123	TCAAACTCCGCCACGTGTAATA	60.029	22	CAATCTTGCTGCAGAACTCATC	57.983	22	219	TGGGGCAGATGTTCCACAATCA	62.226	22	AATCTTGCTGCAGAACTCATCC	58.985	22	122
Chr01	41535272	.	GACTTCCAT	G	GGCAAGCCGTAATTTCTGATTA	57.107	22	TTGCATGGGTCTTTCTGAAATC	57.211	22	152	GGCAAGCCGTAATTTCTGATTA	57.107	22	GTTGCATGGGTCTTTCTGAAAT	57.474	22	153	CTCAGCTGACTTGTATGCTTTT	56.976	22	TGAAATCGGCAAGCTCATTTAT	56.747	22	250	GGCAAGCCGTAATTTCTGATTA	57.107	22	AGTTGCATGGGTCTTTCTGAAA	58.435	22	154	GGCAAGCCGTAATTTCTGATTA	57.107	22	TGCATGGGTCTTTCTGAAATC	56.499	21	151
Chr01	41541102	.	CTCAGGA	C	CCCCTTCGAACAGTGAGGTTAG	60.354	22	CGGTGATCTCTGGTGTGTTTAA	58.34	22	249	CCCCTTCGAACAGTGAGGTTAG	60.354	22	ACGGTGATCTCTGGTGTGTTTA	59.369	22	250	TCCCCTTCGAACAGTGAGGTTA	60.757	22	CGGTGATCTCTGGTGTGTTTAA	58.34	22	250	CCCTTCGAACAGTGAGGTTAGG	60.354	22	CGGTGATCTCTGGTGTGTTTAA	58.34	22	248	CCCCTTCGAACAGTGAGGTTAG	60.354	22	GCACTAGTAACGGGCGCATGG	63.965	21	216
Chr01	41687840	.	ACCAGGTGAAGACC	A	GCCATGCAAAGTCTCGTTACC	59.869	21	CAGTGCCGCCATCTGTTTACTA	60.677	22	169	GCCATGCAAAGTCTCGTTACC	59.869	21	CTTCAGTGCCGCCATCTGTTTA	61.193	22	172	GCCATGCAAAGTCTCGTTACC	59.869	21	GCTTCAGTGCCGCCATCTGTTT	64.205	22	173	GCCATGCAAAGTCTCGTTACC	59.869	21	TCAGTGCCGCCATCTGTTTACT	62.254	22	170	GCCATGCAAAGTCTCGTTACC	59.869	21	TTCAGTGCCGCCATCTGTTTAC	61.448	22	171
Chr01	41689167	.	T	TATTTCATG	ACCAGAAGATGTCACCACTGTA	58.761	22	CACTGGAAGCTTTCATTGATGT	57.221	22	201	CCAGAAGATGTCACCACTGTAG	58.145	22	ACAATCACTGGAAGCTTTCATT	56.516	22	205	ACCAGAAGATGTCACCACTGTA	58.761	22	ACTGGAAGCTTTCATTGATGTC	56.957	22	200	TTTGATCCATGCTTCAGGAGAA	57.694	22	ATGACAATCACTGGAAGCTTTC	56.957	22	120	ACCAGAAGATGTCACCACTGTA	58.761	22	TTGATGTCATCCCAGTGTGCTC	60.616	22	186
Chr01	41764519	.	TAAGAA	T	CCTGGATGATGAACAACTAAGA	55.536	22	GGCAACATCCCAAGCTAAAA	56.582	20	250	CCTGGATGATGAACAACTAAGA	55.536	22	GGCAACATCCCAAGCTAAA	55.764	19	250	CATGTAGTTTACTATCTGCCCA	55.343	22	TGAGGGACCACGAACATCTTAA	59.099	22	243	TCATGTAGTTTACTATCTGCCC	55.075	22	TGAGGGACCACGAACATCTTAA	59.099	22	244	CATGTAGTTTACTATCTGCCCA	55.343	22	GAGGGACCACGAACATCTTAAG	58.477	22	242
Chr01	41767914	.	TGTTTTG	T	AGCACGCCTTCACATGCATTAC	62.081	22	ATTACCTGCCTTGAACTTGAGT	57.627	22	195	CAGCACGCCTTCACATGCATTA	62.079	22	ATTACCTGCCTTGAACTTGAGT	57.627	22	196	AGCACGCCTTCACATGCATTAC	62.081	22	TTACCTGCCTTGAACTTGAGT	57.143	21	194	CAGCACGCCTTCACATGCATTA	62.079	22	TTACCTGCCTTGAACTTGAGT	57.143	21	195	AGCACGCCTTCACATGCATTA	60.95	21	ATTACCTGCCTTGAACTTGAGT	57.627	22	195
Chr01	41768080	.	GTTTATGATT	G	CTCAAGTTCAAGGCAGGTAATT	56.609	22	AGAATGTCACAAACTGGGTTAT	55.62	22	212	CTCAAGTTCAAGGCAGGTAATT	56.609	22	GAATGTCACAAACTGGGTTATC	55.364	22	211	ACTCAAGTTCAAGGCAGGTAAT	57.627	22	AGAATGTCACAAACTGGGTTAT	55.62	22	213	CTCAAGTTCAAGGCAGGTAATT	56.609	22	AATGTCACAAACTGGGTTATCA	55.902	22	210	ACTCAAGTTCAAGGCAGGTAAT	57.627	22	GAATGTCACAAACTGGGTTATC	55.364	22	212
Chr01	41876410	.	A	ACATGAG	ACATCAAATTCCCCGGCAAGAC	61.466	22	AGAGCAGGTTGACGATCATGT	59.448	21	249	CACATCAAATTCCCCGGCAAGA	61.465	22	AGAGCAGGTTGACGATCATGT	59.448	21	250	ACATCAAATTCCCCGGCAAGAC	61.466	22	TAGAGCAGGTTGACGATCATGT	59.239	22	250	ACATCAAATTCCCCGGCAAGA	60.272	21	AGAGCAGGTTGACGATCATGT	59.448	21	249	ACATCAAATTCCCCGGCAAGA	60.272	21	TAGAGCAGGTTGACGATCATGT	59.239	22	250
Chr01	41882491	.	T	TGTCCTCAGGCC	TCGTCGCATCGTTCAGCTATG	60.86	21	TGAGTTGAGTGGTACTGTAGAT	55.962	22	158	CGTCGCATCGTTCAGCTATGTA	60.853	22	TGAGTTGAGTGGTACTGTAGAT	55.962	22	157	CGTCGCATCGTTCAGCTATGT	61.123	21	TTGAGTTGAGTGGTACTGTAGA	56.176	22	158	CGTCGCATCGTTCAGCTATG	59.5	20	TGAGTTGAGTGGTACTGTAGAT	55.962	22	157	TCGTCGCATCGTTCAGCTATG	60.86	21	TTGAGTTGAGTGGTACTGTAGA	56.176	22	159
Chr01	41894923	.	GATGTTAAT	G	GATGCTGGGTAGATGTGTAAGA	57.327	22	ACAGTGCAAGTTCTATCACAGA	57.393	22	133	TGCAGCACAATACACAGTACAT	58.326	22	CCACTGGTGAAGATCTAAGCTA	56.99	22	101	TGATGCTGGGTAGATGTGTAAG	57.593	22	ACAGTGCAAGTTCTATCACAGA	57.393	22	134	GATGCTGGGTAGATGTGTAAGA	57.327	22	CAAACAGTGCAAGTTCTATCAC	55.938	22	136	TGATGCTGGGTAGATGTGTAAG	57.593	22	CAAACAGTGCAAGTTCTATCAC	55.938	22	137
Chr01	41895850	.	A	AT,ATT	TTTCGGGTGTGTGAGGCTTTTG	61.84	22	TGGCGATGTAGTGTTGCAGTAT	60.094	22	231	TTTTCGGGTGTGTGAGGCTTTT	61.208	22	TGGCGATGTAGTGTTGCAGTAT	60.094	22	232	TTTCGGGTGTGTGAGGCTTTTG	61.84	22	TCGATGTGGAGTGCTGTGTGTA	61.657	22	142	TTCGGGTGTGTGAGGCTTTTGT	62.91	22	TGGCGATGTAGTGTTGCAGTAT	60.094	22	230	TTCGGGTGTGTGAGGCTTTTGT	62.91	22	TCGATGTGGAGTGCTGTGTGTA	61.657	22	141
Chr01	41896390	.	CGTGAA	C	TGCCATGTGTGCTGTTGATTTC	60.288	22	CACAGTGTCAGAAAATCCATTC	55.644	22	158	TTGCCATGTGTGCTGTTGATTT	59.897	22	CACAGTGTCAGAAAATCCATTC	55.644	22	159	GTTGCCATGTGTGCTGTTGATT	60.546	22	CACAGTGTCAGAAAATCCATTC	55.644	22	160	TGCCATGTGTGCTGTTGATTT	59.312	21	CACAGTGTCAGAAAATCCATTC	55.644	22	158	TTGCCATGTGTGCTGTTGATTT	59.897	22	CAAACACAGTGTCAGAAAATCC	56.111	22	163
Chr01	41896553	.	C	CCAAAA	TTCTGACACTGTGTTTGTATCC	56.311	22	ACTTCAAACGTCCACAAAATG	55.553	21	169	TTCTGACACTGTGTTTGTATCC	56.311	22	ACATACTTCAAACGTCCACAAA	56.498	22	173	TTCTGACACTGTGTTTGTATCC	56.311	22	TACTTCAAACGTCCACAAAATG	55.514	22	170	TGGATTTTCTGACACTGTGTTT	56.396	22	ACATACTTCAAACGTCCACAAA	56.498	22	179	TGGATTTTCTGACACTGTGTTT	56.396	22	ACTTCAAACGTCCACAAAATG	55.553	21	175
Chr01	41968279	.	ATGTTT	A	TGAAGCCACCACTGACCTAATT	59.625	22	GTGTTTCTCAAATTGCCACTAT	55.263	22	202	TGAAGCCACCACTGACCTAATT	59.625	22	AGTGTTTCTCAAATTGCCACTA	56.193	22	203	ATGAAGCCACCACTGACCTAAT	59.422	22	GTGTTTCTCAAATTGCCACTAT	55.263	22	203	TGAAGCCACCACTGACCTAAT	59.015	21	GTGTTTCTCAAATTGCCACTAT	55.263	22	202	AGCTGCCTACACCCTGTTCTA	60.552	21	AGTGTTTCTCAAATTGCCACTA	56.193	22	238
Chr01	42063691	.	G	GGAGCA	GACTTGAGTGACTTCCGGTATA	57.022	22	GGAGCTGCTGGACCATGCTATA	61.935	22	137	ACTTGAGTGACTTCCGGTATAA	56.581	22	GAGCTGCTGGACCATGCTATAT	60.027	22	135	ACTTGAGTGACTTCCGGTATAA	56.581	22	GAGCGGGTGTTTTGGTGTATCA	61.131	22	192	ACTTGAGTGACTTCCGGTATAA	56.581	22	AGCTGCTGGACCATGCTATAT	59.016	21	134	GACTTGAGTGACTTCCGGTATA	57.022	22	GAGCTGCTGGACCATGCTATAT	60.027	22	136
Chr01	42066350	.	CATGAT	C	GACTGGAGAGGGGCTGGAAAGA	63.419	22	TGGTCATCGCATGTTTGTTTCA	59.379	22	178	TGACTGGAGAGGGGCTGGAAAG	63.682	22	TGGTCATCGCATGTTTGTTTCA	59.379	22	179	ACTGGAGAGGGGCTGGAAAGA	62.609	21	TGGTCATCGCATGTTTGTTTCA	59.379	22	177	ACTGGAGAGGGGCTGGAAAGAG	63.427	22	TGGTCATCGCATGTTTGTTTCA	59.379	22	177	GTGACTGGAGAGGGGCTGGAAA	63.937	22	TGGTCATCGCATGTTTGTTTCA	59.379	22	180
Chr01	42268396	.	G	GCAAAAAA	AGTCAAAACAGCACCGGAAGAG	61.065	22	AGCCCACGTCACAGCTGAGAAA	64.401	22	139	AACAGCACCGGAAGAGACTACT	61.082	22	AGCCCACGTCACAGCTGAGAAA	64.401	22	133	CAGTCAAAACAGCACCGGAAGA	61.321	22	AGCCCACGTCACAGCTGAGAAA	64.401	22	140	ACAGCACCGGAAGAGACTACTG	61.718	22	AGCCCACGTCACAGCTGAGAAA	64.401	22	132	AACAGCACCGGAAGAGACTACT	61.082	22	AACCAGTCCAGCCCACGTCAC	64.889	21	142
Chr01	42270120	.	TGGTCATCACGAATCAAGTTAATTG	T	ACTGACACTTGTGAAGCATCTA	57.393	22	CAGTGGCACCTTGAAAACTAGT	58.786	22	156	ACTGACACTTGTGAAGCATCTA	57.393	22	GCTCAGGTGAAGATAGCCAAAT	58.45	22	248	TGACACTTGTGAAGCATCTAAT	55.739	22	GCTCAGGTGAAGATAGCCAAAT	58.45	22	246	CTGACACTTGTGAAGCATCTAA	56.389	22	GCTCAGGTGAAGATAGCCAAAT	58.45	22	247	TGACACTTGTGAAGCATCTAAT	55.739	22	CAGTGGCACCTTGAAAACTAGT	58.786	22	154
Chr01	42334488	.	G	GTCGATTGTACGGTTTT	GCGCTGGAGGGTTTGTCTGTTT	63.841	22	ACAGGTTGTTGATGCCACATAC	59.18	22	189	GCGCTGGAGGGTTTGTCTGTTT	63.841	22	CAGGTTGTTGATGCCACATACC	59.836	22	188	CGCTGGAGGGTTTGTCTGTTTT	61.586	22	ACAGGTTGTTGATGCCACATAC	59.18	22	188	GCGCTGGAGGGTTTGTCTGTT	63.447	21	ACAGGTTGTTGATGCCACATAC	59.18	22	189	CTTGCTGCGCTGGAGGGTTTG	64.658	21	CAGGTTGTTGATGCCACATACC	59.836	22	194
Chr01	42357811	.	G	GGTTGGCGACACGGAATTC,GGTTGGCGACACGGAATTCTTGCAACAC	CTCCCAAGAACCTGCTGCCTCT	64.253	22	TCCACAGTCAACACAACCACTA	59.498	22	214	TCCCAAGAACCTGCTGCCTCT	63.493	21	TCCACAGTCAACACAACCACTA	59.498	22	213	TCCCAAGAACCTGCTGCCTCT	63.493	21	CCACAGTCAACACAACCACTAG	59.128	22	212	CTCCCAAGAACCTGCTGCCTCT	64.253	22	GTCCACAGTCAACACAACCACT	60.94	22	215	GGCCTCCATAAGTGAAGCAATC	59.379	22	CCACAGTCAACACAACCACTAG	59.128	22	250
Chr01	42357813	.	TA	TGGCGA,T	CCCAAGAACCTGCTGCCTCTG	63.261	21	TCCACAGTCAACACAACCACTA	59.498	22	212	CCCAAGAACCTGCTGCCTCTG	63.261	21	CCACAGTCAACACAACCACTAG	59.128	22	211	CTCCCAAGAACCTGCTGCCTCT	64.253	22	TCCACAGTCAACACAACCACTA	59.498	22	214	CCCAAGAACCTGCTGCCTCTGT	64.764	22	GTCCACAGTCAACACAACCACT	60.94	22	213	TCCCAAGAACCTGCTGCCTCTG	64.503	22	GTCCACAGTCAACACAACCACT	60.94	22	214
Chr01	42464041	.	T	TGGCTCC	GCAGAACTCACAGCAACACCAT	61.646	22	GGCCATCCGTGCAAACTTTAAC	60.925	22	249	GCAGAACTCACAGCAACACCAT	61.646	22	GGCCATCCGTGCAAACTTTAA	59.729	21	249	TGCAGAACTCACAGCAACACCA	62.899	22	GGCCATCCGTGCAAACTTTAAC	60.925	22	250	TGCAGAACTCACAGCAACACCA	62.899	22	GGCCATCCGTGCAAACTTTAA	59.729	21	250	TGCAGAACTCACAGCAACACC	61.348	21	GGCCATCCGTGCAAACTTTAAC	60.925	22	250
[truncated: 25,374 more rows]
